# Supplementary material for: Sex differences in systemic metabolites at four life stages: cohort study with repeated metabolomics
Source: BMC Med. 2021 Feb 24;19:58. doi: 10.1186/s12916-021-01929-2 (PMC7903597; doi:10.1186/s12916-021-01929-2)
Supplement: Supplementary file 2 — Additional file 2: Supplementary Table 1. Descriptive characteristics of ALSPAC participants eligible vs ineligible for ≥1 analysis. [file 12916_2021_1929_MOESM2_ESM.xlsx]

## Sheet: Additional File 2
Supplementary Table 1 Descriptive characteristics of ALSPAC participants eligible vs ineligible for ≥ 1 analysis
	Offspring (G1)												Parents (G0)
	Males						Females						Males						Females
		Eligible			Ineligible			Eligible			Ineligible			Eligible			Ineligible			Eligible			Ineligible
Characteristics	N			N			N			N			N			N			N			N
Age (y) on first occasion - mean (SD)	3410	7.5 (0.3)		784	7.6 (0.3)		3376	7.5 (0.3)		701	7.6 (0.3)		1855	53.2 (5.3)		< 5	NA		4645	47.9 (4.5)		286	47.9 (4.8)
Non-white ethnicity – % (N)	3328	<5.0 (NA)		2922	6.3 (184)		3422	<5.0 (NA)		2457	6.0 (147)		4175	<5.0 (NA)		7748	<5.0 (NA)		4219	<5.0 (NA)		7953	<5.0 (NA)
Highest maternal education – % (N)	3389			3053			3470			2558			-			-			4233			8097
Certificate of Secondary Education		13.3 (450)			28.5 (871)			14.0 (484)			28.0 (715)			-		-	-			10.2 (430)			25.5 (2063)
Vocational		8.4 (286)			11.6 (355)			8.4 (293)			11.5 (294)			-		-	-			7.4 (313)			11.1 (902)
Ordinary level		35.7 (1209)			33.5 (1024)			34.2 (1185)			35.3 (902)			-		-	-			34.3 (1453)			34.8 (2817)
Advanced level		26.3 (891)			17.8 (544)			26.9 (932)			16.8 (429)			-		-	-			29.3 (1238)			18.9 (1528)
Degree		16.3 (553)			8.5 (259)			16.6 (576)			8.5 (218)			-		-	-			18.9 (799)			9.7 (787)
Highest partner education – % (N)	3293			2881			3378			2437			4142			7683			-			-
Certificate of Secondary Education		19.0 (625)			34.2 (986)			21.5 (725)			32.6 (795)			16.9 (699)			31.1 (2390)			-			-
Vocational		7.6 (251)			9.0 (260)			7.7 (259)			10.0 (243)			7.4 (308)			9.0 (688)			-			-
Ordinary level		22.3 (734)			20.8 (599)			21.4 (723)			20.3 (495)			21.0 (869)			21.4 (1643)			-			-
Advanced level		28.1 (925)			22.6 (652)			27.4 (926)			25.2 (615)			29.3 (1213)			24.3 (1866)			-			-
Degree		23.0 (758)			13.3 (384)			22.1 (745)			12.0 (289)			25.4 (1053)			14.3 (1096)			-			-
BMI on first clinic occasion – mean (SD)	3385	16.1 (1.9)		768	16.3 (2.3)		3350	16.4 (2.2)		689	16.6 (2.5)		1831	27.5 (4.0)		< 5	NA		4629	26.6 (5.3)		281	27.5 (5.8)
Maternal pre-pregnancy BMI – mean (SD)	3163	22.9 (3.8)		2813	23.0 (3.9)		3246	22.8 (3.6)		2404	23.1 (4.1)		-	-		-	-		3991	22.5 (3.4)		6938	23.2 (4.0)
Partner pre-pregnancy BMI – mean (SD)	2438	25.1 (3.1)		1836	25.2 (3.5)		2544	25.2 (3.3)		1580	25.2 (3.4)		1493	24.7 (3.0)		< 5	NA		-	-		-	-
Maternal smoking during pregnancy – % (N)	3133	22.5 (706)		2913	42.3 (1231)		3181	22.4 (713)		2446	39.4 (964)		-	-		-	-		3919	17.0 (665)		7165	34.6 (2481)
Partner smoking during pregnancy – % (N)	3271	29.7 (972)		3090	42.5 (1312)		3333	31.6 (1054)		2613	40.6 (1060)		4070	27.3 (1112)		7248	38.7 (2807)			-		-	-
Age (y) at peak height velocity – mean (SD)	2404	13.6 (0.9)		277	13.7 (0.9)		2688	11.7 (0.8)		330	11.7 (0.9)		-	-		-	-		-	-		-	-
Menopause status (STRAW) – % (N)	-	-		-	-		-	-		-	-		-	-		-	-		3513			215
Pre-menopause		-			-			-			-			-			-			62.1 (2181)			60.9 (131)
Peri-menopause		-			-			-			-			-			-			19.4 (680)			22.3 (48)
Post-menopause		-			-			-			-			-			-			18.6 (652)			16.7 (36)
"NA" indicates cell has been censored due to small cell counts in accordance with study ethics
