# Supplementary material for: Sex differences in systemic metabolites at four life stages: cohort study with repeated metabolomics
Source: BMC Med. 2021 Feb 24;19:58. doi: 10.1186/s12916-021-01929-2 (PMC7903597; doi:10.1186/s12916-021-01929-2)
Supplement: Supplementary file 4 — Additional file 4: Supplementary Table 3. Descriptive characteristics of participating ALSPAC offspring based on partners’ (of mothers) participation status. [file 12916_2021_1929_MOESM4_ESM.xlsx]

## Sheet: Additional File 4
Supplementary Table 3 Descriptive characteristics of participating ALSPAC offspring based on partners' (of mothers) participation status
	Partner (of mother) participated						Partner (of mother) did not participate
	Males			Females			Males			Females
Characteristics of participating offspring	N			N			N			N
Age (y) on first occasion - mean (SD)	776	7.5 (0.3)		802	7.5 (0.3)		2568	7.5 (0.3)		2496	7.6 (0.3)
Non-white ethnicity – % (N)	769	<5.0 (NA)		803	<5.0 (NA)		2489	<5.0 (NA)		2536	5.0 (127)
Highest maternal education – % (N)	770			813			2549			2574
Certificate of Secondary Education		6.2 (48)			6.6 (54)			15.5 (395)			16.4 (421)
Vocational		5.3 (41)			5.4 (44)			9.5 (242)			9.6 (247)
Ordinary level		31.3 (241)			30.8 (250)			37.2 (949)			35.4 (910)
Advanced level		32.1 (247)			32.6 (265)			24.2 (617)			25.1 (646)
Degree		25.1 (193)			24.6 (200)			13.6 (346)			13.6 (350)
Highest partner education – % (N)	766			805			2458			2490
Certificate of Secondary Education		8.0 (61)			10.6 (85)			22.6 (558)			25.1 (624)
Vocational		5.7 (44)			5.2 (42)			8.3 (204)			8.6 (213)
Ordinary level		21.5 (165)			20.5 (165)			22.6 (555)			21.7 (540)
Advanced level		28.9 (221)			29.9 (241)			27.7 (680)			26.7 (665)
Degree		35.9 (275)			33.8 (272)			18.8 (463)			18.0 (448)
BMI on first clinic occasion – mean (SD)	774	15.9 (1.7)		798	16.1 (1.9)		2545	16.1 (1.9)		2475	16.4 (2.3)
Maternal pre-pregnancy BMI – mean (SD)	734	22.7 (3.3)		763	22.3 (3.4)		2363	23.0 (3.9)		2405	22.9 (3.7)
Partner pre-pregnancy BMI – mean (SD)	666	24.8 (2.9)		700	24.6 (3.0)		1708	25.2 (3.2)		1769	25.4 (3.2)
Maternal smoking during pregnancy – % (N)	706	12.5 (88)		747	10.8 (81)		2358	25.9 (611)		2355	26.6 (626)
Partner smoking during pregnancy – % (N)	742	17.5 (130)		783	18.5 (145)		2459	33.7 (828)		2467	36.5 (900)
Age (y) at peak height velocity – mean (SD)	750	13.6 (0.9)		780	11.8 (0.8)		1595	13.5 (0.9)		1831	11.7 (0.8)
"NA" indicates cell has been censored due to small cell counts in accordance with study ethics
