# Supplementary material for: Sex differences in systemic metabolites at four life stages: cohort study with repeated metabolomics
Source: BMC Med. 2021 Feb 24;19:58. doi: 10.1186/s12916-021-01929-2 (PMC7903597; doi:10.1186/s12916-021-01929-2)
Supplement: Supplementary file 5 — Additional file 5: Supplementary Table 4. Sex differences in metabolites at different life stages among ALSPAC offspring and parents. [file 12916_2021_1929_MOESM5_ESM.xlsx]

## Sheet: Additional File 5
Supplementary Table 4 Sex differences in metabolites at different life stages among ALSPAC offspring and parents
	Among offspring (G1)																								Among parents (G0)
	Difference for males vs. females						Difference for males vs. females						Difference for males vs. females						Difference for males vs. females						Difference for males vs. females
	in childhood (age 8y)						in adolescence (age 16y)						in adolescence (age 18y)						in young adulthood (age 25y)						in middle adulthood (age 50y)
	Adj. for age						Adj. for age						Adj. for age						Adj. for age						Adj. for centred age, sex*centred age
																															P-value for
																															trend across
Standardized metabolite outcome	N	Beta	LCL	UCL	P-value		N	Beta	LCL	UCL	P-value		N	Beta	LCL	UCL	P-value		N	Beta	LCL	UCL	P-value		N	Beta	LCL	UCL	P-value		occasions
Concentration of chylomicrons and extremely large VLDL particles	5513	-0.163083	-0.215933	-0.110234	1.55e-09		3358	0.0507715	-0.0176156	0.119159	0.145589		3174	0.193034	0.122981	0.263087	7.04e-08		3260	0.389514	0.313381	0.465647	2.41e-23		6071	0.646536	0.574518	0.718554	0		0.0199016
Total lipids in chylomicrons and extremely large VLDL	5513	-0.153033	-0.205889	-0.100177	1.45e-08		3358	0.0455388	-0.0228613	0.113939	0.19186		3174	0.191618	0.121562	0.261675	8.77e-08		3260	0.384823	0.308632	0.461014	8.45e-23		6073	0.527382	0.454742	0.600022	0		0.0489409
Phospholipids in chylomicrons and extremely large VLDL	5513	-0.153487	-0.20634	-0.100634	1.31e-08		3358	0.0329929	-0.0353858	0.101372	0.344202		3174	0.169368	0.0992486	0.239487	2.28e-06		3260	0.356405	0.279984	0.432826	1.03e-19		6073	0.44548	0.370843	0.520117	2.74e-31		0.0725394
Total cholesterol in chylomicrons and extremely large VLDL	5513	-0.163256	-0.216099	-0.110412	1.48e-09		3358	-0.0080665	-0.0763851	0.0602522	0.816941		3174	0.111704	0.0415863	0.181823	0.0018027		3260	0.317731	0.241057	0.394406	6.29e-16		6072	0.436878	0.362437	0.51132	2.57e-30		0.0489603
Cholesterol esters in chylomicrons and extremely large VLDL	5513	-0.164505	-0.217314	-0.111697	1.09e-09		3358	-0.0394601	-0.107637	0.0287165	0.256531		3174	0.0715293	0.0014856	0.141573	0.0453378		3260	0.281798	0.205328	0.358267	6.2e-13		6070	0.463575	0.388472	0.538678	2.54e-33		0.025011
Free cholesterol in chylomicrons and extremely large VLDL	5513	-0.154144	-0.207	-0.101288	1.14e-08		3358	0.0265275	-0.0418447	0.0948997	0.446881		3174	0.156658	0.0865024	0.226814	1.23e-05		3260	0.351479	0.274835	0.428123	4.05e-19		6072	0.390551	0.31713	0.463973	3.03e-25		0.100548
Triglycerides in chylomicrons and extremely large VLDL	5513	-0.150052	-0.202908	-0.0971954	2.74e-08		3358	0.0598317	-0.0085717	0.128235	0.0864418		3174	0.214283	0.144276	0.284291	2.18e-09		3260	0.404175	0.328203	0.480146	4.43e-25		6073	0.561923	0.490196	0.633649	0		0.045949
Concentration of very large VLDL particles	5513	-0.140801	-0.193698	-0.0879036	1.87e-07		3358	0.0953989	0.0270908	0.163707	0.006209		3174	0.235736	0.165744	0.305728	4.68e-11		3260	0.402974	0.327168	0.478781	4.82e-25		6090	0.748898	0.676465	0.821331	0		0.0094266
Total lipids in very large VLDL	5513	-0.140104	-0.192998	-0.0872096	2.15e-07		3358	0.0843972	0.0160973	0.152697	0.0154551		3174	0.220959	0.150945	0.290973	6.88e-10		3260	0.399441	0.323545	0.475337	1.37e-24		6090	0.667823	0.595398	0.740249	0		0.0170303
Phospholipids in very large VLDL	5513	-0.148806	-0.201692	-0.0959194	3.63e-08		3358	0.0417986	-0.0265174	0.110115	0.230371		3174	0.160066	0.0898943	0.230237	8e-06		3260	0.361936	0.285736	0.438136	2.22e-20		6087	0.5955	0.522255	0.668744	0		0.0187254
Total cholesterol in very large VLDL	5513	-0.168133	-0.220972	-0.115294	4.76e-10		3358	0.036521	-0.031807	0.104849	0.294727		3174	0.172412	0.102362	0.242462	1.46e-06		3260	0.374593	0.297989	0.451196	1.72e-21		6089	0.477339	0.40401	0.550668	8e-37		0.0625773
Cholesterol esters in very large VLDL	5513	-0.16925	-0.222077	-0.116423	3.62e-10		3358	0.0604231	-0.0078769	0.128723	0.0829121		3174	0.207204	0.137276	0.277132	6.87e-09		3260	0.389767	0.313351	0.466182	3.26e-23		6089	0.581248	0.507942	0.654555	0		0.034781
Free cholesterol in very large VLDL	5513	-0.1652	-0.218048	-0.112352	9.51e-10		3358	0.00997	-0.0583624	0.0783024	0.774842		3174	0.132248	0.0620914	0.202405	0.0002227		3260	0.355635	0.278852	0.432417	1.81e-19		6088	0.353295	0.280307	0.426284	3.27e-21		0.129442
Triglycerides in very large VLDL	5513	-0.128971	-0.181881	-0.0760604	1.81e-06		3358	0.109586	0.0413205	0.177851	0.0016614		3174	0.250964	0.181031	0.320897	2.41e-12		3260	0.41386	0.338298	0.489422	1.84e-26		6089	0.739381	0.667645	0.811118	0		0.0113382
Concentration of large VLDL particles	5513	-0.139822	-0.192701	-0.0869438	2.25e-07		3358	0.0976497	0.0294458	0.165854	0.005027		3174	0.224972	0.155069	0.294876	3.17e-10		3260	0.45288	0.378455	0.527305	3.78e-32		6375	0.788823	0.72156	0.856086	0		0.0099383
Total lipids in large VLDL	5513	-0.144736	-0.197604	-0.0918692	8.33e-08		3358	0.0831958	0.0149858	0.151406	0.0168375		3174	0.21248	0.142548	0.282412	2.84e-09		3260	0.448052	0.37355	0.522555	1.87e-31		6375	0.72161	0.654528	0.788692	0		0.016299
Phospholipids in large VLDL	5513	-0.152798	-0.205654	-0.0999425	1.53e-08		3358	0.0556541	-0.0125691	0.123877	0.109816		3174	0.175039	0.10499	0.245089	1.01e-06		3260	0.420522	0.345966	0.495077	6.19e-28		6375	0.721071	0.654156	0.787987	0		0.011757
Total cholesterol in large VLDL	5513	-0.167902	-0.220717	-0.115085	4.94e-10		3358	0.0237799	-0.0444269	0.0919866	0.49429		3174	0.140037	0.0699774	0.210096	9.07e-05		3260	0.419697	0.344754	0.494641	1.44e-27		6375	0.595417	0.527022	0.663812	0		0.0320651
Cholesterol esters in large VLDL	5513	-0.184721	-0.237465	-0.131977	7.34e-12		3358	-0.0034376	-0.0715796	0.0647045	0.921216		3174	0.11528	0.0452601	0.185301	0.0012589		3260	0.441916	0.367511	0.51632	9.77e-31		6375	0.662192	0.594918	0.729465	0		0.0245978
Free cholesterol in large VLDL	5513	-0.150999	-0.203868	-0.0981292	2.26e-08		3358	0.0493962	-0.0188466	0.117639	0.155936		3174	0.162804	0.0927151	0.232893	5.45e-06		3260	0.394141	0.318756	0.469527	2.72e-24		6375	0.523992	0.454709	0.593275	0		0.0452863
Triglycerides in large VLDL	5513	-0.133153	-0.186041	-0.0802657	8.22e-07		3358	0.114047	0.045868	0.182225	0.0010497		3174	0.251007	0.18119	0.320824	2.2e-12		3260	0.465631	0.39134	0.539923	5.81e-34		6375	0.766327	0.699781	0.832872	0		0.01435
Concentration of medium VLDL particles	5513	-0.181169	-0.233937	-0.128401	1.86e-11		3358	0.0833906	0.0153131	0.151468	0.0163732		3174	0.216005	0.146246	0.285765	1.42e-09		3260	0.523456	0.450292	0.596619	0		6500	0.752327	0.68725	0.817404	0		0.0267744
Total lipids in medium VLDL	5513	-0.189933	-0.242669	-0.137198	1.86e-12		3358	0.0554725	-0.0126153	0.12356	0.110271		3174	0.18673	0.116907	0.256554	1.68e-07		3260	0.511725	0.438483	0.584967	0		6500	0.630763	0.565661	0.695865	0		0.0517059
Phospholipids in medium VLDL	5513	-0.204222	-0.256923	-0.151522	3.54e-14		3358	0.0085421	-0.0595321	0.0766162	0.805676		3174	0.121075	0.0511467	0.191003	0.0006952		3260	0.491282	0.417979	0.564584	1.8e-38		6500	0.616946	0.552208	0.681683	0		0.0471007
Total cholesterol in medium VLDL	5513	-0.238989	-0.291535	-0.186444	6.45e-19		3358	-0.109177	-0.177029	-0.0413243	0.0016204		3174	-0.0082861	-0.0781906	0.0616184	0.816233		3260	0.394694	0.321034	0.468353	2.05e-25		6500	0.385702	0.320602	0.450802	7.01e-31		0.105383
Cholesterol esters in medium VLDL	5513	-0.257193	-0.309606	-0.204779	9.78e-22		3358	-0.187475	-0.25498	-0.11997	5.55e-08		3174	-0.0885078	-0.158217	-0.0187991	0.012844		3260	0.320354	0.246888	0.39382	1.87e-17		6500	0.255767	0.1917	0.319833	5.84e-15		0.156354
Free cholesterol in medium VLDL	5513	-0.200594	-0.253306	-0.147881	9.99e-14		3358	-0.0080418	-0.0761161	0.0600324	0.816847		3174	0.0895762	0.0195933	0.159559	0.0121343		3260	0.464529	0.390905	0.538153	2.2e-34		6500	0.513192	0.44753	0.578855	0		0.0724826
Triglycerides in medium VLDL	5513	-0.158164	-0.210987	-0.105341	4.62e-09		3358	0.149135	0.0811625	0.217108	1.74e-05		3174	0.301539	0.2321	0.370979	2.55e-17		3260	0.566194	0.49333	0.639057	0		6500	0.735214	0.67045	0.799979	0		0.04474
Concentration of small VLDL particles	5513	-0.255777	-0.308295	-0.203259	1.94e-21		3358	-0.0564965	-0.124257	0.0112644	0.102199		3174	-0.0298169	-0.0994372	0.0398033	0.401121		3260	0.459684	0.387811	0.531557	2.9e-35		6499	0.458235	0.396677	0.519794	0		0.0944193
Total lipids in small VLDL	5513	-0.295009	-0.347371	-0.242648	4.56e-28		3358	-0.10489	-0.172512	-0.0372689	0.002374		3174	-0.0773155	-0.146797	-0.0078335	0.0292		3260	0.439807	0.367994	0.511619	1.55e-32		6499	0.0548403	-0.005511	0.115192	0.0749068		0.513906
Phospholipids in small VLDL	5513	-0.274288	-0.326713	-0.221864	1.82e-24		3358	-0.144095	-0.21142	-0.0767701	2.78e-05		3174	-0.184394	-0.253352	-0.115436	1.68e-07		3260	0.350719	0.279189	0.422249	1.35e-21		6499	0.0950173	0.0363886	0.153646	0.0014949		0.362657
Total cholesterol in small VLDL	5513	-0.366187	-0.418208	-0.314167	0		3358	-0.221343	-0.28848	-0.154207	1.17e-10		3174	-0.17473	-0.243889	-0.10557	7.66e-07		3260	0.311695	0.240513	0.382877	1.38e-17		6499	-0.677277	-0.732016	-0.622539	0		0.456456
Cholesterol esters in small VLDL	5513	-0.373809	-0.425787	-0.321831	0		3358	-0.226095	-0.293227	-0.158962	4.66e-11		3174	-0.145649	-0.214922	-0.0763774	3.84e-05		3260	0.279308	0.208411	0.350204	1.48e-14		6499	-0.905721	-0.958202	-0.85324	0		0.300495
Free cholesterol in small VLDL	5513	-0.306391	-0.358694	-0.254087	3.5e-30		3358	-0.18902	-0.256229	-0.121812	3.77e-08		3174	-0.212079	-0.280986	-0.143172	1.78e-09		3260	0.345539	0.273898	0.417181	5.88e-21		6499	-0.189672	-0.247396	-0.131948	1.27e-10		0.872136
Triglycerides in small VLDL	5513	-0.210613	-0.263279	-0.157947	5.38e-15		3358	0.0240952	-0.0437951	0.0919854	0.48656		3174	0.0687914	-0.0009688	0.138552	0.0532658		3260	0.53663	0.464542	0.608718	0		6499	0.588723	0.527441	0.650004	0		0.0682491
Concentration of very small VLDL particles	5513	-0.396913	-0.448747	-0.345078	0		3358	-0.459667	-0.525074	-0.394261	0		3174	-0.52114	-0.587835	-0.454446	0		3260	-0.0279022	-0.0983816	0.0425772	0.437674		6500	-0.298166	-0.358538	-0.237793	5.08e-22		0.711158
Total lipids in very small VLDL	5513	-0.391354	-0.44323	-0.339478	0		3358	-0.358359	-0.424611	-0.292107	7.2e-26		3174	-0.36202	-0.430131	-0.293909	5e-25		3260	-0.0381087	-0.108479	0.0322616	0.288403		6500	-1.04508	-1.09607	-0.994087	0		0.149283
Phospholipids in very small VLDL	5513	-0.371843	-0.423807	-0.319878	0		3358	-0.526744	-0.591673	-0.461815	0		3174	-0.591098	-0.657193	-0.525003	0		3260	-0.154836	-0.224507	-0.0851659	1.36e-05		6500	-0.778599	-0.832597	-0.724602	0		0.282638
Total cholesterol in very small VLDL	5513	-0.300747	-0.353027	-0.248467	3.54e-29		3358	-0.191796	-0.258891	-0.124701	2.25e-08		3174	-0.124062	-0.193339	-0.0547848	0.0004522		3260	-0.0474315	-0.117695	0.0228325	0.185742		6500	-1.40613	-1.4513	-1.36097	0		0.0659512
Cholesterol esters in very small VLDL	5513	-0.320282	-0.3725	-0.268065	6.81e-33		3358	-0.112023	-0.179362	-0.0446852	0.0011183		3174	-0.0010446	-0.0704198	0.0683306	0.97645		3260	-0.0592979	-0.129664	0.0110684	0.0985738		6500	-1.47193	-1.51622	-1.42764	0		0.0692093
Free cholesterol in very small VLDL	5513	-0.229699	-0.282195	-0.177202	1.24e-17		3358	-0.341574	-0.407855	-0.275293	1.15e-23		3174	-0.404475	-0.472377	-0.336572	6.91e-31		3260	-0.0200054	-0.0899315	0.0499208	0.574877		6500	-1.1811	-1.22886	-1.13335	0		0.0845999
Triglycerides in very small VLDL	5513	-0.306537	-0.358815	-0.254259	3.08e-30		3358	-0.295101	-0.36165	-0.228552	5.37e-18		3174	-0.396161	-0.463782	-0.32854	5.96e-30		3260	0.153567	0.0821268	0.225008	2.57e-05		6500	-0.0136656	-0.0705267	0.0431955	0.637562		0.334698
Concentration of IDL particles	5513	-0.327188	-0.379326	-0.275051	2.47e-34		3358	-0.518602	-0.583675	-0.453529	0		3174	-0.61131	-0.677218	-0.545403	0		3260	-0.217521	-0.286877	-0.148164	8.73e-10		6500	-0.0777483	-0.141744	-0.0137523	0.0172668		0.265629
Total lipids in IDL	5513	-0.33418	-0.386319	-0.282042	1.01e-35		3358	-0.523677	-0.58869	-0.458665	0		3174	-0.587448	-0.653669	-0.521227	0		3260	-0.213005	-0.282392	-0.143618	1.95e-09		6500	-0.905816	-0.959117	-0.852515	0		0.140738
Phospholipids in IDL	5513	-0.293605	-0.345884	-0.241325	6.69e-28		3358	-0.543031	-0.607888	-0.478175	0		3174	-0.656941	-0.722369	-0.591513	0		3260	-0.247716	-0.316812	-0.178619	2.52e-12		6500	-0.798342	-0.852885	-0.743799	0		0.195505
Total cholesterol in IDL	5513	-0.32294	-0.375147	-0.270732	2.03e-33		3358	-0.472087	-0.537595	-0.406579	0		3174	-0.483944	-0.551263	-0.416624	0		3260	-0.164953	-0.234698	-0.0952083	3.67e-06		6500	-0.957744	-1.01084	-0.90465	0		0.11028
Cholesterol esters in IDL	5513	-0.332472	-0.384643	-0.280301	2.44e-35		3358	-0.441597	-0.507367	-0.375827	1.25e-38		3174	-0.419063	-0.486926	-0.351201	5.09e-33		3260	-0.120171	-0.190269	-0.0500722	0.0007849		6500	-0.959227	-1.01253	-0.905928	0		0.120447
Free cholesterol in IDL	5513	-0.279734	-0.332083	-0.227386	1.93e-25		3358	-0.525316	-0.590346	-0.460286	0		3174	-0.624171	-0.690059	-0.558283	0		3260	-0.276383	-0.345268	-0.207498	4.91e-15		6500	-0.931655	-0.985019	-0.87829	0		0.0961858
Triglycerides in IDL	5513	-0.305855	-0.358027	-0.253683	3.17e-30		3358	-0.587492	-0.651401	-0.523582	0		3174	-0.790367	-0.853221	-0.727512	0		3260	-0.398349	-0.465114	-0.331584	5.37e-31		6500	-0.468743	-0.520884	-0.416602	0		0.897473
Concentration of large LDL particles	5513	-0.286744	-0.339038	-0.234451	1.09e-26		3358	-0.548804	-0.613593	-0.484015	0		3174	-0.687328	-0.752308	-0.622349	0		3260	-0.137972	-0.207772	-0.0681715	0.0001084		6500	0.257553	0.194724	0.320382	1.09e-15		0.136546
Total lipids in large LDL	5513	-0.309883	-0.362102	-0.257664	6.38e-31		3358	-0.560124	-0.624792	-0.495457	0		3174	-0.670941	-0.736154	-0.605728	0		3260	-0.127501	-0.19736	-0.0576429	0.0003506		6500	-0.57269	-0.628309	-0.517072	0		0.594489
Phospholipids in large LDL	5513	-0.311257	-0.363487	-0.259026	3.64e-31		3358	-0.558506	-0.623204	-0.493808	0		3174	-0.653704	-0.719158	-0.588251	0		3260	-0.140169	-0.209991	-0.0703464	8.45e-05		6500	-0.619473	-0.675028	-0.563918	0		0.493193
Total cholesterol in large LDL	5513	-0.304228	-0.356484	-0.251972	7.76e-30		3358	-0.535	-0.599946	-0.470055	0		3174	-0.624512	-0.69035	-0.558675	0		3260	-0.0718719	-0.141979	-0.0017651	0.0445076		6500	-0.526761	-0.582924	-0.470598	0		0.656928
Cholesterol esters in large LDL	5513	-0.310711	-0.362943	-0.258478	4.63e-31		3358	-0.530472	-0.595468	-0.465476	0		3174	-0.613162	-0.679127	-0.547196	0		3260	-0.0349186	-0.105171	0.0353335	0.329853		6500	-0.467427	-0.523729	-0.411125	0		0.791434
Free cholesterol in large LDL	5513	-0.280478	-0.332819	-0.228136	1.43e-25		3358	-0.543009	-0.607866	-0.478153	0		3174	-0.653209	-0.718729	-0.587689	0		3260	-0.188621	-0.2582	-0.119041	1.14e-07		6500	-0.701304	-0.757121	-0.645486	0		0.315558
Triglycerides in large LDL	5513	-0.238769	-0.291141	-0.186397	5.34e-19		3358	-0.597646	-0.661514	-0.533777	0		3174	-0.850065	-0.911993	-0.788137	0		3260	-0.604501	-0.668198	-0.540805	0		6500	-0.66956	-0.71941	-0.619711	0		0.381235
Concentration of medium LDL particles	5513	-0.274569	-0.326901	-0.222238	1.36e-24		3358	-0.5242	-0.58923	-0.45917	0		3174	-0.675176	-0.74027	-0.610081	0		3260	-0.0392822	-0.109297	0.0307328	0.27139		6497	0.437896	0.376478	0.499314	0		0.0999408
Total lipids in medium LDL	5513	-0.299921	-0.352175	-0.247666	4.69e-29		3358	-0.538707	-0.603572	-0.473841	0		3174	-0.663073	-0.728339	-0.597808	0		3260	-0.0233134	-0.093352	0.0467253	0.514031		6497	-0.358914	-0.41456	-0.303268	3.21e-36		0.958922
Phospholipids in medium LDL	5513	-0.328416	-0.380592	-0.27624	1.58e-34		3358	-0.56444	-0.629094	-0.499786	0		3174	-0.648698	-0.714165	-0.58323	0		3260	-0.0488977	-0.118926	0.0211302	0.171071		6497	-0.455628	-0.511225	-0.40003	0		0.87235
Total cholesterol in medium LDL	5513	-0.292598	-0.344891	-0.240305	1.04e-27		3358	-0.503052	-0.568267	-0.437837	0		3174	-0.6102	-0.676154	-0.544247	0		3260	0.0351934	-0.0349484	0.105335	0.325301		6497	-0.320246	-0.3765	-0.263991	1.17e-28		0.920127
Cholesterol esters in medium LDL	5513	-0.289974	-0.342273	-0.237675	3.04e-27		3358	-0.497255	-0.562523	-0.431986	0		3174	-0.608913	-0.674876	-0.542951	0		3260	0.0503753	-0.0198575	0.120608	0.159721		6497	-0.235573	-0.291771	-0.179374	2.49e-16		0.749714
Free cholesterol in medium LDL	5513	-0.289201	-0.341522	-0.23688	4.35e-27		3358	-0.514489	-0.579605	-0.449373	0		3174	-0.60655	-0.672598	-0.540501	0		3260	-0.0248981	-0.0945317	0.0447355	0.483313		6497	-0.674625	-0.729989	-0.61926	0		0.430557
Triglycerides in medium LDL	5513	-0.177897	-0.230423	-0.12537	3.45e-11		3358	-0.579872	-0.644086	-0.515659	0		3174	-0.883877	-0.945331	-0.822422	0		3260	-0.658681	-0.721459	-0.595903	0		6496	-0.34827	-0.397971	-0.29857	0		0.99693
Concentration of small LDL particles	5513	-0.24952	-0.301934	-0.197107	1.46e-20		3358	-0.487162	-0.552524	-0.421801	0		3174	-0.647249	-0.712649	-0.581849	0		3260	-0.0336523	-0.10339	0.0360853	0.344145		6497	0.338909	0.275001	0.402818	4.08e-25		0.132181
Total lipids in small LDL	5513	-0.281908	-0.334233	-0.229584	7.88e-26		3358	-0.506734	-0.571915	-0.441553	0		3174	-0.633288	-0.698917	-0.567657	0		3260	-0.0233532	-0.0930839	0.0463774	0.511453		6497	-0.42666	-0.482423	-0.370897	0		0.831934
Phospholipids in small LDL	5513	-0.271288	-0.323685	-0.218892	5.37e-24		3358	-0.519842	-0.584951	-0.454733	0		3174	-0.621809	-0.687562	-0.556055	0		3260	-0.0852571	-0.15435	-0.0161644	0.0156005		6497	-0.542181	-0.598817	-0.485544	0		0.558131
Total cholesterol in small LDL	5513	-0.27634	-0.328692	-0.223989	7.21e-25		3358	-0.483056	-0.548457	-0.417655	0		3174	-0.598601	-0.664694	-0.532508	0		3260	0.023373	-0.0465444	0.0932905	0.512225		6497	-0.4129	-0.469039	-0.356762	0		0.839555
Cholesterol esters in small LDL	5513	-0.271673	-0.32403	-0.219316	4.3e-24		3358	-0.483969	-0.549377	-0.418561	0		3174	-0.609527	-0.6755	-0.543555	0		3260	0.0329555	-0.0371295	0.10304	0.356618		6497	-0.2995	-0.355452	-0.243548	1.49e-25		0.915311
Free cholesterol in small LDL	5513	-0.244034	-0.296539	-0.191529	1.11e-19		3358	-0.440494	-0.506208	-0.374779	1.65e-38		3174	-0.523537	-0.590462	-0.456612	0		3260	-0.0108008	-0.0799777	0.0583762	0.759527		6497	-0.861062	-0.916036	-0.806087	0		0.203981
Triglycerides in small LDL	5513	-0.208487	-0.261007	-0.155968	8.45e-15		3358	-0.48826	-0.553455	-0.423064	0		3174	-0.718102	-0.782256	-0.653948	0		3260	-0.329941	-0.397874	-0.262007	3.18e-21		6496	-0.0754712	-0.128981	-0.0219612	0.0057105		0.461564
Concentration of very large HDL particles	5513	0.054825	0.0021372	0.107513	0.0414063		3358	-0.490703	-0.556118	-0.425289	0		3174	-0.688576	-0.753608	-0.623544	0		3260	-0.855829	-0.915526	-0.796131	0		6425	-1.00597	-1.05348	-0.958457	0		0.0769557
Total lipids in very large HDL	5513	0.0717893	0.0191223	0.124456	0.0075583		3358	-0.429637	-0.495531	-0.363743	1.42e-36		3174	-0.604536	-0.67058	-0.538492	0		3260	-0.855329	-0.915032	-0.795626	0		6425	-1.21747	-1.25968	-1.17527	0		0.0219543
Phospholipids in very large HDL	5513	0.0618782	0.0091849	0.114571	0.0213661		3358	-0.524517	-0.589624	-0.45941	0		3174	-0.739896	-0.804246	-0.675547	0		3260	-0.884481	-0.944327	-0.824635	0		6425	-1.08245	-1.12823	-1.03667	0		0.0739172
Total cholesterol in very large HDL	5513	0.0918925	0.039249	0.144536	0.0006262		3358	-0.281489	-0.34833	-0.214647	2.12e-16		3174	-0.38917	-0.457206	-0.321134	1.18e-28		3260	-0.803181	-0.863414	-0.742948	0		6425	-1.30514	-1.3447	-1.26557	0		0.0051847
Cholesterol esters in very large HDL	5513	0.101083	0.0484457	0.153721	0.0001685		3358	-0.22673	-0.293838	-0.159621	4.05e-11		3174	-0.31724	-0.38576	-0.24872	1.9e-19		3260	-0.769654	-0.830389	-0.708919	0		6425	-1.32846	-1.36713	-1.28979	0		0.0033427
Free cholesterol in very large HDL	5513	0.065816	0.0131521	0.11848	0.0143174		3358	-0.407727	-0.473756	-0.341697	4.7e-33		3174	-0.561325	-0.627809	-0.494841	0		3260	-0.863848	-0.923267	-0.804428	0		6425	-1.20688	-1.24951	-1.16426	0		0.0200398
Triglycerides in very large HDL	5513	-0.138695	-0.191451	-0.0859388	2.64e-07		3358	-0.419606	-0.485811	-0.353401	1.07e-34		3174	-0.454881	-0.522443	-0.38732	8.94e-39		3260	-0.436834	-0.503557	-0.370111	7.88e-37		6425	-0.751915	-0.806107	-0.697724	0		0.0128239
Concentration of large HDL particles	5513	0.128835	0.0761332	0.181537	1.69e-06		3358	-0.585758	-0.650312	-0.521205	0		3174	-0.831537	-0.89438	-0.768694	0		3260	-0.895938	-0.956043	-0.835833	0		6448	-0.962642	-1.01639	-0.908898	0		0.17397
Total lipids in large HDL	5513	0.124723	0.0720288	0.177417	3.56e-06		3358	-0.574878	-0.639532	-0.510224	0		3174	-0.797793	-0.8612	-0.734386	0		3260	-0.893923	-0.954105	-0.833741	0		6448	-1.20983	-1.25541	-1.16424	0		0.0684074
Phospholipids in large HDL	5513	0.108982	0.0562699	0.161695	5.12e-05		3358	-0.626211	-0.690303	-0.562118	0		3174	-0.863247	-0.92554	-0.800955	0		3260	-0.897012	-0.957316	-0.836708	0		6448	-1.23511	-1.28161	-1.18861	0		0.0776919
Total cholesterol in large HDL	5513	0.142706	0.0900381	0.195374	1.13e-07		3358	-0.516642	-0.581868	-0.451416	0		3174	-0.721836	-0.786395	-0.657277	0		3260	-0.877203	-0.937729	-0.816676	0		6448	-1.16568	-1.21126	-1.1201	0		0.0618848
Cholesterol esters in large HDL	5513	0.14816	0.0954969	0.200823	3.64e-08		3358	-0.514976	-0.580221	-0.449731	0		3174	-0.721091	-0.785649	-0.656532	0		3260	-0.876595	-0.937111	-0.816079	0		6448	-1.16424	-1.20962	-1.11885	0		0.0626598
Free cholesterol in large HDL	5513	0.122432	0.0697459	0.175118	5.34e-06		3358	-0.520491	-0.585664	-0.455318	0		3174	-0.721863	-0.786461	-0.657265	0		3260	-0.87768	-0.938277	-0.817083	0		6448	-1.16867	-1.21491	-1.12243	0		0.0587933
Triglycerides in large HDL	5513	-0.123588	-0.176337	-0.0708382	4.47e-06		3358	-0.607295	-0.671463	-0.543126	0		3174	-0.731064	-0.795332	-0.666795	0		3260	-0.799152	-0.858633	-0.739672	0		6448	-1.19369	-1.2352	-1.15218	0		0.0236972
Concentration of medium HDL particles	5513	0.102341	0.0496078	0.155074	0.0001436		3358	-0.674257	-0.737486	-0.611028	0		3174	-0.821145	-0.883261	-0.759029	0		3260	-0.614566	-0.678075	-0.551057	0		6498	0.397497	0.332652	0.462342	6.47e-33		0.395662
Total lipids in medium HDL	5513	0.112944	0.0602113	0.165676	2.73e-05		3358	-0.676615	-0.73991	-0.61332	0		3174	-0.796304	-0.858917	-0.733692	0		3260	-0.609917	-0.67355	-0.546284	0		6498	-1.01306	-1.06762	-0.958501	0		0.139703
Phospholipids in medium HDL	5513	0.110211	0.0574546	0.162967	4.28e-05		3358	-0.679935	-0.743097	-0.616773	0		3174	-0.865902	-0.927313	-0.804491	0		3260	-0.665923	-0.728558	-0.603289	0		6498	-1.01055	-1.06435	-0.956749	0		0.162933
Total cholesterol in medium HDL	5513	0.146207	0.093528	0.198885	5.53e-08		3358	-0.607336	-0.671582	-0.54309	0		3174	-0.647933	-0.712864	-0.583002	0		3260	-0.545798	-0.610625	-0.480971	0		6498	-1.07031	-1.12549	-1.01513	0		0.0721701
Cholesterol esters in medium HDL	5513	0.163839	0.111192	0.216486	1.13e-09		3358	-0.580597	-0.645161	-0.516032	0		3174	-0.619231	-0.684529	-0.553933	0		3260	-0.52678	-0.59188	-0.461679	0		6498	-1.02558	-1.08113	-0.970022	0		0.075231
Free cholesterol in medium HDL	5513	0.0611716	0.0083989	0.113944	0.0231009		3358	-0.694338	-0.757422	-0.631253	0		3174	-0.752575	-0.816118	-0.689032	0		3260	-0.609339	-0.673164	-0.545514	0		6498	-1.18443	-1.23772	-1.13114	0		0.0692732
Triglycerides in medium HDL	5513	-0.1872	-0.239788	-0.134612	3.34e-12		3358	-0.330345	-0.39675	-0.26394	3.49e-22		3174	-0.43252	-0.499892	-0.365148	1.72e-35		3260	-0.179056	-0.24764	-0.110472	3.25e-07		6498	0.411512	0.35498	0.468044	0		0.0589317
Concentration of small HDL particles	5513	0.0702488	0.0174594	0.123038	0.0091114		3358	-0.310935	-0.377244	-0.244627	6.47e-20		3174	-0.515348	-0.581068	-0.449629	0		3260	-0.168128	-0.233968	-0.102287	5.83e-07		6500	1.24272	1.18842	1.29702	0		0.0863809
Total lipids in small HDL	5513	0.0757227	0.0229433	0.128502	0.0049319		3358	-0.522144	-0.586816	-0.457473	0		3174	-0.730183	-0.793365	-0.667001	0		3260	-0.169375	-0.235266	-0.103484	4.91e-07		6500	-0.278136	-0.336543	-0.219729	1.36e-20		0.915208
Phospholipids in small HDL	5513	0.136708	0.0840385	0.189377	3.73e-07		3358	-0.13406	-0.201134	-0.0669869	9.08e-05		3174	-0.321349	-0.38874	-0.253958	1.61e-20		3260	-0.263094	-0.328572	-0.197616	4.49e-15		6500	-0.595225	-0.648737	-0.541714	0		0.0337789
Total cholesterol in small HDL	5513	0.0168426	-0.0360289	0.0697141	0.532327		3358	-0.747552	-0.80992	-0.685183	0		3174	-0.99117	-1.05051	-0.93183	0		3260	-0.09813	-0.165203	-0.0310575	0.0041497		6500	0.0111829	-0.0535021	0.075868	0.734691		0.592736
Cholesterol esters in small HDL	5513	-0.0304835	-0.0833564	0.0223894	0.258419		3358	-0.773853	-0.835963	-0.711743	0		3174	-1.03093	-1.08976	-0.972101	0		3260	-0.0723482	-0.139775	-0.0049209	0.0354736		6500	0.270787	0.207117	0.334458	9.2e-17		0.377287
Free cholesterol in small HDL	5513	0.203795	0.151255	0.256336	3.36e-14		3358	-0.321273	-0.387532	-0.255014	3.62e-21		3174	-0.530168	-0.595899	-0.464436	0		3260	-0.225632	-0.291436	-0.159828	2.09e-11		6500	-1.08924	-1.13988	-1.03861	0		0.0372857
Triglycerides in small HDL	5513	-0.178964	-0.231649	-0.126278	3.02e-11		3358	-0.173256	-0.240223	-0.106288	4.14e-07		3174	-0.344686	-0.412661	-0.276711	5.88e-23		3260	0.218874	0.147849	0.289899	1.69e-09		6500	0.781128	0.72546	0.836796	0		0.0239356
Phospholipids to total lipds ratio in chylomicrons and extremely large VLDL	5513	-0.0097991	-0.0621489	0.0425508	0.713667		3358	-0.272444	-0.339972	-0.204917	3.45e-15		3174	-0.157574	-0.225412	-0.0897359	5.45e-06		3260	-0.0442045	-0.110271	0.0218625	0.189656		6067	-0.0963514	-0.131975	-0.0607275	1.19e-07		0.928603
Total cholesterol to total lipids ratio in chylomicrons and extremely large VLDL	5513	-0.151937	-0.20458	-0.0992944	1.61e-08		3358	-0.341467	-0.408436	-0.274497	3.3e-23		3174	-0.409462	-0.477407	-0.341516	1.47e-31		3260	0.0350679	-0.0344742	0.10461	0.322876		6069	-0.0640568	-0.0892267	-0.038887	6.24e-07		0.435313
Cholesterol esters to total lipids ratio in chylomicrons and extremely large VLDL	5513	-0.112934	-0.165738	-0.0601298	2.8e-05		3358	-0.280686	-0.34772	-0.213652	3.13e-16		3174	-0.32978	-0.398166	-0.261394	6.07e-21		3260	0.0022708	-0.0673213	0.0718629	0.948991		6062	-0.189862	-0.227423	-0.152301	5.68e-23		0.950317
Free cholesterol to total lipids ratio in chylomicrons and extremely large VLDL	5513	-0.18348	-0.235635	-0.131324	5.93e-12		3358	-0.352424	-0.419971	-0.284877	3.3e-24		3174	-0.35965	-0.428587	-0.290713	3.47e-24		3260	0.0994315	0.0301983	0.168665	0.0048932		6068	-0.0544046	-0.0842706	-0.0245386	0.0003583		0.418904
Triglycerides to total lipids ratio in chylomicrons and extremely large VLDL	5513	0.08336	0.0320924	0.134628	0.0014428		3358	0.318507	0.250384	0.38663	8.26e-20		3174	0.417376	0.349202	0.485549	1.7e-32		3260	-0.0029294	-0.0715358	0.065677	0.933284		6067	0.266208	0.229964	0.302452	0		0.797763
Phospholipids to total lipds ratio in very large VLDL	5513	-0.224017	-0.276139	-0.171896	4.53e-17		3358	-0.434714	-0.501336	-0.368092	1.26e-36		3174	-0.324334	-0.393775	-0.254893	9.26e-20		3260	-0.0021573	-0.0702512	0.0659366	0.950473		6072	-0.0370192	-0.0688812	-0.0051573	0.0227811		0.27952
Total cholesterol to total lipids ratio in very large VLDL	5513	0.0490189	-0.001989	0.100027	0.0596242		3358	-0.118726	-0.186881	-0.0505712	0.0006442		3174	-0.211701	-0.281705	-0.141698	3.37e-09		3260	0.0641005	-0.0052855	0.133487	0.070181		6070	-0.248701	-0.284409	-0.212994	0		0.296261
Cholesterol esters to total lipids ratio in very large VLDL	5513	0.102521	0.0506828	0.15436	0.0001069		3358	-0.0080995	-0.0761442	0.0599451	0.815477		3174	-0.0432246	-0.115016	0.0285667	0.237882		3260	0.06537	-0.0041032	0.134843	0.0651442		6067	-0.0790096	-0.105431	-0.0525884	4.81e-09		0.175207
Free cholesterol to total lipids ratio in very large VLDL	5513	0.0598074	0.0085918	0.111023	0.0221016		3358	-0.3319	-0.39832	-0.265479	2.3e-22		3174	-0.346093	-0.416241	-0.275945	7.79e-22		3260	0.0598238	-0.0094129	0.129061	0.0903357		6064	-0.166269	-0.211895	-0.120642	1.01e-12		0.867778
Triglycerides to total lipids ratio in very large VLDL	5513	-0.0160952	-0.0684749	0.0362844	0.546939		3358	0.314226	0.247383	0.381069	5.25e-20		3174	0.412253	0.344374	0.480132	5.12e-32		3260	-0.0519212	-0.120528	0.0166852	0.137946		6074	0.0214225	-0.0014682	0.0443132	0.0666111		0.697577
Phospholipids to total lipds ratio in large VLDL	5512	-0.23875	-0.290764	-0.186736	3.1e-19		3358	-0.211135	-0.278903	-0.143368	1.12e-09		3174	-0.0996514	-0.169783	-0.0295198	0.0053677		3260	0.0138607	-0.0549016	0.0826229	0.692703		6374	0.223744	0.187365	0.260123	4.09e-33		0.0080102
Total cholesterol to total lipids ratio in large VLDL	5512	-0.183298	-0.235288	-0.131308	5.33e-12		3358	-0.34219	-0.409073	-0.275308	2.36e-23		3174	-0.303665	-0.372186	-0.235144	5.74e-18		3260	-0.0102177	-0.0768252	0.0563897	0.763605		6375	-0.181794	-0.224083	-0.139506	4.33e-17		0.866626
Cholesterol esters to total lipids ratio in large VLDL	5512	-0.0321799	-0.0836557	0.0192959	0.220427		3358	-0.152342	-0.221723	-0.0829614	1.72e-05		3174	-0.375649	-0.442733	-0.308565	1.5e-27		3260	-0.0681778	-0.134323	-0.002033	0.043366		6375	-0.221753	-0.261389	-0.182117	9.69e-28		0.575173
Free cholesterol to total lipids ratio in large VLDL	5512	-0.0616472	-0.112613	-0.0106809	0.0177631		3358	-0.154276	-0.221988	-0.0865644	8.18e-06		3174	0.023592	-0.0492223	0.0964063	0.525295		3260	0.0885738	0.0213128	0.155835	0.009867		6374	-0.0456868	-0.093137	0.0017635	0.059141		0.89327
Triglycerides to total lipids ratio in large VLDL	5511	0.176873	0.124843	0.228903	2.92e-11		3358	0.0816773	0.0113857	0.151969	0.022774		3174	0.252636	0.183036	0.322237	1.36e-12		3260	0.0016813	-0.0655788	0.0689414	0.960913		6375	-0.0278248	-0.0643834	0.0087337	0.135744		0.229814
Phospholipids to total lipds ratio in medium VLDL	5513	-0.0143276	-0.0669459	0.0382907	0.5935		3358	-0.525738	-0.590622	-0.460854	0		3174	-0.832997	-0.895315	-0.77068	0		3260	-0.311457	-0.374989	-0.247926	1.37e-21		6500	-0.596813	-0.642885	-0.550741	0		0.483651
Total cholesterol to total lipids ratio in medium VLDL	5513	-0.218005	-0.270314	-0.165697	3.78e-16		3358	-0.544394	-0.609492	-0.479295	0		3174	-0.611822	-0.678163	-0.545481	0		3260	-0.429399	-0.492606	-0.366192	0		6500	-0.968464	-1.01217	-0.924758	0		0.0345698
Cholesterol esters to total lipids ratio in medium VLDL	5513	-0.165279	-0.217724	-0.112834	6.95e-10		3358	-0.503886	-0.569141	-0.438631	0		3174	-0.572252	-0.638913	-0.505591	0		3260	-0.540675	-0.603508	-0.477842	0		6500	-0.901763	-0.944737	-0.858788	0		0.0194904
Free cholesterol to total lipids ratio in medium VLDL	5513	-0.226735	-0.278871	-0.174598	1.94e-17		3358	-0.378473	-0.445265	-0.311682	3.46e-28		3174	-0.44162	-0.509705	-0.373535	3.55e-36		3260	0.138763	0.0723239	0.205203	4.32e-05		6500	-0.252514	-0.303493	-0.201534	3.86e-22		0.897456
Triglycerides to total lipids ratio in medium VLDL	5513	0.201838	0.149416	0.25426	5.14e-14		3358	0.603473	0.539018	0.667928	0		3174	0.717663	0.652732	0.782593	0		3260	0.536017	0.474186	0.597848	0		6500	0.980326	0.938101	1.02255	0		0.0529981
Phospholipids to total lipds ratio in small VLDL	5513	0.322099	0.270102	0.374096	1.65e-33		3358	-0.0704583	-0.13841	-0.0025067	0.0421312		3174	-0.354632	-0.422809	-0.286455	4.7e-24		3260	-0.54824	-0.61325	-0.48323	0		6499	0.210876	0.14435	0.277401	5.49e-10		0.829085
Total cholesterol to total lipids ratio in small VLDL	5513	-0.114412	-0.167153	-0.0616712	2.15e-05		3358	-0.299893	-0.366746	-0.233041	2.24e-18		3174	-0.261457	-0.330597	-0.192318	1.56e-13		3260	-0.211942	-0.27969	-0.144195	9.61e-10		6499	-1.60589	-1.64648	-1.56529	0		0.017075
Cholesterol esters to total lipids ratio in small VLDL	5513	-0.134382	-0.187088	-0.0816753	5.96e-07		3358	-0.23933	-0.306427	-0.172234	3.22e-12		3174	-0.140872	-0.210297	-0.0714462	7.09e-05		3260	-0.119133	-0.187147	-0.0511192	0.0006014		6499	-1.50825	-1.55088	-1.46561	0		0.0281309
Free cholesterol to total lipids ratio in small VLDL	5513	0.0789096	0.0262125	0.131607	0.0033435		3358	-0.464896	-0.530491	-0.399301	0		3174	-0.818276	-0.881123	-0.755429	0		3260	-0.467992	-0.531913	-0.404072	0		6499	-1.56033	-1.60091	-1.51974	0		0.0255544
Triglycerides to total lipids ratio in small VLDL	5513	0.0187033	-0.0341012	0.0715079	0.48748		3358	0.309913	0.243056	0.37677	1.67e-19		3174	0.385256	0.316604	0.453908	1.16e-27		3260	0.506277	0.439671	0.572883	0		6499	1.57973	1.54009	1.61937	0		0.0004743
Phospholipids to total lipds ratio in very small VLDL	5513	-0.17672	-0.229192	-0.124248	4.43e-11		3358	-0.690031	-0.753669	-0.626393	0		3174	-0.878537	-0.941195	-0.815878	0		3260	-0.436701	-0.505741	-0.367661	1.52e-34		6500	0.996757	0.936583	1.05693	0		0.102076
Total cholesterol to total lipids ratio in very small VLDL	5513	0.0923634	0.0396765	0.14505	0.0005932		3358	0.416865	0.350834	0.482897	1.92e-34		3174	0.607173	0.541162	0.673185	0		3260	-0.0389016	-0.108274	0.0304711	0.271639		6500	-1.54412	-1.58946	-1.49879	0		0.0413799
Cholesterol esters to total lipids ratio in very small VLDL	5513	0.0665365	0.0138234	0.11925	0.0133726		3358	0.520315	0.45535	0.585281	0		3174	0.710776	0.646358	0.775194	0		3260	-0.0771151	-0.146151	-0.0080787	0.0285852		6500	-1.54281	-1.59015	-1.49547	0		0.0534853
Free cholesterol to total lipids ratio in very small VLDL	5513	0.096171	0.0434984	0.148844	0.0003474		3358	-0.055724	-0.123394	0.0119462	0.106504		3174	-0.167506	-0.237454	-0.097557	2.77e-06		3260	0.0979382	0.0290399	0.166836	0.005349		6500	-0.902862	-0.959013	-0.84671	0		0.0365312
Triglycerides to total lipids ratio in very small VLDL	5513	-0.0126559	-0.0655136	0.0402017	0.638813		3358	0.0039871	-0.0636607	0.0716348	0.908009		3174	-0.129296	-0.198759	-0.059832	0.0002669		3260	0.283048	0.213256	0.352838	2.51e-15		6500	1.22723	1.17109	1.28337	0		0.0121798
Phospholipids to total lipds ratio in IDL	5513	0.158828	0.10631	0.211346	3.24e-09		3358	-0.0470142	-0.114946	0.0209178	0.174893		3174	-0.303348	-0.372516	-0.234181	1.24e-17		3260	-0.0398428	-0.112043	0.0323569	0.279336		6500	1.08333	1.01766	1.14899	0		0.0885988
Total cholesterol to total lipids ratio in IDL	5513	-0.0617094	-0.114432	-0.0089871	0.0217954		3358	0.111442	0.0438903	0.178995	0.0012301		3174	0.427466	0.359677	0.495256	2.5e-34		3260	0.1719	0.104029	0.239771	7.19e-07		6500	-0.902271	-0.964174	-0.840368	0		0.106858
Cholesterol esters to total lipids ratio in IDL	5513	-0.0695414	-0.122182	-0.0169006	0.0096288		3358	0.243317	0.176156	0.310478	1.48e-12		3174	0.648131	0.58249	0.713772	0		3260	0.338093	0.26971	0.406477	6.32e-22		6500	-0.829341	-0.894387	-0.764294	0		0.17384
Free cholesterol to total lipids ratio in IDL	5513	0.0217322	-0.0310676	0.074532	0.419764		3358	-0.297351	-0.365282	-0.229419	1.4e-17		3174	-0.488439	-0.557006	-0.419871	0		3260	-0.353268	-0.425683	-0.280854	2.14e-21		6500	-0.468156	-0.543665	-0.392647	1.26e-33		0.213271
Triglycerides to total lipids ratio in IDL	5513	-0.0132502	-0.0660756	0.0395752	0.622932		3358	-0.12031	-0.187986	-0.0526341	0.0004974		3174	-0.380236	-0.448301	-0.312172	1.97e-27		3260	-0.195036	-0.262258	-0.127813	1.39e-08		6500	0.527722	0.466614	0.588831	0		0.127153
Phospholipids to total lipds ratio in large LDL	5513	0.273513	0.221487	0.325538	1.1e-24		3358	0.504918	0.438413	0.571422	0		3174	0.68609	0.619795	0.752386	0		3260	0.0611265	-0.0077494	0.130002	0.0819376		6500	0.316038	0.241465	0.390612	1.18e-16		0.868597
Total cholesterol to total lipids ratio in large LDL	5513	-0.176648	-0.229194	-0.124103	4.79e-11		3358	-0.285355	-0.353239	-0.217471	2.41e-16		3174	-0.234756	-0.304708	-0.164804	5.48e-11		3260	0.274772	0.207607	0.341937	1.45e-15		6500	-0.0723969	-0.139403	-0.0053904	0.0342104		0.716715
Cholesterol esters to total lipids ratio in large LDL	5513	-0.257988	-0.310228	-0.205747	5.41e-22		3358	-0.376524	-0.44393	-0.309117	1.88e-27		3174	-0.365899	-0.435254	-0.296544	1.09e-24		3260	0.297497	0.229428	0.365566	1.58e-17		6500	0.0963217	0.0288395	0.163804	0.0051555		0.350164
Free cholesterol to total lipids ratio in large LDL	5513	0.240087	0.18772	0.292454	3.41e-19		3358	0.397001	0.329471	0.464532	3.56e-30		3174	0.502791	0.434669	0.570914	0		3260	-0.193148	-0.263915	-0.122381	9.33e-08		6500	-0.453043	-0.519738	-0.386347	0		0.0919742
Triglycerides to total lipids ratio in large LDL	5513	0.0263055	-0.0264926	0.0791036	0.328749		3358	-0.104549	-0.172448	-0.03665	0.0025553		3174	-0.39743	-0.465606	-0.329255	1.12e-29		3260	-0.580716	-0.64435	-0.517082	0		6500	-0.160431	-0.214473	-0.106389	6.18e-09		0.842234
Phospholipids to total lipds ratio in medium LDL	5513	0.203316	0.150992	0.25564	3.02e-14		3358	0.195938	0.126717	0.265159	3.08e-08		3174	0.622655	0.555467	0.689844	0		3260	-0.0432213	-0.11249	0.0260476	0.221267		6497	0.0148704	-0.0430024	0.0727432	0.614484		0.533713
Total cholesterol to total lipids ratio in medium LDL	5513	-0.183826	-0.236322	-0.13133	7.39e-12		3358	-0.272168	-0.339975	-0.20436	4.75e-15		3174	-0.286366	-0.356282	-0.21645	1.35e-15		3260	0.28794	0.220227	0.355654	1.1e-16		6497	-0.0117429	-0.0725212	0.0490353	0.704882		0.57343
Cholesterol esters to total lipids ratio in medium LDL	5513	-0.237771	-0.290045	-0.185497	6.41e-19		3358	-0.413128	-0.480095	-0.346162	5.36e-33		3174	-0.488407	-0.556892	-0.419923	0		3260	0.207626	0.138936	0.276316	3.42e-09		6497	0.165508	0.1086	0.222416	1.24e-08		0.256585
Free cholesterol to total lipids ratio in medium LDL	5513	0.274002	0.22193	0.326074	1e-24		3358	0.183203	0.113879	0.252527	2.33e-07		3174	0.687645	0.621372	0.753917	0		3260	0.0206728	-0.0495678	0.0909133	0.56394		6497	-0.452703	-0.500308	-0.405098	0		0.121441
Triglycerides to total lipids ratio in medium LDL	5513	0.0001916	-0.0525383	0.0529215	0.994317		3358	-0.337329	-0.404299	-0.270358	1.08e-22		3174	-0.605715	-0.672535	-0.538896	0		3260	-0.684756	-0.747246	-0.622266	0		6496	0.0022415	-0.0523304	0.0568135	0.935826		0.694321
Phospholipids to total lipds ratio in small LDL	5513	0.249028	0.19679	0.301266	1.3e-20		3358	0.291039	0.222479	0.359599	1.23e-16		3174	0.589276	0.52179	0.656763	0		3260	-0.109009	-0.177727	-0.0402904	0.0018853		6497	0.0762494	0.0184856	0.134013	0.0096841		0.561565
Total cholesterol to total lipids ratio in small LDL	5513	-0.186285	-0.238801	-0.13377	3.96e-12		3358	-0.337556	-0.405014	-0.270098	2.01e-22		3174	-0.397052	-0.466219	-0.327885	7.62e-29		3260	0.203801	0.135274	0.272328	6.04e-09		6497	-0.221183	-0.284429	-0.157938	7.75e-12		0.946104
Cholesterol esters to total lipids ratio in small LDL	5513	-0.230883	-0.283211	-0.178556	6.68e-18		3358	-0.447657	-0.514277	-0.381037	1.1e-38		3174	-0.54908	-0.616915	-0.481246	0		3260	0.152381	0.0831329	0.221629	1.65e-05		6497	0.0909065	0.0327639	0.149049	0.0021857		0.319765
Free cholesterol to total lipids ratio in small LDL	5513	0.236822	0.184567	0.289078	8.56e-19		3358	0.31302	0.244554	0.381487	5.09e-19		3174	0.697004	0.630968	0.763039	0		3260	0.0866026	0.0165187	0.156687	0.0154545		6497	-0.731182	-0.772581	-0.689783	0		0.0697853
Triglycerides to total lipids ratio in small LDL	5513	-0.060569	-0.113323	-0.0078148	0.0244375		3358	-0.245991	-0.313561	-0.178421	1.16e-12		3174	-0.457729	-0.52562	-0.389839	7.1e-39		3260	-0.379789	-0.447469	-0.312109	1.14e-27		6496	0.398046	0.336572	0.45952	1.75e-36		0.195154
Phospholipids to total lipds ratio in very large HDL	5513	0.028331	-0.0245853	0.0812473	0.293957		3358	-0.634559	-0.69927	-0.569847	0		3174	-0.813091	-0.877178	-0.749003	0		3260	-0.365294	-0.439048	-0.29154	5.36e-22		6425	0.340612	0.264924	0.416301	1.43e-18		0.313588
Total cholesterol to total lipids ratio in very large HDL	5513	0.0174627	-0.0354456	0.0703709	0.517634		3358	0.670765	0.606544	0.734986	0		3174	0.847138	0.78369	0.910586	0		3260	0.22605	0.154518	0.297583	6.52e-10		6425	-0.629716	-0.695511	-0.563921	0		0.185962
Cholesterol esters to total lipids ratio in very large HDL	5513	0.0163198	-0.036575	0.0692146	0.545306		3358	0.654345	0.589994	0.718696	0		3174	0.814107	0.750125	0.878089	0		3260	0.377905	0.307305	0.448505	2.3e-25		6425	-0.503435	-0.57037	-0.436499	0		0.224774
Free cholesterol to total lipids ratio in very large HDL	5513	0.0133047	-0.0396254	0.0662348	0.622193		3358	-0.0875073	-0.155088	-0.0199269	0.0111682		3174	0.0580567	-0.0117711	0.127885	0.103161		3260	-0.687872	-0.758712	-0.617033	0		6425	-0.742696	-0.818671	-0.666721	0		0.0901294
Triglycerides to total lipids ratio in very large HDL	5513	-0.211043	-0.263677	-0.158408	4.57e-15		3358	-0.0285586	-0.0964244	0.0393072	0.409391		3174	0.0331129	-0.0370528	0.103278	0.354876		3260	0.410124	0.329196	0.491051	6.11e-23		6425	0.398003	0.336509	0.459498	1.89e-36		0.0925199
Phospholipids to total lipds ratio in large HDL	5513	-0.177136	-0.229836	-0.124436	4.83e-11		3358	-0.123869	-0.191454	-0.0562854	0.0003309		3174	-0.16747	-0.236922	-0.0980179	2.37e-06		3260	0.506872	0.43448	0.579264	0		6448	0.941943	0.880205	1.00368	0		0.0216203
Total cholesterol to total lipids ratio in large HDL	5513	0.213703	0.161044	0.266363	2.15e-15		3358	0.0272603	-0.0405827	0.0951033	0.430854		3174	0.0052708	-0.0647293	0.0752709	0.882639		3260	-0.57976	-0.653447	-0.506072	0		6448	-0.826731	-0.89021	-0.763252	0		0.0285414
Cholesterol esters to total lipids ratio in large HDL	5513	0.241441	0.188831	0.294052	3.15e-19		3358	0.0405071	-0.0273865	0.108401	0.24217		3174	-0.0002913	-0.0702773	0.0696946	0.993488		3260	-0.46811	-0.54277	-0.39345	5.51e-34		6448	-0.702632	-0.763308	-0.641956	0		0.024031
Free cholesterol to total lipids ratio in large HDL	5513	0.0725741	0.0197346	0.125414	0.0071119		3358	-0.0284314	-0.0961205	0.0392577	0.41026		3174	0.0198922	-0.0501761	0.0899604	0.577813		3260	-0.726931	-0.799296	-0.654565	0		6448	-0.997948	-1.0689	-0.926996	0		0.038296
Triglycerides to total lipids ratio in large HDL	5513	-0.212977	-0.265725	-0.16023	2.96e-15		3358	0.184126	0.116329	0.251924	1.08e-07		3174	0.324017	0.254543	0.393491	1.04e-19		3260	0.164484	0.0846462	0.244322	5.48e-05		6448	0.0455977	-0.024306	0.115501	0.201045		0.886555
Phospholipids to total lipds ratio in medium HDL	5513	0.056308	0.0033703	0.109246	0.0370967		3358	-0.420897	-0.486777	-0.355017	3.25e-35		3174	-0.641826	-0.707631	-0.576021	0		3260	-0.463003	-0.532151	-0.393854	2.1e-38		6498	0.0519568	-0.0028334	0.106747	0.0630787		0.637737
Total cholesterol to total lipids ratio in medium HDL	5513	0.0965202	0.0437446	0.149296	0.0003396		3358	0.363089	0.296847	0.429331	1.65e-26		3174	0.530061	0.463158	0.596965	0		3260	0.0316261	-0.0402806	0.103533	0.388556		6498	-0.70808	-0.769744	-0.646416	0		0.0760182
Cholesterol esters to total lipids ratio in medium HDL	5513	0.13673	0.0840348	0.189425	3.76e-07		3358	0.413296	0.347298	0.479294	6.27e-34		3174	0.567699	0.501153	0.634246	0		3260	0.255964	0.185893	0.326036	9.77e-13		6498	-0.319946	-0.379467	-0.260424	9.37e-26		0.153891
Free cholesterol to total lipids ratio in medium HDL	5513	-0.152453	-0.205193	-0.0997125	1.53e-08		3358	-0.135072	-0.202472	-0.0676711	8.69e-05		3174	0.0298318	-0.0407752	0.100439	0.4075		3260	-0.566359	-0.636395	-0.496324	0		6498	-1.46425	-1.52122	-1.40728	0		0.0162239
Triglycerides to total lipids ratio in medium HDL	5513	-0.221057	-0.273637	-0.168478	2.1e-16		3358	-0.0522235	-0.119964	0.0155172	0.130744		3174	-0.0232762	-0.0931623	0.0466098	0.513782		3260	0.263886	0.192132	0.335641	6.89e-13		6498	1.02362	0.962279	1.08496	0		0.0002997
Phospholipids to total lipds ratio in small HDL	5513	0.105973	0.0531905	0.158755	8.39e-05		3358	0.724531	0.661418	0.787645	0		3174	0.943535	0.882084	1.00499	0		3260	-0.155083	-0.225491	-0.0846745	1.62e-05		6500	-0.646765	-0.700851	-0.592679	0		0.194329
Total cholesterol to total lipids ratio in small HDL	5513	-0.034748	-0.0876176	0.0181216	0.197644		3358	-0.685667	-0.749392	-0.621942	0		3174	-0.928594	-0.99059	-0.866599	0		3260	0.0544144	-0.0165586	0.125388	0.132873		6500	0.309907	0.248414	0.371401	7.4e-23		0.35097
Cholesterol esters to total lipids ratio in small HDL	5513	-0.072346	-0.125184	-0.0195082	0.0072923		3358	-0.704364	-0.767853	-0.640875	0		3174	-0.924412	-0.986466	-0.862357	0		3260	0.0712093	0.0001804	0.142238	0.0494214		6500	0.534469	0.475031	0.593906	0		0.229582
Free cholesterol to total lipids ratio in small HDL	5513	0.310535	0.258261	0.362809	5.54e-31		3358	0.443078	0.376973	0.509184	1.67e-38		3174	0.424025	0.355876	0.492174	1.74e-33		3260	-0.200202	-0.270503	-0.1299	2.55e-08		6500	-1.49348	-1.53274	-1.45421	0		0.0113406
Triglycerides to total lipids ratio in small HDL	5513	-0.205013	-0.257668	-0.152359	2.69e-14		3358	0.0657041	-0.0020473	0.133455	0.0573319		3174	0.027919	-0.0419379	0.0977759	0.433323		3260	0.299674	0.227787	0.371561	4.24e-16		6500	0.985179	0.925936	1.04442	0		0.0001821
Mean diameter for VLDL particles	5513	-0.0866737	-0.139426	-0.0339218	0.0012848		3358	0.232728	0.165103	0.300354	1.76e-11		3174	0.444437	0.376033	0.51284	2.73e-36		3260	0.66527	0.596719	0.733821	0		6500	1.07319	1.01994	1.12643	0		0.0124079
Mean diameter for LDL particles	5513	-0.0519068	-0.104579	0.000765	0.0534202		3358	0.181053	0.113073	0.249033	1.88e-07		3174	0.311448	0.242591	0.380304	1.21e-18		3260	-0.343299	-0.409973	-0.276624	1.28e-23		6500	-0.958194	-1.01463	-0.901756	0		0.060619
Mean diameter for HDL particles	5513	0.0724806	0.0197421	0.125219	0.0070762		3358	-0.471908	-0.537696	-0.406119	0		3174	-0.663803	-0.729469	-0.598137	0		3260	-0.870646	-0.933099	-0.808193	0		6500	-1.20621	-1.25519	-1.15722	0		0.0341737
Serum total cholesterol	5513	-0.267843	-0.320235	-0.215451	1.93e-23		3358	-0.601592	-0.665829	-0.537354	0		3174	-0.71604	-0.780692	-0.651388	0		3260	-0.316704	-0.38483	-0.248577	1.34e-19		6500	-1.0603	-1.11317	-1.00744	0		0.0917866
Total cholesterol in VLDL	5513	-0.320614	-0.372858	-0.26837	6.32e-33		3358	-0.1459	-0.213483	-0.0783168	2.37e-05		3174	-0.0524698	-0.122094	0.017155	0.139612		3260	0.300153	0.227369	0.372937	8.63e-16		6500	-0.409338	-0.470847	-0.347828	2.04e-38		0.631861
Remnant cholesterol (non-HDL, non-LDL -cholesterol)	5513	-0.367806	-0.419828	-0.315784	0		3358	-0.328459	-0.395107	-0.26181	8.34e-22		3174	-0.266944	-0.335789	-0.198098	3.8e-14		3260	0.102173	0.0304359	0.17391	0.0052598		6500	-0.706871	-0.763578	-0.650164	0		0.345867
Total cholesterol in LDL	5513	-0.296098	-0.348382	-0.243813	2.44e-28		3358	-0.51588	-0.580993	-0.450768	0		3174	-0.616089	-0.682002	-0.550176	0		3260	-0.0184901	-0.0886379	0.0516578	0.605322		6500	-0.444159	-0.500536	-0.387781	0		0.820752
Total cholesterol in HDL	5513	0.127579	0.0748769	0.18028	2.13e-06		3358	-0.60058	-0.664932	-0.536227	0		3174	-0.830835	-0.893629	-0.768042	0		3260	-0.816065	-0.877693	-0.754438	0		6500	-1.33192	-1.37924	-1.28459	0		0.0461931
Total cholesterol in HDL2	5513	0.158757	0.106104	0.21141	3.61e-09		3358	-0.555336	-0.620224	-0.490449	0		3174	-0.784398	-0.848016	-0.72078	0		3260	-0.83463	-0.896168	-0.773092	0		6500	-1.18559	-1.23547	-1.1357	0		0.0672387
Total cholesterol in HDL3	5513	0.0613068	0.0085316	0.114082	0.022806		3358	-0.649612	-0.713319	-0.585905	0		3174	-0.869775	-0.931799	-0.807751	0		3260	-0.52113	-0.58542	-0.456839	0		6500	-1.81912	-1.84971	-1.78854	0		0.0223758
Esterified cholesterol	5509	-0.256816	-0.309273	-0.204358	1.21e-21		3355	-0.590366	-0.654733	-0.526	0		3164	-0.682423	-0.747642	-0.617205	0		3258	-0.295884	-0.364295	-0.227474	3.36e-17		6299	-1.06508	-1.11814	-1.01201	0		0.0865365
Free cholesterol	5509	-0.28026	-0.332617	-0.227902	1.61e-25		3355	-0.600599	-0.664861	-0.536337	0		3162	-0.72299	-0.787547	-0.658433	0		3258	-0.367285	-0.434819	-0.299751	4.06e-26		6299	-1.00606	-1.06008	-0.952048	0		0.087502
Serum total triglycerides	5513	-0.200533	-0.253243	-0.147823	1.01e-13		3358	-0.074466	-0.142416	-0.0065165	0.0317294		3174	-0.0545193	-0.124389	0.01535	0.126128		3260	0.33174	0.257819	0.405661	2.2e-18		6500	0.449405	0.385339	0.51347	0		0.0438264
Triglycerides in VLDL	5513	-0.168488	-0.221293	-0.115683	4.27e-10		3358	0.0820944	0.0139909	0.150198	0.0181617		3174	0.191124	0.121262	0.260985	8.72e-08		3260	0.498123	0.42466	0.571586	0		6500	0.617435	0.552808	0.682062	0		0.0493982
Triglycerides in LDL	5513	-0.216641	-0.26908	-0.164202	6.77e-16		3358	-0.579714	-0.643852	-0.515575	0		3174	-0.845259	-0.907313	-0.783205	0		3260	-0.575626	-0.639798	-0.511455	0		6500	-0.472309	-0.523068	-0.421549	0		0.758585
Triglycerides in HDL	5513	-0.201273	-0.253891	-0.148654	7.47e-14		3358	-0.416206	-0.482077	-0.350336	1.69e-34		3174	-0.534946	-0.601489	-0.468404	0		3260	-0.409863	-0.476788	-0.342938	1.56e-32		6500	-0.214889	-0.273545	-0.156233	7.65e-13		0.749549
Diacylglycerol	5403	-0.0914019	-0.144849	-0.0379548	0.0008062		3235	-0.0687329	-0.137647	0.000181	0.0506046		3090	-0.10288	-0.173138	-0.0326213	0.0041182		0						5664	0.495774	0.41308	0.578468	1.58e-31
Ratio of diacylglycerol to triglycerides	5403	-0.0239822	-0.0774015	0.029437	0.378839		3234	-0.0310153	-0.100264	0.0382339	0.379924		3091	-0.0904942	-0.160663	-0.0203252	0.0114987		0						5663	0.535589	0.444485	0.626692	2.15e-30
Total phosphoglycerides	5507	-0.128578	-0.18138	-0.0757763	1.85e-06		3354	-0.655408	-0.718692	-0.592125	0		3162	-0.843326	-0.905743	-0.78091	0		3258	-0.642475	-0.705653	-0.579296	0		6297	-1.13267	-1.18347	-1.08186	0		0.0587279
Ratio of triglycerides to phosphoglycerides	5507	-0.132156	-0.185005	-0.0793066	9.75e-07		3353	0.169623	0.101559	0.237688	1.08e-06		3162	0.325147	0.255723	0.394571	7.38e-20		3255	0.61596	0.543372	0.688548	0		6296	0.624968	0.554593	0.695344	0		0.100084
Phosphatidylcholine and other cholines	5486	-0.109737	-0.162578	-0.0568956	4.74e-05		3305	-0.614796	-0.679137	-0.550456	0		3133	-0.807879	-0.870681	-0.745077	0		3258	-0.47636	-0.542289	-0.41043	0		6270	-1.31832	-1.36483	-1.27182	0		0.0399339
Total cholines	5509	-0.145543	-0.198255	-0.0928311	6.47e-08		3347	-0.652358	-0.715956	-0.588761	0		3164	-0.877478	-0.939398	-0.815558	0		3258	-0.58178	-0.645994	-0.517565	0		6299	-1.29112	-1.33916	-1.24308	0		0.044061
Apolipoprotein A-I	5513	0.0085416	-0.0442537	0.0613369	0.75113		3358	-0.686535	-0.749815	-0.623254	0		3174	-0.897854	-0.959333	-0.836374	0		3260	-0.695955	-0.758621	-0.633289	0		6500	-1.46288	-1.50852	-1.41725	0		0.0345285
Apolipoprotein B	5513	-0.364263	-0.416318	-0.312208	0		3358	-0.306827	-0.373678	-0.239975	3.73e-19		3174	-0.270206	-0.339056	-0.201355	1.88e-14		3260	0.187212	0.115445	0.25898	3.32e-07		6498	-0.446401	-0.504836	-0.387966	0		0.697244
Ratio of apolipoprotein B to apolipoprotein A-I	5513	-0.356388	-0.408474	-0.304301	0		3358	0.0148609	-0.0530418	0.0827636	0.667876		3174	0.134674	0.0650775	0.204271	0.0001509		3260	0.586656	0.516379	0.656933	0		6498	0.388345	0.326383	0.450308	2.58e-34		0.235142
Total fatty acids	5510	-0.267728	-0.320203	-0.215253	2.36e-23		3354	-0.54407	-0.609003	-0.479138	0		3164	-0.607148	-0.673223	-0.541073	0		3258	-0.206255	-0.275738	-0.136772	6.45e-09		6298	-0.853525	-0.91101	-0.796041	0		0.164177
Estimated description of fatty acid chain length, not actual carbon number	5509	-0.0015993	-0.0543596	0.051161	0.952616		3346	0.131204	0.0634866	0.198922	0.000148		3164	-0.0104353	-0.0803764	0.0595058	0.769892		0						6297	1.03569	0.97945	1.09193	0
Estimated degree of unsaturation	5509	0.053647	0.0008561	0.106438	0.0463999		3353	-0.115123	-0.182822	-0.0474238	0.0008649		3164	-0.111998	-0.181396	-0.0425994	0.0015694		0						6297	0.142439	0.0767033	0.208175	2.19e-05
22:6, docosahexaenoic acid	5509	-0.234982	-0.287482	-0.182481	2.26e-18		3353	-0.546372	-0.611033	-0.481711	0		3164	-0.657706	-0.722999	-0.592412	0		3258	-0.547442	-0.611832	-0.483051	0		6301	-1.00622	-1.05863	-0.953808	0		0.0181022
18:2, linoleic acid	5510	-0.267251	-0.319664	-0.214837	2.51e-23		3349	-0.6287	-0.692764	-0.564637	0		3163	-0.702908	-0.767893	-0.637923	0		3258	-0.181651	-0.251107	-0.112195	3.1e-07		6299	-0.998208	-1.051	-0.945411	0		0.181912
Conjugated linoleic acid	5508	-0.128336	-0.181219	-0.0754541	2.01e-06		3352	-0.0484843	-0.116338	0.0193691	0.16131		3163	-0.0991541	-0.168406	-0.0299019	0.0050262		0						6179	0.0766798	0.0222372	0.131122	0.0057785
Omega-3 fatty acids	5510	-0.194873	-0.247454	-0.142291	4.24e-13		3353	-0.421886	-0.488161	-0.355612	5.6e-35		3164	-0.412348	-0.480519	-0.344177	8.93e-32		3258	-0.0657658	-0.134764	0.0032323	0.0617346		6300	-0.908361	-0.963768	-0.852953	0		0.109464
Omega-6 fatty acids	5510	-0.259669	-0.312102	-0.207237	4.16e-22		3352	-0.644599	-0.708464	-0.580734	0		3164	-0.71671	-0.781436	-0.651983	0		3258	-0.28793	-0.356242	-0.219618	2.02e-16		6299	-1.07779	-1.12987	-1.0257	0		0.111385
Polyunsaturated fatty acids	5510	-0.263208	-0.31563	-0.210786	1.13e-22		3348	-0.646021	-0.70995	-0.582092	0		3163	-0.704815	-0.769766	-0.639864	0		3258	-0.268407	-0.336811	-0.200003	1.88e-14		6299	-1.10395	-1.15619	-1.0517	0		0.110083
Monounsaturated fatty acids; 16:1, 18:1	5508	-0.267839	-0.320366	-0.215313	2.5e-23		3349	-0.413707	-0.479805	-0.347609	6.8e-34		3164	-0.464506	-0.532089	-0.396923	0		3258	-0.119438	-0.190588	-0.0482888	0.0010075		6295	-0.395933	-0.458902	-0.332964	1.64e-34		0.693786
Saturated fatty acids	5508	-0.203474	-0.25614	-0.150809	4.22e-14		3347	-0.433843	-0.49984	-0.367845	3.94e-37		3163	-0.525336	-0.592298	-0.458374	0		3258	-0.200021	-0.269618	-0.130424	1.9e-08		6293	-0.889936	-0.947938	-0.831934	0		0.0800631
Ratio of 22:6 docosahexaenoic acid to total fatty acids	5509	-0.0745089	-0.127286	-0.0217315	0.0056659		3352	-0.337953	-0.404579	-0.271327	5.49e-23		3165	-0.450744	-0.518738	-0.382751	1.14e-37		3258	-0.470377	-0.538048	-0.402706	0		6298	-0.649518	-0.707898	-0.591137	0		0.0447337
Ratio of 18:2 linoleic acid to total fatty acids	5510	0.0007785	-0.0520001	0.0535572	0.976931		3348	-0.129201	-0.196988	-0.0614134	0.0001894		3164	-0.135079	-0.204769	-0.0653898	0.0001472		3258	0.0649837	-0.0076525	0.13762	0.0795029		6297	-0.173935	-0.240654	-0.107217	3.31e-07		0.394553
Ratio of conjugated linoleic acid to total fatty acids	5508	-0.0828403	-0.135717	-0.0299638	0.0021417		3351	0.0039494	-0.0642445	0.0721432	0.909601		3164	-0.0224159	-0.0919081	0.0470762	0.52713		0						6176	0.306899	0.253542	0.360256	3.34e-29
Ratio of omega-3 fatty acids to total fatty acids	5510	0.0100777	-0.0426478	0.0628032	0.707898		3352	-0.0967161	-0.164541	-0.0288911	0.0052058		3165	0.0100884	-0.0597143	0.0798911	0.776906		3258	0.193791	0.124154	0.263427	5.22e-08		6297	-0.391726	-0.450771	-0.332681	3.52e-38		0.184415
Ratio of omega-6 fatty acids to total fatty acids	5510	0.0553694	0.0025647	0.108174	0.0398672		3351	-0.127844	-0.195668	-0.0600203	0.0002227		3165	-0.122442	-0.192415	-0.052468	0.0006093		3258	-0.17761	-0.251	-0.10422	2.17e-06		6297	-0.28055	-0.349579	-0.211521	1.91e-15		0.0339408
Ratio of polyunsaturated fatty acids to total fatty acids	5510	0.0546565	0.0018453	0.107468	0.0425172		3347	-0.147428	-0.215287	-0.0795695	2.1e-05		3164	-0.113182	-0.183225	-0.0431399	0.0015477		3258	-0.113395	-0.186788	-0.0400016	0.0024702		6297	-0.368792	-0.437078	-0.300507	5.64e-26		0.0147477
Ratio of monounsaturated fatty acids to total fatty acids	5508	-0.176542	-0.229159	-0.123924	5.23e-11		3348	-0.0462702	-0.114109	0.0215681	0.181213		3165	-0.0648456	-0.13484	0.0051485	0.0693896		3258	0.0640274	-0.0089095	0.136964	0.0853119		6293	0.55383	0.486223	0.621437	0		0.000571
Ratio of saturated fatty acids to total fatty acids	5508	0.183466	0.130889	0.236043	8.73e-12		3346	0.233827	0.166472	0.301182	1.18e-11		3164	0.2275	0.158291	0.29671	1.33e-10		3258	0.0641129	-0.0084354	0.136661	0.0832404		6292	-0.343307	-0.412856	-0.273759	5.39e-22		0.0150801
Glucose	5488	0.151153	0.0983554	0.20395	2.09e-08		3351	0.388835	0.322131	0.455538	1.05e-29		3173	0.359944	0.290585	0.429302	5.94e-24		3255	0.398635	0.325676	0.471593	2.42e-26		6491	-0.235015	-0.296821	-0.17321	1.02e-13		0.161914
Lactate	5514	-0.118905	-0.171924	-0.0658858	1.12e-05		3349	-0.0995641	-0.167058	-0.0320699	0.0038491		3173	0.140569	0.0704728	0.210666	8.61e-05		3260	-0.0141499	-0.0815011	0.0532013	0.680422		6495	0.726022	0.66464	0.787404	0		0.0172779
Citrate	5506	-0.116652	-0.169333	-0.0639715	1.44e-05		3342	0.380938	0.314411	0.447465	9.77e-29		3172	0.0994004	0.0299388	0.168862	0.0050498		3260	0.0746575	0.0041138	0.145201	0.038062		6494	1.27743	1.23201	1.32285	0		0.0278589
Alanine	5514	-0.0333948	-0.0860998	0.0193103	0.214238		3358	-0.144909	-0.212091	-0.0777278	2.41e-05		3173	0.215006	0.145872	0.284141	1.21e-09		3260	0.183557	0.113419	0.253695	3.05e-07		6495	1.29479	1.2482	1.34137	0		0.011765
Glutamine	5506	-0.353212	-0.405271	-0.301154	0		3357	0.552707	0.48822	0.617194	0		3173	0.906378	0.844858	0.967898	0		3204	0.809639	0.742641	0.876637	0		6494	0.348927	0.293191	0.404663	3.05e-34		0.762736
Histidine	5505	-0.142257	-0.195255	-0.0892585	1.48e-07		3162	0.282846	0.214746	0.350946	5.46e-16		3173	0.325918	0.257564	0.394271	1.62e-20		3260	0.331385	0.263089	0.399681	3.46e-21		6494	-0.094837	-0.14417	-0.0455042	0.0001657		0.684764
Isoleucine	5514	-0.0666352	-0.11953	-0.0137404	0.0135548		3356	0.549696	0.484246	0.615146	0		3173	0.759081	0.693844	0.824317	0		3257	0.84152	0.774069	0.908971	0		6493	1.28621	1.23133	1.34109	0		0.0409758
Leucine	5514	0.0555492	0.0026443	0.108454	0.0396005		3358	0.896191	0.835376	0.957006	0		3173	1.05769	0.997927	1.11745	0		3260	0.93378	0.86846	0.999099	0		6494	1.52806	1.47286	1.58326	0		0.0724131
Valine	5515	-0.0229835	-0.0758821	0.0299151	0.394386		3358	0.604077	0.539415	0.668738	0		3173	0.830601	0.766815	0.894387	0		3258	0.822905	0.757591	0.88822	0		6493	0.590159	0.53413	0.646187	0		0.543542
Phenylalanine	5503	0.0408515	-0.0120494	0.0937525	0.130116		3356	0.339903	0.273238	0.406569	3.32e-23		3172	0.373469	0.304804	0.442133	4.12e-26		3258	0.341643	0.272334	0.410952	8.33e-22		6492	1.44487	1.40192	1.48783	0		0.0048486
Tyrosine	5498	0.0016306	-0.0512674	0.0545287	0.951814		3332	0.241467	0.174234	0.308701	2.3e-12		3173	0.522535	0.45595	0.589119	0		3259	0.514094	0.447643	0.580546	0		6492	-0.157579	-0.214536	-0.100621	6.06e-08		0.460825
Acetate	5515	-0.0313981	-0.084195	0.0213988	0.24373		3356	0.159601	0.0917443	0.227458	4.15e-06		3171	0.0960185	0.0268492	0.165188	0.0065283		3260	0.161328	0.0834788	0.239176	4.96e-05		6495	-0.445454	-0.508723	-0.382186	0		0.11975
Acetoacetate	5510	-0.0802666	-0.133224	-0.0273094	0.0029778		3358	0.0247192	-0.0426293	0.0920677	0.471802		3173	0.0571274	-0.012933	0.127188	0.109971		3260	0.0749868	0.0075497	0.142424	0.0293143		0
3-hydroxybutyrate	5512	-0.142362	-0.19532	-0.0894039	1.42e-07		3356	-0.243762	-0.310087	-0.177437	7.09e-13		3169	-0.289805	-0.358375	-0.221235	1.7e-16		3255	-0.177013	-0.242364	-0.111662	1.16e-07		6480	0.189547	0.137378	0.241716	1.17e-12		0.0697347
Creatinine	5507	0.0171937	-0.0351033	0.0694907	0.519266		3354	0.698567	0.635083	0.762051	0		3173	1.15669	1.09937	1.21401	0		3260	1.24243	1.18427	1.3006	0		6492	0.507774	0.451686	0.563862	0		0.857749
Albumin (signal area)	5506	-0.234406	-0.286759	-0.182053	2.2e-18		3358	0.232084	0.164939	0.299229	1.44e-11		3174	0.584977	0.518604	0.651351	0		3260	0.531576	0.464323	0.598829	0		6498	-0.711877	-0.765413	-0.658341	0		0.331306
Glycoprotein acetyls, mainly a1-acid glycoprotein	5514	-0.256216	-0.308718	-0.203715	1.61e-21		3355	-0.422354	-0.488415	-0.356294	2.91e-35		3173	-0.468924	-0.536247	-0.4016	0		3260	-0.0716068	-0.143041	-0.0001729	0.0494482		6495	-0.22553	-0.292522	-0.158539	4.45e-11		0.619284
Complete case sample																															P-value for
																															trend across
Standardized outcome	N	Beta	LCL	UCL	P-value		N	Beta	LCL	UCL	P-value		N	Beta	LCL	UCL	P-value		N	Beta	LCL	UCL	P-value		N	Beta	LCL	UCL	P-value		occasions
Concentration of chylomicrons and extremely large VLDL particles	769	-0.115344	-0.257119	0.0264315	0.110659		769	0.0614284	-0.0687497	0.191607	0.354566		769	0.242134	0.0918676	0.392401	0.001622		769	0.437152	0.295164	0.57914	2.35e-09		5187	0.752256	0.675466	0.829045	0		0.0121386
Total lipids in chylomicrons and extremely large VLDL	769	-0.11183	-0.253655	0.0299942	0.122059		769	0.0549928	-0.0757488	0.185734	0.409226		769	0.245093	0.0961129	0.394072	0.0012929		769	0.431713	0.289632	0.573794	3.74e-09		5187	0.63369	0.556188	0.711193	0		0.0327422
Phospholipids in chylomicrons and extremely large VLDL	769	-0.111895	-0.253557	0.0297663	0.121415		769	0.0389889	-0.0924406	0.170418	0.560503		769	0.215598	0.0663743	0.364822	0.0046854		769	0.399763	0.256748	0.542777	5.55e-08		5187	0.555062	0.475241	0.634884	0		0.0439668
Total cholesterol in chylomicrons and extremely large VLDL	769	-0.135717	-0.274754	0.0033208	0.0557141		769	0.007401	-0.121766	0.136568	0.910472		769	0.189675	0.0422289	0.337122	0.0117609		769	0.355323	0.212166	0.49848	1.34e-06		5187	0.549447	0.469185	0.629709	0		0.0315668
Cholesterol esters in chylomicrons and extremely large VLDL	769	-0.148754	-0.286632	-0.0108754	0.0345045		769	-0.0154035	-0.143313	0.112506	0.813183		769	0.170987	0.0248392	0.317136	0.0219045		769	0.316867	0.173348	0.460386	1.66e-05		5187	0.580861	0.498958	0.662764	0		0.0163967
Free cholesterol in chylomicrons and extremely large VLDL	769	-0.116643	-0.257867	0.0245818	0.10535		769	0.0315601	-0.0999624	0.163083	0.637734		769	0.205712	0.0571243	0.3543	0.006721		769	0.391071	0.248522	0.53362	9.62e-08		5187	0.494562	0.41602	0.573103	1.59e-34		0.0642533
Triglycerides in chylomicrons and extremely large VLDL	769	-0.106202	-0.248712	0.0363078	0.143898		769	0.0685169	-0.0625204	0.199554	0.305003		769	0.262811	0.113612	0.412011	0.0005745		769	0.453718	0.312091	0.595345	5.37e-10		5187	0.665555	0.589236	0.741874	0		0.0313876
Concentration of very large VLDL particles	769	-0.114432	-0.255235	0.0263705	0.111033		769	0.0967515	-0.0342931	0.227796	0.147649		769	0.300063	0.154274	0.445852	5.87e-05		769	0.449908	0.310104	0.589713	4.51e-10		5187	0.855674	0.777564	0.933784	0		0.0069792
Total lipids in very large VLDL	769	-0.117201	-0.257648	0.0232456	0.1018		769	0.0868571	-0.0444153	0.21813	0.194379		769	0.289899	0.145082	0.434717	9.27e-05		769	0.445605	0.305565	0.585646	6.96e-10		5187	0.775412	0.697319	0.853504	0		0.0132063
Phospholipids in very large VLDL	769	-0.117441	-0.258399	0.0235171	0.102344		769	0.0435794	-0.087396	0.174555	0.513843		769	0.221557	0.0750676	0.368046	0.0030806		769	0.406147	0.264728	0.547566	2.42e-08		5187	0.711623	0.632476	0.79077	0		0.0116435
Total cholesterol in very large VLDL	769	-0.135032	-0.274707	0.0046432	0.0580972		769	0.0475734	-0.0828105	0.177957	0.474045		769	0.241663	0.0950409	0.388284	0.0012663		769	0.411603	0.269624	0.553581	1.8e-08		5187	0.594023	0.514898	0.673148	0		0.0400472
Cholesterol esters in very large VLDL	769	-0.140547	-0.279812	-0.0012819	0.0479333		769	0.0748324	-0.0555257	0.20519	0.260136		769	0.285853	0.140562	0.431144	0.0001218		769	0.425644	0.284273	0.567016	5.13e-09		5187	0.698548	0.619537	0.777559	0		0.0239042
Free cholesterol in very large VLDL	769	-0.128002	-0.268292	0.0122881	0.073669		769	0.0174295	-0.113203	0.148062	0.793454		769	0.19023	0.042111	0.33835	0.0118983		769	0.39379	0.251102	0.536478	8.09e-08		5187	0.468496	0.389613	0.547379	6.02e-31		0.0806141
Triglycerides in very large VLDL	769	-0.11139	-0.251939	0.0291594	0.12017		769	0.109701	-0.0219354	0.241338	0.102261		769	0.321274	0.177574	0.464974	1.3e-05		769	0.462891	0.323732	0.60205	1.2e-10		5187	0.841671	0.764357	0.918985	0		0.0099866
Concentration of large VLDL particles	769	-0.13939	-0.278065	-0.0007153	0.0488328		769	0.11081	-0.0211503	0.24277	0.0996747		769	0.31039	0.170197	0.450584	1.57e-05		769	0.517374	0.379956	0.654791	3.82e-13		5187	1.06956	0.992779	1.14635	0		0.0026776
Total lipids in large VLDL	769	-0.143358	-0.281925	-0.0047909	0.0426062		769	0.0947118	-0.0372835	0.226707	0.159366		769	0.297833	0.157604	0.438062	3.4e-05		769	0.512379	0.374796	0.649962	6.7e-13		5187	1.0015	0.925019	1.07797	0		0.0045735
Phospholipids in large VLDL	769	-0.147873	-0.286595	-0.0091508	0.036717		769	0.066925	-0.0651607	0.199011	0.320224		769	0.255703	0.115477	0.395929	0.0003657		769	0.48804	0.349982	0.626098	8.39e-12		5187	1.00652	0.930276	1.08277	0		0.0028201
Total cholesterol in large VLDL	769	-0.163496	-0.301254	-0.0257387	0.0200732		769	0.0343601	-0.0971665	0.165887	0.608216		769	0.231748	0.0902864	0.373209	0.0013546		769	0.484218	0.345451	0.622985	1.52e-11		5187	0.892272	0.814554	0.969989	0		0.0079341
Cholesterol esters in large VLDL	769	-0.186235	-0.323169	-0.0493017	0.0077493		769	0.0084283	-0.123149	0.140006	0.899966		769	0.215491	0.0745978	0.356384	0.0027653		769	0.514714	0.376704	0.652724	6.22e-13		5187	0.961472	0.885518	1.03743	0		0.0074354
Free cholesterol in large VLDL	769	-0.14153	-0.280333	-0.0027282	0.0456746		769	0.0586309	-0.0729669	0.190229	0.382062		769	0.245431	0.103367	0.387495	0.000731		769	0.449921	0.310398	0.589443	4.16e-10		5187	0.815779	0.73646	0.895099	0		0.009004
Triglycerides in large VLDL	769	-0.133994	-0.272846	0.0048591	0.0585525		769	0.126048	-0.0060879	0.258183	0.0615015		769	0.33479	0.195367	0.474214	2.89e-06		769	0.528732	0.39171	0.665754	1.04e-13		5187	1.03727	0.961272	1.11326	0		0.0044354
Concentration of medium VLDL particles	769	-0.187014	-0.323413	-0.0506149	0.0072679		769	0.101278	-0.031324	0.23388	0.134198		769	0.302796	0.165118	0.440474	1.79e-05		769	0.60624	0.470213	0.742266	1.36e-17		5187	1.136	1.06197	1.21003	0		0.0055879
Total lipids in medium VLDL	769	-0.196191	-0.33211	-0.0602717	0.0047243		769	0.0718967	-0.0605646	0.204358	0.286984		769	0.277557	0.139716	0.415397	8.44e-05		769	0.59515	0.458838	0.731462	5.63e-17		5187	1.01447	0.940599	1.08833	0		0.0112746
Phospholipids in medium VLDL	769	-0.209702	-0.345739	-0.0736648	0.0025604		769	0.0239798	-0.10828	0.156239	0.721997		769	0.206131	0.0676731	0.344589	0.0035741		769	0.579263	0.442502	0.716024	4.18e-16		5187	1.00402	0.930748	1.07729	0		0.0101733
Total cholesterol in medium VLDL	769	-0.239919	-0.375542	-0.104296	0.0005442		769	-0.093083	-0.223936	0.0377703	0.162988		769	0.0910458	-0.0482778	0.230369	0.199939		769	0.482604	0.3438	0.621408	1.78e-11		5187	0.794953	0.722166	0.867739	0		0.0193875
Cholesterol esters in medium VLDL	769	-0.250969	-0.387642	-0.114296	0.0003327		769	-0.171306	-0.301166	-0.0414465	0.0097911		769	0.0196494	-0.119983	0.159282	0.782433		769	0.41102	0.270965	0.551075	1.21e-08		5187	0.674155	0.603338	0.744971	0		0.0270626
Free cholesterol in medium VLDL	769	-0.208948	-0.345167	-0.0727298	0.0026878		769	0.0075738	-0.124797	0.139945	0.9106		769	0.172268	0.0337939	0.310742	0.0148255		769	0.547062	0.409902	0.684223	1.63e-14		5187	0.897415	0.822603	0.972227	0		0.0143096
Triglycerides in medium VLDL	769	-0.166817	-0.30319	-0.0304427	0.0165752		769	0.166338	0.0332694	0.299407	0.0143546		769	0.386684	0.250634	0.522734	3.35e-08		769	0.645072	0.510249	0.779894	6.56e-20		5187	1.09968	1.02553	1.17382	0		0.0111666
Concentration of small VLDL particles	769	-0.276265	-0.411283	-0.141248	6.48e-05		769	-0.0231503	-0.154058	0.107757	0.728567		769	0.0485596	-0.0894172	0.186536	0.489849		769	0.581754	0.446611	0.716897	1.45e-16		5187	0.844338	0.776421	0.912254	0		0.0271218
Total lipids in small VLDL	769	-0.308495	-0.44268	-0.174309	7.39e-06		769	-0.0634702	-0.19396	0.0670194	0.339962		769	-0.0054406	-0.143468	0.132586	0.938343		769	0.566168	0.430723	0.701614	9.68e-16		5187	0.429296	0.363069	0.495523	1.86e-36		0.173846
Phospholipids in small VLDL	769	-0.307748	-0.44135	-0.174147	7.1e-06		769	-0.0988699	-0.227999	0.0302589	0.133236		769	-0.106027	-0.242447	0.0303938	0.127496		769	0.47899	0.344164	0.613817	6.66e-12		5187	0.445163	0.380107	0.510218	0		0.114336
Total cholesterol in small VLDL	769	-0.339215	-0.474487	-0.203942	1.05e-06		769	-0.16379	-0.293813	-0.0337663	0.0136196		769	-0.127587	-0.265805	0.0106309	0.0703655		769	0.458973	0.321085	0.596861	1.17e-10		5187	-0.325365	-0.385136	-0.265595	2.58e-26		0.839788
Cholesterol esters in small VLDL	769	-0.321182	-0.458171	-0.184194	4.88e-06		769	-0.164223	-0.2947	-0.0337454	0.0136987		769	-0.111085	-0.250111	0.0279408	0.117169		769	0.427993	0.288897	0.567089	2.4e-09		5187	-0.576739	-0.634935	-0.518544	0		0.508631
Free cholesterol in small VLDL	769	-0.330517	-0.464333	-0.1967	1.51e-06		769	-0.145306	-0.274584	-0.0160284	0.0276482		769	-0.141674	-0.277483	-0.005865	0.040916		769	0.479031	0.343582	0.614481	8.22e-12		5187	0.161815	0.0984123	0.225218	5.82e-07		0.361535
Triglycerides in small VLDL	769	-0.243272	-0.37887	-0.107673	0.0004539		769	0.0443752	-0.0878282	0.176579	0.510146		769	0.150668	0.013166	0.28817	0.0317858		769	0.634761	0.501069	0.768452	1.21e-19		5187	0.935191	0.866282	1.0041	0		0.0216467
Concentration of very small VLDL particles	769	-0.384145	-0.521166	-0.247124	5.08e-08		769	-0.392399	-0.52063	-0.264168	2.92e-09		769	-0.486978	-0.615991	-0.357965	3.35e-13		769	0.11623	-0.0235318	0.255993	0.102976		5187	0.103463	0.0351584	0.171767	0.0029964		0.18326
Total lipids in very small VLDL	769	-0.349891	-0.487407	-0.212374	7.3e-07		769	-0.274124	-0.403843	-0.144405	3.72e-05		769	-0.34445	-0.478591	-0.210308	5.79e-07		769	0.105851	-0.034032	0.245735	0.13783		5187	-0.729529	-0.787217	-0.671841	0		0.299971
Phospholipids in very small VLDL	769	-0.33139	-0.469329	-0.19345	2.86e-06		769	-0.458756	-0.585842	-0.33167	3.13e-12		769	-0.570015	-0.697643	-0.442387	1.17e-17		769	-0.0251041	-0.163686	0.113478	0.722232		5187	-0.478864	-0.542222	-0.415507	0		0.684855
Total cholesterol in very small VLDL	769	-0.236489	-0.377697	-0.0952808	0.0010563		769	-0.0955126	-0.229529	0.0385035	0.162198		769	-0.127087	-0.265474	0.0113002	0.0718174		769	0.0932231	-0.0478051	0.234251	0.194804		5187	-1.16312	-1.21523	-1.11102	0		0.0867712
Cholesterol esters in very small VLDL	769	-0.230994	-0.370809	-0.0911792	0.0012329		769	-0.0208479	-0.155189	0.113493	0.760721		769	-0.0155129	-0.154937	0.123911	0.827161		769	0.0752895	-0.0666549	0.217234	0.298092		5187	-1.23832	-1.28941	-1.18722	0		0.0761701
Free cholesterol in very small VLDL	769	-0.220722	-0.366313	-0.0751305	0.0030115		769	-0.244192	-0.376943	-0.111441	0.0003249		769	-0.383337	-0.516598	-0.250076	2.3e-08		769	0.127003	-0.0117882	0.265793	0.0728356		5187	-0.927942	-0.983178	-0.872705	0		0.161738
Triglycerides in very small VLDL	769	-0.34859	-0.484192	-0.212988	5.63e-07		769	-0.261824	-0.389858	-0.13379	6.55e-05		769	-0.341616	-0.474335	-0.208896	5.45e-07		769	0.281611	0.145801	0.417421	5.18e-05		5187	0.319481	0.256349	0.382613	5.41e-23		0.0991597
Concentration of IDL particles	769	-0.273173	-0.411	-0.135345	0.0001086		769	-0.463968	-0.592673	-0.335264	3.34e-12		769	-0.617975	-0.745809	-0.49014	2.85e-20		769	-0.0865593	-0.224039	0.0509205	0.216847		5187	0.278122	0.201944	0.354299	9.37e-13		0.116726
Total lipids in IDL	769	-0.267858	-0.405265	-0.130451	0.0001404		769	-0.462452	-0.590537	-0.334366	3.1e-12		769	-0.583074	-0.711665	-0.454483	3.95e-18		769	-0.0826684	-0.220104	0.0547672	0.23805		5187	-0.638929	-0.701701	-0.576158	0		0.337498
Phospholipids in IDL	769	-0.226936	-0.365405	-0.0884658	0.0013488		769	-0.488376	-0.617151	-0.3596	2.62e-13		769	-0.666534	-0.793467	-0.539601	2.02e-23		769	-0.12282	-0.259307	0.0136657	0.0777079		5187	-0.551588	-0.616845	-0.48633	0		0.476498
Total cholesterol in IDL	769	-0.244595	-0.382733	-0.106457	0.0005378		769	-0.408139	-0.537026	-0.279251	8.36e-10		769	-0.47418	-0.605848	-0.342511	3.5e-12		769	-0.034727	-0.172756	0.103302	0.621523		5187	-0.703167	-0.765886	-0.640447	0		0.221795
Cholesterol esters in IDL	769	-0.254773	-0.393013	-0.116532	0.0003165		769	-0.377152	-0.506171	-0.248133	1.38e-08		769	-0.400096	-0.533546	-0.266646	5.93e-09		769	0.0123148	-0.126609	0.151238	0.8619		5187	-0.684619	-0.746807	-0.62243	0		0.233002
Free cholesterol in IDL	769	-0.204973	-0.343061	-0.0668844	0.0036734		769	-0.464211	-0.593225	-0.335196	3.65e-12		769	-0.637647	-0.764992	-0.510301	1.48e-21		769	-0.154704	-0.29009	-0.0193176	0.0251713		5187	-0.73251	-0.797259	-0.667761	0		0.213508
Triglycerides in IDL	769	-0.345235	-0.481559	-0.208912	8.21e-07		769	-0.550856	-0.676523	-0.425188	4.3e-17		769	-0.788842	-0.909628	-0.668057	3.15e-34		769	-0.294377	-0.42773	-0.161023	1.66e-05		5187	-0.186899	-0.246398	-0.1274	7.92e-10		0.420176
Concentration of large LDL particles	769	-0.230784	-0.369563	-0.0920053	0.0011452		769	-0.485981	-0.614677	-0.357284	3.28e-13		769	-0.685885	-0.812175	-0.559596	7.69e-25		769	0.0044363	-0.132851	0.141724	0.949437		5187	0.578896	0.503153	0.654638	0		0.093627
Total lipids in large LDL	769	-0.245014	-0.382222	-0.107805	0.0004823		769	-0.492634	-0.620792	-0.364477	1.28e-13		769	-0.664876	-0.791748	-0.538005	2.44e-23		769	0.0150586	-0.122293	0.15241	0.829652		5187	-0.314576	-0.380705	-0.248447	1.59e-20		0.988575
Phospholipids in large LDL	769	-0.240339	-0.377753	-0.102924	0.0006281		769	-0.492193	-0.620168	-0.364218	1.24e-13		769	-0.637745	-0.765148	-0.510341	1.52e-21		769	-0.0028358	-0.140068	0.134396	0.967653		5187	-0.358117	-0.424198	-0.292037	4.26e-26		0.898378
Total cholesterol in large LDL	769	-0.229817	-0.367369	-0.0922658	0.0010856		769	-0.46579	-0.594455	-0.337126	2.72e-12		769	-0.617178	-0.745609	-0.488747	4.62e-20		769	0.0732336	-0.0645808	0.211048	0.297204		5187	-0.27655	-0.343701	-0.2094	8.41e-16		0.958299
Cholesterol esters in large LDL	769	-0.236951	-0.374477	-0.0994252	0.0007554		769	-0.461112	-0.589696	-0.332527	4.29e-12		769	-0.601656	-0.730588	-0.472724	4.64e-19		769	0.112567	-0.0256715	0.250805	0.110341		5187	-0.203554	-0.270379	-0.136729	2.51e-09		0.813369
Free cholesterol in large LDL	769	-0.205316	-0.342845	-0.0677866	0.0034833		769	-0.474129	-0.603229	-0.345029	1.35e-12		769	-0.659021	-0.786058	-0.531984	6.27e-23		769	-0.0530753	-0.189197	0.0830465	0.444257		5187	-0.497754	-0.565894	-0.429613	0		0.578116
Triglycerides in large LDL	769	-0.276772	-0.415102	-0.138442	9.35e-05		769	-0.56196	-0.689461	-0.43446	2.95e-17		769	-0.870922	-0.991138	-0.750706	0		769	-0.519451	-0.646661	-0.392242	4.07e-15		5187	-0.432521	-0.490215	-0.374827	0		0.927741
Concentration of medium LDL particles	769	-0.222639	-0.362264	-0.0830132	0.0018132		769	-0.460047	-0.589364	-0.330729	6.25e-12		769	-0.667116	-0.794384	-0.539849	2.38e-23		769	0.110602	-0.0270501	0.248253	0.115139		5187	0.733199	0.658095	0.808303	0		0.0763164
Total lipids in medium LDL	769	-0.239778	-0.377453	-0.102102	0.000662		769	-0.464579	-0.593262	-0.335897	3.11e-12		769	-0.653679	-0.780986	-0.526373	1.6e-22		769	0.126589	-0.0111742	0.264353	0.0716493		5187	-0.116509	-0.18326	-0.0497573	0.000627		0.648912
Phospholipids in medium LDL	769	-0.275639	-0.411286	-0.139991	7.27e-05		769	-0.4889	-0.616373	-0.361427	1.44e-13		769	-0.615858	-0.74384	-0.487876	4.14e-20		769	0.0937418	-0.0442534	0.231737	0.182753		5187	-0.168387	-0.233702	-0.103072	4.47e-07		0.684344
Total cholesterol in medium LDL	769	-0.221892	-0.360397	-0.0833869	0.0017254		769	-0.427264	-0.556603	-0.297926	1.59e-10		769	-0.602746	-0.731482	-0.474009	3.59e-19		769	0.187402	0.0494009	0.325404	0.0078426		5187	-0.0945888	-0.162784	-0.0263936	0.0065665		0.659708
Cholesterol esters in medium LDL	769	-0.21879	-0.357903	-0.0796776	0.0020918		769	-0.42476	-0.554446	-0.295073	2.25e-10		769	-0.603846	-0.732936	-0.474756	3.85e-19		769	0.20525	0.0671881	0.343312	0.0036214		5187	-0.0104798	-0.0785565	0.0575968	0.762824		0.538422
Free cholesterol in medium LDL	769	-0.224899	-0.361964	-0.0878345	0.0013312		769	-0.429035	-0.558633	-0.299438	1.46e-10		769	-0.591582	-0.719311	-0.463852	8.21e-19		769	0.113765	-0.0240341	0.251563	0.105498		5187	-0.454812	-0.521702	-0.387922	0		0.686529
Triglycerides in medium LDL	769	-0.200627	-0.340484	-0.0607699	0.0049868		769	-0.545411	-0.676539	-0.414282	1.32e-15		769	-0.905448	-1.0266	-0.784296	0		769	-0.581658	-0.706089	-0.457228	4.06e-19		5187	-0.152247	-0.209398	-0.0950958	1.83e-07		0.642846
Concentration of small LDL particles	769	-0.205117	-0.343357	-0.0668768	0.0036869		769	-0.410632	-0.541047	-0.280217	1.03e-09		769	-0.643531	-0.771896	-0.515165	1.34e-21		769	0.108611	-0.0291364	0.246359	0.122074		5187	0.644517	0.566262	0.722771	0		0.0901968
Total lipids in small LDL	769	-0.223368	-0.360861	-0.0858744	0.001485		769	-0.425976	-0.555576	-0.296377	1.95e-10		769	-0.624121	-0.752605	-0.495637	1.92e-20		769	0.118491	-0.019342	0.256324	0.0918971		5187	-0.191927	-0.258687	-0.125168	1.83e-08		0.824042
Phospholipids in small LDL	769	-0.224711	-0.359554	-0.0898686	0.0011181		769	-0.43754	-0.566173	-0.308907	4.68e-11		769	-0.5972	-0.725825	-0.468576	6.81e-19		769	0.0357027	-0.102238	0.173643	0.611534		5187	-0.275599	-0.342326	-0.208871	6.96e-16		0.995004
Total cholesterol in small LDL	769	-0.207539	-0.346136	-0.0689425	0.0033857		769	-0.401142	-0.531425	-0.270859	2.34e-09		769	-0.595209	-0.724721	-0.465696	1.47e-18		769	0.170278	0.0322941	0.308261	0.0156448		5187	-0.20471	-0.272968	-0.136453	4.37e-09		0.884225
Cholesterol esters in small LDL	769	-0.201115	-0.340752	-0.0614781	0.004816		769	-0.410866	-0.541644	-0.280088	1.12e-09		769	-0.609647	-0.739357	-0.479937	2.67e-19		769	0.1845	0.0465607	0.322438	0.0088199		5187	-0.0949689	-0.163013	-0.0269252	0.006237		0.688353
Free cholesterol in small LDL	769	-0.196987	-0.334853	-0.0591211	0.0051609		769	-0.326768	-0.457559	-0.195978	1.14e-06		769	-0.506198	-0.636319	-0.376076	6.65e-14		769	0.114671	-0.0237543	0.253096	0.104319		5187	-0.654355	-0.719735	-0.588974	0		0.327355
Triglycerides in small LDL	769	-0.224877	-0.364513	-0.0852416	0.0016318		769	-0.455654	-0.585984	-0.325325	1.39e-11		769	-0.704645	-0.832925	-0.576365	2.45e-25		769	-0.234908	-0.367353	-0.102462	0.0005264		5187	0.21	0.149553	0.270447	1.08e-11		0.187036
Concentration of very large HDL particles	769	0.0817539	-0.0521164	0.215624	0.230963		769	-0.499936	-0.633089	-0.366783	4.41e-13		769	-0.764421	-0.89607	-0.632771	6.53e-28		769	-0.937089	-1.0572	-0.816974	0		5187	-1.08797	-1.14085	-1.03509	0		0.0804424
Total lipids in very large HDL	769	0.0995291	-0.0343568	0.233415	0.144888		769	-0.424167	-0.557702	-0.290631	7.44e-10		769	-0.687589	-0.822887	-0.55229	4.04e-22		769	-0.935979	-1.0561	-0.815857	0		5187	-1.28062	-1.32712	-1.23412	0		0.0289651
Phospholipids in very large HDL	769	0.0895699	-0.0447159	0.223856	0.190797		769	-0.545596	-0.678551	-0.412641	3.02e-15		769	-0.804752	-0.933339	-0.676165	8.55e-32		769	-0.978961	-1.09864	-0.859286	0		5187	-1.20144	-1.25185	-1.15104	0		0.0682977
Total cholesterol in very large HDL	769	0.119092	-0.0149014	0.253086	0.0814288		769	-0.243122	-0.377084	-0.10916	0.0003898		769	-0.485657	-0.628178	-0.343136	4.32e-11		769	-0.864911	-0.987024	-0.742798	0		5187	-1.32602	-1.36943	-1.28261	0		0.0096395
Cholesterol esters in very large HDL	769	0.12426	-0.0099541	0.258474	0.0695352		769	-0.176052	-0.31016	-0.0419434	0.0101513		769	-0.42069	-0.564883	-0.276497	1.47e-08		769	-0.821192	-0.9446	-0.697784	2.37e-35		5187	-1.34006	-1.38233	-1.29778	0		0.0062746
Free cholesterol in very large HDL	769	0.101424	-0.0329555	0.235804	0.138847		769	-0.403244	-0.536951	-0.269537	4.85e-09		769	-0.634633	-0.771002	-0.498265	5.7e-19		769	-0.947355	-1.06737	-0.827342	0		5187	-1.25395	-1.30111	-1.20678	0		0.0288831
Triglycerides in very large HDL	769	-0.141688	-0.284073	0.0006956	0.0511269		769	-0.435885	-0.56929	-0.302479	2.48e-10		769	-0.469601	-0.605457	-0.333744	2.32e-11		769	-0.466658	-0.602337	-0.330979	2.89e-11		5187	-0.498634	-0.561925	-0.435343	0		0.123907
Concentration of large HDL particles	769	0.127345	-0.0083552	0.263045	0.0658325		769	-0.615275	-0.746207	-0.484343	2.71e-19		769	-0.874366	-0.998883	-0.74985	8.89e-39		769	-0.998267	-1.11742	-0.879117	0		5187	-1.15229	-1.21291	-1.09168	0		0.116493
Total lipids in large HDL	769	0.132025	-0.0037765	0.267827	0.0567034		769	-0.604761	-0.736373	-0.473148	1.49e-18		769	-0.834919	-0.960565	-0.709273	2.88e-35		769	-0.997101	-1.11634	-0.877866	0		5187	-1.35631	-1.40702	-1.30561	0		0.0536523
Phospholipids in large HDL	769	0.121563	-0.0138248	0.256951	0.0783646		769	-0.651581	-0.781869	-0.521292	1.65e-21		769	-0.897605	-1.02063	-0.774576	0		769	-0.991197	-1.11098	-0.871417	0		5187	-1.38602	-1.43859	-1.33345	0		0.058526
Total cholesterol in large HDL	769	0.144382	0.0081411	0.280624	0.0378236		769	-0.549599	-0.682471	-0.416726	1.86e-15		769	-0.760493	-0.888941	-0.632045	7.13e-29		769	-0.98713	-1.10686	-0.8674	0		5187	-1.31961	-1.36975	-1.26947	0		0.0483825
Cholesterol esters in large HDL	769	0.145196	0.0088254	0.281566	0.0369372		769	-0.550629	-0.683415	-0.417843	1.59e-15		769	-0.760651	-0.889133	-0.63217	7.17e-29		769	-0.987293	-1.10712	-0.867463	0		5187	-1.31476	-1.36467	-1.26484	0		0.0495
Free cholesterol in large HDL	769	0.140407	0.004692	0.276121	0.0426065		769	-0.543933	-0.677263	-0.410602	4.31e-15		769	-0.759347	-0.887583	-0.631111	7.01e-29		769	-0.985058	-1.10456	-0.86556	0		5187	-1.33345	-1.38437	-1.28252	0		0.0447503
Triglycerides in large HDL	769	-0.0948419	-0.233821	0.0441376	0.180763		769	-0.659029	-0.791886	-0.526172	3.33e-21		769	-0.720343	-0.844108	-0.596579	5.01e-28		769	-0.879703	-1.00174	-0.757665	0		5187	-1.15505	-1.2014	-1.10869	0		0.0399234
Concentration of medium HDL particles	769	0.0406038	-0.0992735	0.180481	0.568952		769	-0.705544	-0.829825	-0.581264	7.77e-27		769	-0.786502	-0.907966	-0.665038	1e-33		769	-0.654235	-0.790408	-0.518061	4.7e-20		5187	0.338227	0.257884	0.418571	1.94e-16		0.384372
Total lipids in medium HDL	769	0.0658499	-0.0735798	0.20528	0.354158		769	-0.715275	-0.840518	-0.590032	4.06e-27		769	-0.765103	-0.887708	-0.642498	1.23e-31		769	-0.650061	-0.786439	-0.513682	8.85e-20		5187	-1.06867	-1.13504	-1.00231	0		0.107163
Phospholipids in medium HDL	769	0.0282676	-0.111631	0.168167	0.691735		769	-0.705276	-0.829707	-0.580846	9.22e-27		769	-0.844967	-0.965091	-0.724843	6.84e-39		769	-0.70288	-0.836467	-0.569293	1.67e-23		5187	-1.04208	-1.10723	-0.976923	0		0.131124
Total cholesterol in medium HDL	769	0.150895	0.0103022	0.291489	0.0354497		769	-0.652171	-0.781671	-0.522672	9e-22		769	-0.616773	-0.745384	-0.488162	5.45e-20		769	-0.590141	-0.729026	-0.451257	3.4e-16		5187	-1.18973	-1.2559	-1.12356	0		0.0491944
Cholesterol esters in medium HDL	769	0.165127	0.0244605	0.305793	0.0214655		769	-0.633934	-0.76456	-0.503308	2.07e-20		769	-0.5908	-0.720325	-0.461275	2.56e-18		769	-0.573772	-0.713443	-0.434101	2.83e-15		5187	-1.15388	-1.22052	-1.08725	0		0.051093
Free cholesterol in medium HDL	769	0.0794404	-0.0617443	0.220625	0.269698		769	-0.704038	-0.831824	-0.576251	1.8e-25		769	-0.717624	-0.841333	-0.593915	7.28e-28		769	-0.643951	-0.779803	-0.508098	1.38e-19		5187	-1.26825	-1.33184	-1.20467	0		0.0475874
Triglycerides in medium HDL	769	-0.231024	-0.365165	-0.0968836	0.0007591		769	-0.370913	-0.501226	-0.240601	3.2e-08		769	-0.353034	-0.486318	-0.219749	2.56e-07		769	-0.162113	-0.301434	-0.0227919	0.022632		5187	0.709941	0.64393	0.775951	0		0.0222171
Concentration of small HDL particles	769	-0.0097237	-0.14247	0.123022	0.885699		769	-0.310032	-0.441231	-0.178833	4.12e-06		769	-0.474878	-0.602903	-0.346853	8.2e-13		769	-0.131911	-0.271929	0.0081071	0.0647847		5187	1.24549	1.18233	1.30865	0		0.0594997
Total lipids in small HDL	769	-0.0255002	-0.161264	0.110264	0.71244		769	-0.505883	-0.63427	-0.377497	3.26e-14		769	-0.679527	-0.801612	-0.557441	6.29e-26		769	-0.133431	-0.273628	0.0067659	0.0620978		5187	-0.287954	-0.354713	-0.221194	3.56e-17		0.978767
Phospholipids in small HDL	769	0.054663	-0.0777474	0.187073	0.417955		769	-0.160488	-0.293152	-0.0278244	0.0178043		769	-0.294775	-0.426851	-0.162699	1.34e-05		769	-0.28413	-0.424595	-0.143665	7.84e-05		5187	-0.594445	-0.659517	-0.529373	0		0.0116629
Total cholesterol in small HDL	769	-0.0446537	-0.188833	0.0995258	0.543381		769	-0.692491	-0.820284	-0.564698	9.62e-25		769	-0.931191	-1.04468	-0.817704	0		769	-0.0336773	-0.174819	0.107464	0.639631		5187	-0.0722542	-0.145512	0.0010033	0.0532201		0.631528
Cholesterol esters in small HDL	769	-0.0659255	-0.210412	0.0785614	0.370697		769	-0.703515	-0.832105	-0.574925	3.68e-25		769	-0.968337	-1.08144	-0.855238	0		769	0.0020203	-0.139416	0.143457	0.977637		5187	0.187276	0.113725	0.260826	6.18e-07		0.402025
Free cholesterol in small HDL	769	0.0671664	-0.0673556	0.201688	0.32732		769	-0.344083	-0.473523	-0.214642	2.33e-07		769	-0.500703	-0.629083	-0.372323	5.77e-14		769	-0.230719	-0.370075	-0.0913632	0.0012042		5187	-1.11088	-1.17022	-1.05153	0		0.025305
Triglycerides in small HDL	769	-0.262632	-0.402501	-0.122763	0.0002438		769	-0.162296	-0.294585	-0.030007	0.0162602		769	-0.309267	-0.445663	-0.172872	9.81e-06		769	0.307914	0.17337	0.442458	8.12e-06		5187	1.06369	0.999874	1.12751	0		0.0087291
Phospholipids to total lipds ratio in chylomicrons and extremely large VLDL	769	-0.0323002	-0.137059	0.0724586	0.545178		769	-0.187383	-0.341404	-0.0333619	0.0171688		769	-0.226713	-0.303994	-0.149432	1.23e-08		769	-0.0223328	-0.156829	0.112163	0.744541		5187	-0.0816813	-0.115126	-0.0482372	1.73e-06		0.808554
Total cholesterol to total lipids ratio in chylomicrons and extremely large VLDL	769	-0.239433	-0.412318	-0.0665482	0.0067021		769	-0.381882	-0.516891	-0.246874	3.88e-08		769	-0.265151	-0.394819	-0.135484	6.55e-05		769	0.0464367	-0.0948259	0.187699	0.518919		5187	-0.0317525	-0.0387705	-0.0247345	9.92e-19		0.24047
Cholesterol esters to total lipids ratio in chylomicrons and extremely large VLDL	769	-0.19679	-0.382627	-0.0109518	0.0379723		769	-0.331553	-0.461592	-0.201515	6.93e-07		769	-0.187781	-0.31341	-0.0621531	0.0034432		769	0.000532	-0.140573	0.141637	0.994097		5187	-0.170175	-0.210041	-0.130308	7.44e-17		0.717658
Free cholesterol to total lipids ratio in chylomicrons and extremely large VLDL	769	-0.210226	-0.344854	-0.0755981	0.0022502		769	-0.336507	-0.475139	-0.197875	2.26e-06		769	-0.379848	-0.521579	-0.238117	1.86e-07		769	0.136684	-0.0034016	0.27677	0.0558138		5187	-0.0086939	-0.037732	0.0203442	0.557266		0.333355
Triglycerides to total lipids ratio in chylomicrons and extremely large VLDL	769	0.0948473	0.0343687	0.155326	0.0021537		769	0.365685	0.190173	0.541197	4.77e-05		769	0.358384	0.194533	0.522235	1.98e-05		769	-0.0252896	-0.163428	0.112848	0.719403		5187	0.212212	0.179621	0.244804	9.18e-37		0.931472
Phospholipids to total lipds ratio in very large VLDL	769	-0.233453	-0.368831	-0.098074	0.0007475		769	-0.413512	-0.554799	-0.272225	1.32e-08		769	-0.339318	-0.475539	-0.203097	1.23e-06		769	0.0167426	-0.123126	0.156612	0.814285		5187	-0.0080108	-0.0354333	0.0194117	0.566882		0.219916
Total cholesterol to total lipids ratio in very large VLDL	769	0.026685	-0.0056342	0.0590042	0.105463		769	-0.20534	-0.320501	-0.0901789	0.0004917		769	-0.137896	-0.335978	0.0601858	0.172151		769	0.0863742	-0.0514723	0.224221	0.219056		5187	-0.215414	-0.239944	-0.190885	0		0.394122
Cholesterol esters to total lipids ratio in very large VLDL	769	0.101797	-0.0105641	0.214158	0.0757183		769	-0.105807	-0.239806	0.0281918	0.12154		769	0.0947107	-0.160546	0.349967	0.466605		769	0.0840004	-0.0534919	0.221493	0.230771		5187	-0.0756824	-0.103873	-0.0474916	1.47e-07		0.374972
Free cholesterol to total lipids ratio in very large VLDL	769	0.0377871	-0.0255849	0.101159	0.242153		769	-0.373904	-0.497831	-0.249976	4.78e-09		769	-0.306111	-0.537513	-0.0747092	0.0095887		769	0.0867273	-0.0509849	0.224439	0.216732		5187	-0.13713	-0.180412	-0.0938489	5.67e-10		0.967442
Triglycerides to total lipids ratio in very large VLDL	769	-0.0488344	-0.178905	0.0812368	0.461336		769	0.396713	0.258601	0.534825	2.41e-08		769	0.418953	0.273208	0.564697	2.35e-08		769	-0.083133	-0.221682	0.055416	0.239206		5187	0.0266551	0.0084635	0.0448468	0.0040891		0.72692
Phospholipids to total lipds ratio in large VLDL	769	-0.287952	-0.430895	-0.145008	8.38e-05		769	-0.173695	-0.309959	-0.0374314	0.0125457		769	-0.0978379	-0.233315	0.037639	0.156692		769	0.0715549	-0.0486321	0.191742	0.242873		5187	0.2651	0.230222	0.299978	0		0.013759
Total cholesterol to total lipids ratio in large VLDL	769	-0.186052	-0.296519	-0.0755855	0.0009895		769	-0.335527	-0.464496	-0.206558	4.13e-07		769	-0.275201	-0.406758	-0.143644	4.45e-05		769	0.033534	-0.108769	0.175837	0.643782		5187	-0.0191294	-0.0583888	0.0201301	0.339509		0.349606
Cholesterol esters to total lipids ratio in large VLDL	769	-0.0365191	-0.0964759	0.0234378	0.23219		769	-0.19407	-0.250936	-0.137204	4.05e-11		769	-0.344378	-0.459586	-0.22917	6.56e-09		769	-0.0451454	-0.190978	0.100687	0.543562		5187	-0.181245	-0.220703	-0.141787	2.98e-19		0.696617
Free cholesterol to total lipids ratio in large VLDL	769	-0.0907015	-0.143477	-0.0379257	0.0007788		769	-0.112321	-0.253672	0.0290296	0.119195		769	0.009116	-0.0504695	0.0687015	0.764007		769	0.159202	0.0213711	0.297033	0.0236409		5187	0.215366	0.17367	0.257061	7.06e-24		0.0417526
Triglycerides to total lipids ratio in large VLDL	769	0.182753	0.0925536	0.272952	7.63e-05		769	0.039079	0.0214071	0.0567509	1.61e-05		769	0.251294	0.0961062	0.406482	0.0015385		769	-0.0761305	-0.212518	0.0602568	0.273523		5187	-0.0854429	-0.122005	-0.048881	4.73e-06		0.214065
Phospholipids to total lipds ratio in medium VLDL	769	-0.0188547	-0.146928	0.109219	0.772661		769	-0.535004	-0.667292	-0.402716	7.24e-15		769	-0.952734	-1.07298	-0.832484	0		769	-0.320513	-0.455722	-0.185304	3.85e-06		5187	-0.762384	-0.806877	-0.717891	0		0.373211
Total cholesterol to total lipids ratio in medium VLDL	769	-0.195666	-0.333427	-0.0579047	0.0054317		769	-0.580943	-0.713685	-0.448202	4.79e-17		769	-0.588343	-0.718327	-0.458358	4.49e-18		769	-0.442511	-0.590178	-0.294843	6.03e-09		5187	-0.816736	-0.857545	-0.775928	0		0.0577793
Cholesterol esters to total lipids ratio in medium VLDL	769	-0.126233	-0.269304	0.016838	0.0836702		769	-0.550615	-0.683153	-0.418076	1.42e-15		769	-0.544001	-0.677258	-0.410744	4.14e-15		769	-0.585002	-0.719875	-0.45013	8.78e-17		5187	-0.826828	-0.86935	-0.784306	0		0.0388162
Free cholesterol to total lipids ratio in medium VLDL	769	-0.279698	-0.414758	-0.144637	5.29e-05		769	-0.351146	-0.48723	-0.215062	5.11e-07		769	-0.455556	-0.587121	-0.323992	2.14e-11		769	0.209027	0.0572588	0.360796	0.0070096		5187	0.0631819	0.0198358	0.106528	0.0042864		0.309862
Triglycerides to total lipids ratio in medium VLDL	769	0.185593	0.0517311	0.319455	0.0066424		769	0.649569	0.512639	0.786499	1.29e-19		769	0.707882	0.582718	0.833045	1.16e-26		769	0.552125	0.418997	0.685253	1.58e-15		5187	0.875452	0.833864	0.917039	0		0.0890031
Phospholipids to total lipds ratio in small VLDL	769	0.271936	0.126471	0.417401	0.0002596		769	-0.0756419	-0.210997	0.0597131	0.272968		769	-0.388245	-0.521432	-0.255058	1.51e-08		769	-0.662359	-0.802706	-0.522012	1.94e-19		5187	-0.245264	-0.299934	-0.190595	1.92e-18		0.573309
Total cholesterol to total lipids ratio in small VLDL	769	-0.0159808	-0.158164	0.126202	0.825431		769	-0.282383	-0.419905	-0.144862	6.11e-05		769	-0.322358	-0.461458	-0.183259	6.26e-06		769	-0.13738	-0.273614	-0.0011461	0.0481082		5187	-1.50662	-1.55158	-1.46166	0		0.0171705
Cholesterol esters to total lipids ratio in small VLDL	769	-0.0224303	-0.164965	0.120105	0.757465		769	-0.219334	-0.355654	-0.0830145	0.001648		769	-0.188801	-0.329481	-0.0481209	0.008595		769	-0.0403363	-0.17749	0.096817	0.563886		5187	-1.39309	-1.43955	-1.34662	0		0.0247841
Free cholesterol to total lipids ratio in small VLDL	769	0.0345967	-0.108695	0.177889	0.635659		769	-0.474921	-0.617772	-0.332071	1.22e-10		769	-0.871407	-0.989622	-0.753191	0		769	-0.471092	-0.606023	-0.336161	1.48e-11		5187	-1.63662	-1.67704	-1.59619	0		0.0264115
Triglycerides to total lipids ratio in small VLDL	769	-0.0559186	-0.19906	0.0872232	0.443392		769	0.292703	0.155146	0.430261	3.29e-05		769	0.462381	0.326125	0.598636	5.17e-11		769	0.490017	0.353635	0.626398	3.91e-12		5187	1.59552	1.54874	1.6423	0		0.0006222
Phospholipids to total lipds ratio in very small VLDL	769	-0.159774	-0.305548	-0.013999	0.0317423		769	-0.67792	-0.805534	-0.550307	6.7e-24		769	-0.86028	-0.979312	-0.741248	0		769	-0.483861	-0.622232	-0.345489	1.38e-11		5187	0.842482	0.777517	0.907447	0		0.123251
Total cholesterol to total lipids ratio in very small VLDL	769	0.159536	0.0172533	0.301818	0.0280259		769	0.449879	0.31381	0.585948	1.54e-10		769	0.579601	0.448383	0.710819	2.54e-17		769	0.0091567	-0.130793	0.149106	0.897834		5187	-1.50033	-1.55033	-1.45033	0		0.0329119
Cholesterol esters to total lipids ratio in very small VLDL	769	0.190988	0.0496468	0.33233	0.0081528		769	0.537631	0.405517	0.669746	5.01e-15		769	0.670413	0.544984	0.795843	3.71e-24		769	-0.0345476	-0.178727	0.109632	0.638218		5187	-1.46734	-1.51728	-1.4174	0		0.0361686
Free cholesterol to total lipids ratio in very small VLDL	769	0.0616766	-0.0912182	0.214571	0.428673		769	-0.006834	-0.145902	0.132234	0.923174		769	-0.145567	-0.294388	0.0032536	0.0552103		769	0.120403	-0.0150936	0.2559	0.0814921		5187	-1.00371	-1.066	-0.941428	0		0.0371404
Triglycerides to total lipids ratio in very small VLDL	769	-0.0930973	-0.236158	0.0499636	0.201823		769	-0.0393983	-0.177619	0.0988227	0.57595		769	-0.0993849	-0.23867	0.0398996	0.161702		769	0.272298	0.141927	0.40267	4.57e-05		5187	1.24774	1.18151	1.31397	0		0.0048717
Phospholipids to total lipds ratio in IDL	769	0.15865	0.0107515	0.306548	0.0355492		769	-0.0739734	-0.220295	0.0723481	0.321298		769	-0.380117	-0.51905	-0.241184	1.04e-07		769	-0.151877	-0.29176	-0.0119945	0.0333745		5187	0.699972	0.642938	0.757006	0		0.175603
Total cholesterol to total lipids ratio in IDL	769	0.032541	-0.110661	0.175743	0.655663		769	0.150279	0.0121485	0.288409	0.033019		769	0.492758	0.356675	0.628841	2.69e-12		769	0.252592	0.122981	0.382203	0.000141		5187	-0.73374	-0.797403	-0.670077	0		0.109461
Cholesterol esters to total lipids ratio in IDL	769	-0.0071876	-0.149355	0.134979	0.920967		769	0.262638	0.122831	0.402445	0.0002422		769	0.733707	0.602567	0.864846	3.67e-26		769	0.427952	0.295236	0.560668	4.17e-10		5187	-0.534689	-0.59471	-0.474668	0		0.244344
Free cholesterol to total lipids ratio in IDL	769	0.0919722	-0.0635067	0.247451	0.245908		769	-0.247817	-0.380705	-0.114929	0.0002686		769	-0.535051	-0.666344	-0.403758	4.6e-15		769	-0.351548	-0.472865	-0.23023	1.82e-08		5187	-0.669627	-0.75188	-0.587373	0		0.0875649
Triglycerides to total lipids ratio in IDL	769	-0.13505	-0.283025	0.0129264	0.0735944		769	-0.15359	-0.288405	-0.018776	0.0256083		769	-0.427001	-0.564635	-0.289367	1.78e-09		769	-0.239075	-0.363618	-0.114531	0.000177		5187	0.514047	0.444232	0.583861	0		0.0795468
Phospholipids to total lipds ratio in large LDL	769	0.228661	0.0895961	0.367726	0.0013005		769	0.443133	0.32396	0.562306	7.24e-13		769	0.702943	0.577506	0.82838	3.09e-26		769	-0.0537278	-0.181869	0.0744137	0.410717		5187	0.0252101	-0.0373358	0.087756	0.429459		0.477932
Total cholesterol to total lipids ratio in large LDL	769	-0.0522851	-0.197452	0.0928817	0.479755		769	-0.217219	-0.343569	-0.0908694	0.0007757		769	-0.187086	-0.32089	-0.0532828	0.0061968		769	0.384168	0.257951	0.510385	3.52e-09		5187	0.0914893	0.0236056	0.159373	0.0082634		0.615887
Cholesterol esters to total lipids ratio in large LDL	769	-0.152211	-0.290174	-0.0142473	0.0306352		769	-0.315067	-0.439899	-0.190235	8.92e-07		769	-0.313222	-0.443355	-0.183089	2.74e-06		769	0.419387	0.288463	0.550311	5.39e-10		5187	0.381707	0.321059	0.442355	1.71e-34		0.209314
Free cholesterol to total lipids ratio in large LDL	769	0.272147	0.132856	0.411439	0.0001357		769	0.380501	0.259482	0.501519	1.09e-09		769	0.465688	0.336753	0.594624	3.05e-12		769	-0.281769	-0.406203	-0.157334	1.01e-05		5187	-0.819117	-0.884174	-0.75406	0		0.0362131
Triglycerides to total lipids ratio in large LDL	769	-0.11535	-0.262673	0.0319738	0.124702		769	-0.154953	-0.291626	-0.0182795	0.0263301		769	-0.487532	-0.624464	-0.350601	6.01e-12		769	-0.652368	-0.776981	-0.527755	2.69e-23		5187	-0.15878	-0.222251	-0.0953088	9.67e-07		0.899029
Phospholipids to total lipds ratio in medium LDL	769	0.146536	-0.0062288	0.299301	0.0600758		769	0.145305	0.0977671	0.192842	3.04e-09		769	0.626697	0.499575	0.753818	5.62e-21		769	-0.162483	-0.291778	-0.0331881	0.0138444		5187	-0.0940375	-0.161912	-0.0261628	0.0066279		0.499987
Total cholesterol to total lipids ratio in medium LDL	769	-0.0777058	-0.2326	0.0771885	0.325028		769	-0.20389	-0.333698	-0.074082	0.00212		769	-0.244339	-0.373953	-0.114725	0.0002305		769	0.408431	0.278801	0.538061	1.01e-09		5187	0.0835898	0.0111436	0.156036	0.0237404		0.600071
Cholesterol esters to total lipids ratio in medium LDL	769	-0.149888	-0.297775	-0.0020006	0.0469877		769	-0.361197	-0.492512	-0.229882	8.92e-08		769	-0.462945	-0.592225	-0.333665	4.59e-12		769	0.337045	0.205728	0.468361	5.86e-07		5187	0.314328	0.249316	0.379341	3.82e-21		0.247963
Free cholesterol to total lipids ratio in medium LDL	769	0.231497	0.0923287	0.370665	0.0011416		769	0.142191	0.106209	0.178173	2.76e-14		769	0.684597	0.559752	0.809443	2.92e-25		769	-0.110099	-0.243323	0.0231257	0.105149		5187	-0.669327	-0.717116	-0.621539	0		0.0999717
Triglycerides to total lipids ratio in medium LDL	769	-0.113764	-0.260764	0.0332357	0.129117		769	-0.382597	-0.519183	-0.24601	5.21e-08		769	-0.689357	-0.809884	-0.568829	3.46e-27		769	-0.776827	-0.902743	-0.650911	5.15e-31		5187	-0.0215888	-0.0853957	0.042218	0.507167		0.598465
Phospholipids to total lipds ratio in small LDL	769	0.179425	0.03459	0.324261	0.0152484		769	0.232305	0.155444	0.309165	4.5e-09		769	0.580402	0.454681	0.706123	1.05e-18		769	-0.233142	-0.360773	-0.105511	0.0003572		5187	-0.0778382	-0.144881	-0.010795	0.0228818		0.473299
Total cholesterol to total lipids ratio in small LDL	769	-0.0900431	-0.242009	0.0619231	0.245128		769	-0.269199	-0.401437	-0.13696	7.06e-05		769	-0.381099	-0.512411	-0.249787	1.74e-08		769	0.325702	0.197296	0.454108	7.89e-07		5187	-0.15208	-0.229785	-0.0743754	0.0001261		0.969629
Cholesterol esters to total lipids ratio in small LDL	769	-0.141645	-0.288182	0.0048924	0.0581344		769	-0.40224	-0.535465	-0.269016	4.66e-09		769	-0.533779	-0.66251	-0.405047	1.6e-15		769	0.283671	0.153192	0.41415	2.22e-05		5187	0.200241	0.13105	0.269432	1.47e-08		0.341648
Free cholesterol to total lipids ratio in small LDL	769	0.186913	0.0450542	0.328772	0.009878		769	0.284003	0.213911	0.354096	6.48e-15		769	0.684005	0.561055	0.806956	6.63e-26		769	-0.042578	-0.174104	0.0889478	0.525298		5187	-0.890103	-0.931857	-0.84835	0		0.0651935
Triglycerides to total lipids ratio in small LDL	769	-0.151256	-0.305181	0.0026689	0.0540965		769	-0.298219	-0.437688	-0.158749	3.02e-05		769	-0.485153	-0.623272	-0.347034	1.12e-11		769	-0.456907	-0.585999	-0.327815	7.92e-12		5187	0.532294	0.456204	0.608384	0		0.123865
Phospholipids to total lipds ratio in very large HDL	769	0.0678701	-0.072797	0.208537	0.343859		769	-0.711725	-0.844021	-0.579429	1.97e-24		769	-0.790093	-0.913299	-0.666888	3.64e-33		769	-0.371708	-0.524794	-0.218622	2.24e-06		5187	-0.0155436	-0.110664	0.0795774	0.748716		0.591408
Total cholesterol to total lipids ratio in very large HDL	769	-0.0192895	-0.159653	0.121074	0.787406		769	0.75749	0.624235	0.890745	6.74e-27		769	0.822848	0.700478	0.945218	5.39e-36		769	0.294326	0.145851	0.442801	0.0001083		5187	-0.37461	-0.458419	-0.290801	2.54e-18		0.286707
Cholesterol esters to total lipids ratio in very large HDL	769	-0.0284434	-0.169652	0.112765	0.692644		769	0.736493	0.604194	0.868792	6.19e-26		769	0.782125	0.658537	0.905712	2.05e-32		769	0.442607	0.29501	0.590204	5.89e-09		5187	-0.257533	-0.342619	-0.172447	3.15e-09		0.354812
Free cholesterol to total lipids ratio in very large HDL	769	0.0883736	-0.0513236	0.228071	0.214672		769	-0.08182	-0.219134	0.0554939	0.24248		769	0.115409	-0.0251267	0.255945	0.107355		769	-0.695021	-0.832674	-0.557369	7.18e-22		5187	-0.63439	-0.73108	-0.5377	2.71e-37		0.136201
Triglycerides to total lipids ratio in very large HDL	769	-0.233874	-0.373331	-0.0944177	0.0010399		769	-0.0455147	-0.178938	0.087909	0.503277		769	0.0488324	-0.0856751	0.18334	0.476259		769	0.284112	0.143399	0.424824	8.07e-05		5187	0.683079	0.605473	0.760684	0		0.0014672
Phospholipids to total lipds ratio in large HDL	769	-0.151539	-0.298216	-0.0048627	0.042891		769	-0.103681	-0.245242	0.0378808	0.150909		769	-0.167539	-0.310873	-0.0242054	0.022027		769	0.587387	0.453217	0.721556	4.68e-17		5187	1.11218	1.03556	1.18881	0		0.0198585
Total cholesterol to total lipids ratio in large HDL	769	0.184654	0.0439325	0.325377	0.0101836		769	0.001812	-0.138143	0.141767	0.97973		769	0.0087039	-0.133786	0.151193	0.904584		769	-0.622252	-0.771452	-0.473052	1.12e-15		5187	-1.09735	-1.17725	-1.01745	0		0.0114982
Cholesterol esters to total lipids ratio in large HDL	769	0.183399	0.0422101	0.324587	0.0109675		769	0.0013521	-0.136753	0.139457	0.984672		769	9.84e-06	-0.143632	0.143652	0.999893		769	-0.522663	-0.67397	-0.371357	2.38e-11		5187	-0.931167	-1.00676	-0.855571	0		0.0099288
Free cholesterol to total lipids ratio in large HDL	769	0.145369	0.0095913	0.281147	0.0359024		769	-0.0038704	-0.152444	0.144703	0.959228		769	0.0204567	-0.114548	0.155461	0.766199		769	-0.739874	-0.882127	-0.597621	4.93e-23		5187	-1.32895	-1.4225	-1.2354	0		0.0125666
Triglycerides to total lipids ratio in large HDL	769	-0.190468	-0.323177	-0.0577584	0.0049655		769	0.190069	0.0510037	0.329133	0.0074529		769	0.34178	0.209562	0.473997	4.88e-07		769	0.124704	0.0332898	0.216119	0.0075663		5187	0.425841	0.330948	0.520733	1.87e-18		0.18682
Phospholipids to total lipds ratio in medium HDL	769	-0.134897	-0.285861	0.0160666	0.0798059		769	-0.380925	-0.522689	-0.23916	1.73e-07		769	-0.666308	-0.80468	-0.527936	3.92e-20		769	-0.412308	-0.557527	-0.267089	3.46e-08		5187	0.227417	0.162318	0.292516	8.33e-12		0.249164
Total cholesterol to total lipids ratio in medium HDL	769	0.255885	0.112802	0.398967	0.0004731		769	0.350956	0.211239	0.490672	1e-06		769	0.525024	0.38357	0.666478	7.94e-13		769	-0.0244356	-0.163254	0.114383	0.729776		5187	-1.02516	-1.09875	-0.951556	0		0.0231947
Cholesterol esters to total lipids ratio in medium HDL	769	0.270959	0.126728	0.415189	0.0002421		769	0.37652	0.23472	0.518321	2.4e-07		769	0.557	0.41832	0.69568	1.09e-14		769	0.197342	0.0629643	0.331721	0.0040509		5187	-0.624564	-0.695171	-0.553957	0		0.0397075
Free cholesterol to total lipids ratio in medium HDL	769	0.042428	-0.103246	0.188102	0.56766		769	-0.0307475	-0.206261	0.144766	0.731014		769	0.0311976	-0.0894156	0.151811	0.611766		769	-0.591091	-0.730006	-0.452176	3.11e-16		5187	-1.61081	-1.67814	-1.54348	0		0.0052001
Triglycerides to total lipids ratio in medium HDL	769	-0.239249	-0.377236	-0.101263	0.0006994		769	-0.0734664	-0.209633	0.0627005	0.289871		769	0.0322134	-0.108947	0.173373	0.654293		769	0.314346	0.181159	0.447533	4.23e-06		5187	1.35586	1.28574	1.42598	0		0.0001069
Phospholipids to total lipds ratio in small HDL	769	0.138011	-0.0079495	0.283971	0.0638161		769	0.663373	0.531057	0.795688	1.33e-21		769	0.893555	0.774319	1.01279	0		769	-0.297423	-0.438111	-0.156736	3.7e-05		5187	-0.6389	-0.707125	-0.570676	0		0.191354
Total cholesterol to total lipids ratio in small HDL	769	-0.0495315	-0.196003	0.0969399	0.506992		769	-0.628943	-0.761853	-0.496034	1.57e-19		769	-0.88727	-1.00812	-0.766422	0		769	0.160111	0.0200689	0.300154	0.0250924		5187	0.200499	0.12291	0.278087	4.2e-07		0.421711
Cholesterol esters to total lipids ratio in small HDL	769	-0.0732506	-0.218648	0.072147	0.322984		769	-0.637567	-0.769861	-0.505274	3.66e-20		769	-0.880812	-1.00246	-0.759165	0		769	0.186595	0.0463703	0.326821	0.0091718		5187	0.443882	0.368432	0.519331	2.1e-30		0.268092
Free cholesterol to total lipids ratio in small HDL	769	0.209302	0.0699374	0.348666	0.0032935		769	0.354871	0.220857	0.488885	2.58e-07		769	0.383329	0.24244	0.524217	1.22e-07		769	-0.366829	-0.506556	-0.227102	3.25e-07		5187	-1.52255	-1.57176	-1.47335	0		0.0144279
Triglycerides to total lipids ratio in small HDL	769	-0.248081	-0.391396	-0.104765	0.0007136		769	0.0744454	-0.0609878	0.209879	0.280898		769	0.0369733	-0.110378	0.184324	0.622456		769	0.364023	0.227171	0.500875	2.29e-07		5187	1.29229	1.22402	1.36055	0		0.0001309
Mean diameter for VLDL particles	769	-0.1093	-0.251363	0.0327628	0.131369		769	0.23118	0.0946415	0.367719	0.0009303		769	0.528121	0.393075	0.663167	4.97e-14		769	0.741406	0.612538	0.870274	1.82e-27		5187	1.37077	1.31186	1.42968	0		0.005688
Mean diameter for LDL particles	769	-0.0366628	-0.174259	0.100933	0.601081		769	0.102016	-0.0305151	0.234548	0.131182		769	0.27757	0.146132	0.409007	3.77e-05		769	-0.415296	-0.55304	-0.277552	4.9e-09		5187	-0.894569	-0.954421	-0.834718	0		0.0588887
Mean diameter for HDL particles	769	0.0985664	-0.0366111	0.233744	0.152725		769	-0.4969	-0.631891	-0.361909	1.2e-12		769	-0.719972	-0.851371	-0.588573	3.16e-25		769	-0.96995	-1.09479	-0.845111	0		5187	-1.29259	-1.347	-1.23818	0		0.0384086
Serum total cholesterol	769	-0.205421	-0.341468	-0.0693742	0.0031299		769	-0.538381	-0.666016	-0.410745	5.45e-16		769	-0.70388	-0.829846	-0.577914	4.18e-26		769	-0.215396	-0.349848	-0.0809437	0.0017257		5187	-0.817368	-0.880603	-0.754133	0		0.185247
Total cholesterol in VLDL	769	-0.291093	-0.426487	-0.155699	2.73e-05		769	-0.0940834	-0.22434	0.0361729	0.156623		769	0.0121282	-0.128049	0.152305	0.865177		769	0.419635	0.279514	0.559756	6.16e-09		5187	0.0030626	-0.0643003	0.0704255	0.928983		0.706516
Remnant cholesterol (non-HDL, non-LDL -cholesterol)	769	-0.309857	-0.445836	-0.173878	8.87e-06		769	-0.264844	-0.393823	-0.135865	6.11e-05		769	-0.225256	-0.3628	-0.0877117	0.0013596		769	0.238076	0.0969047	0.379248	0.0009746		5187	-0.330649	-0.393188	-0.26811	6.26e-25		0.772238
Total cholesterol in LDL	769	-0.223675	-0.361687	-0.0856638	0.001524		769	-0.441754	-0.570886	-0.312621	3.65e-11		769	-0.609803	-0.738523	-0.481083	1.44e-19		769	0.130456	-0.0074176	0.26833	0.0636302		5187	-0.206287	-0.273981	-0.138592	2.47e-09		0.841805
Total cholesterol in HDL	769	0.124592	-0.0119478	0.261132	0.0736416		769	-0.600856	-0.731513	-0.470199	1.4e-18		769	-0.854392	-0.979135	-0.729648	3.74e-37		769	-0.878683	-1.00236	-0.755002	0		5187	-1.43764	-1.49056	-1.38472	0		0.034495
Total cholesterol in HDL2	769	0.158671	0.0223128	0.295029	0.0226272		769	-0.557191	-0.68858	-0.425802	3.87e-16		769	-0.818297	-0.94496	-0.691635	1.36e-33		769	-0.905432	-1.02885	-0.782013	0		5187	-1.30401	-1.35951	-1.24851	0		0.051315
Total cholesterol in HDL3	769	0.0530695	-0.0838191	0.189958	0.446862		769	-0.646554	-0.775933	-0.517175	1.76e-21		769	-0.873528	-0.99595	-0.751105	0		769	-0.501458	-0.629749	-0.373167	5.11e-14		5187	-1.83475	-1.86968	-1.79981	0		0.0223309
Esterified cholesterol	769	-0.18728	-0.322609	-0.0519503	0.0067435		769	-0.528316	-0.656092	-0.400539	1.91e-15		769	-0.668227	-0.796337	-0.540117	3.78e-23		769	-0.193246	-0.328219	-0.0582732	0.0050712		5187	-0.827976	-0.891471	-0.76448	0		0.166232
Free cholesterol	769	-0.23652	-0.374797	-0.0982427	0.0008245		769	-0.536123	-0.663602	-0.408644	6.59e-16		769	-0.720636	-0.84445	-0.596823	5e-28		769	-0.267395	-0.400668	-0.134122	8.94e-05		5187	-0.762517	-0.826406	-0.698628	0		0.206805
Serum total triglycerides	769	-0.215183	-0.353037	-0.0773282	0.0022588		769	-0.0554916	-0.186987	0.0760039	0.40769		769	0.0150605	-0.124525	0.154645	0.832316		769	0.415179	0.276964	0.553395	5.56e-09		5187	0.82779	0.754771	0.900809	0		0.0063475
Triglycerides in VLDL	769	-0.175673	-0.313187	-0.0381597	0.0123539		769	0.098051	-0.0341165	0.230218	0.145709		769	0.271958	0.132939	0.410976	0.000133		769	0.577678	0.44174	0.713616	3.38e-16		5187	0.98482	0.910863	1.05878	0		0.0100258
Triglycerides in LDL	769	-0.245955	-0.385005	-0.106905	0.0005449		769	-0.544525	-0.673448	-0.415603	5.01e-16		769	-0.860384	-0.982129	-0.738639	0		769	-0.489798	-0.617081	-0.362516	1.2e-13		5187	-0.231919	-0.290066	-0.173773	6.4e-15		0.687939
Triglycerides in HDL	769	-0.248904	-0.387367	-0.110441	0.0004423		769	-0.441693	-0.571498	-0.311888	4.6e-11		769	-0.491204	-0.622026	-0.360383	4.4e-13		769	-0.412456	-0.547443	-0.277469	3.07e-09		5187	0.111988	0.043157	0.180819	0.0014332		0.134902
Diacylglycerol	769	-0.190916	-0.320294	-0.0615382	0.0038775		769	-0.140093	-0.271832	-0.0083544	0.0371677		769	0.0035202	-0.138034	0.145074	0.961077		0						5187	0.542855	0.451599	0.63411	4.85e-31
Ratio of diacylglycerol to triglycerides	769	-0.112232	-0.229289	0.0048251	0.0601948		769	-0.100379	-0.237003	0.0362453	0.149632		769	-0.0027376	-0.13751	0.132035	0.968203		0						5187	0.39363	0.310987	0.476272	1.43e-20
Total phosphoglycerides	769	-0.149758	-0.2876	-0.0119169	0.0332601		769	-0.658623	-0.78927	-0.527976	8.23e-22		769	-0.842066	-0.965718	-0.718414	8.68e-37		769	-0.604338	-0.729074	-0.479603	2.38e-20		5187	-0.928711	-0.988086	-0.869336	0		0.120647
Ratio of triglycerides to phosphoglycerides	769	-0.127309	-0.271507	0.0168889	0.0834721		769	0.185991	0.0606362	0.311347	0.0036882		769	0.396121	0.260493	0.531749	1.42e-08		769	0.661714	0.534345	0.789083	5.47e-23		5187	0.982528	0.903112	1.06194	0		0.0206253
Phosphatidylcholine and other cholines	769	-0.11508	-0.249164	0.0190048	0.0924295		769	-0.610371	-0.738438	-0.482303	8.94e-20		769	-0.801517	-0.918512	-0.684522	3.61e-37		769	-0.410501	-0.541406	-0.279595	1.2e-09		5187	-1.11881	-1.17346	-1.06415	0		0.0731921
Total cholines	769	-0.157197	-0.293874	-0.0205197	0.0242397		769	-0.644833	-0.773139	-0.516527	1.08e-21		769	-0.882779	-1.00354	-0.762018	0		769	-0.53978	-0.666986	-0.412575	3.72e-16		5187	-1.10548	-1.16227	-1.0487	0		0.0790557
Apolipoprotein A-I	769	0.0181952	-0.117187	0.153578	0.791979		769	-0.671519	-0.800289	-0.542749	3.86e-23		769	-0.894636	-1.01471	-0.774565	0		769	-0.723362	-0.850502	-0.596222	6.13e-27		5187	-1.43814	-1.49163	-1.38464	0		0.0325636
Apolipoprotein B	769	-0.328283	-0.464134	-0.192432	2.5e-06		769	-0.255305	-0.384469	-0.126141	0.0001134		769	-0.221943	-0.358771	-0.0851163	0.0015101		769	0.328043	0.188061	0.468024	4.93e-06		5187	-0.061772	-0.125745	0.0022005	0.0584153		0.655116
Ratio of apolipoprotein B to apolipoprotein A-I	769	-0.326598	-0.464289	-0.188907	3.79e-06		769	0.0597564	-0.0727059	0.192219	0.376123		769	0.171529	0.0316704	0.311388	0.0162935		769	0.72591	0.58881	0.86301	9.2e-24		5187	0.785972	0.72053	0.851413	0		0.0807546
Total fatty acids	769	-0.255104	-0.390258	-0.119949	0.0002263		769	-0.495445	-0.62296	-0.36793	7.12e-14		769	-0.57409	-0.70613	-0.442051	7.47e-17		769	-0.112234	-0.248886	0.0244174	0.107309		5187	-0.509441	-0.575135	-0.443747	0		0.500079
Estimated description of fatty acid chain length, not actual carbon number	769	-0.0732651	-0.212117	0.0655867	0.300617		769	0.0604146	-0.0686626	0.189492	0.358482		769	-0.0264636	-0.159241	0.106314	0.695718		0						5187	1.08428	1.01616	1.15239	0
Estimated degree of unsaturation	769	0.127256	-0.0177318	0.272243	0.0852947		769	-0.130168	-0.264293	0.003956	0.0571328		769	-0.115388	-0.257223	0.0264467	0.110672		0						5187	-0.118474	-0.198897	-0.0380518	0.0038932
22:6, docosahexaenoic acid	769	-0.225687	-0.370009	-0.0813644	0.0022178		769	-0.453068	-0.586977	-0.319158	5.87e-11		769	-0.647014	-0.783724	-0.510303	1.55e-19		769	-0.564227	-0.688862	-0.439592	4.44e-18		5187	-0.887196	-0.952317	-0.822074	0		0.0135985
18:2, linoleic acid	769	-0.213899	-0.350221	-0.0775779	0.0021425		769	-0.559468	-0.685042	-0.433893	1.39e-17		769	-0.699361	-0.82887	-0.569853	1.36e-24		769	-0.109859	-0.247937	0.0282197	0.118733		5187	-0.76481	-0.826615	-0.703006	0		0.301464
Conjugated linoleic acid	769	-0.136455	-0.278423	0.0055123	0.0595592		769	-0.0785818	-0.228433	0.0712691	0.303602		769	-0.0982992	-0.217924	0.0213258	0.107133		0						5187	0.224745	0.159459	0.29003	1.65e-11
Omega-3 fatty acids	769	-0.185229	-0.328208	-0.0422509	0.011181		769	-0.345932	-0.480373	-0.21149	5.49e-07		769	-0.345495	-0.485101	-0.205889	1.44e-06		769	-0.0591727	-0.197555	0.07921	0.401501		5187	-0.722674	-0.790735	-0.654613	0		0.101333
Omega-6 fatty acids	769	-0.207921	-0.345277	-0.0705646	0.0030556		769	-0.581436	-0.707597	-0.455274	1.19e-18		769	-0.702483	-0.830917	-0.574049	3.78e-25		769	-0.20245	-0.339072	-0.0658271	0.003732		5187	-0.828924	-0.889649	-0.768199	0		0.204803
Polyunsaturated fatty acids	769	-0.214491	-0.351703	-0.0772791	0.0022259		769	-0.57614	-0.702442	-0.449838	2.55e-18		769	-0.681732	-0.81053	-0.552934	9.49e-24		769	-0.190238	-0.327714	-0.0527624	0.0067469		5187	-0.852877	-0.913957	-0.791798	0		0.184331
Monounsaturated fatty acids; 16:1, 18:1	769	-0.280423	-0.413312	-0.147535	3.82e-05		769	-0.389582	-0.515853	-0.263312	2.18e-09		769	-0.399354	-0.535105	-0.263603	1.12e-08		769	-0.0079743	-0.140904	0.124955	0.906287		5187	-0.0261975	-0.0999058	0.0475108	0.485975		0.260339
Saturated fatty acids	769	-0.201785	-0.340207	-0.0633623	0.0043293		769	-0.387023	-0.5163	-0.257745	6.23e-09		769	-0.518826	-0.652053	-0.385599	6.27e-14		769	-0.118865	-0.257565	0.0198351	0.0929119		5187	-0.552603	-0.620355	-0.484851	0		0.267273
Ratio of 22:6 docosahexaenoic acid to total fatty acids	769	-0.0762993	-0.22387	0.0712715	0.310439		769	-0.252684	-0.393072	-0.112296	0.000435		769	-0.445714	-0.595635	-0.295792	7.88e-09		769	-0.599446	-0.726897	-0.471995	2.53e-19		5187	-0.736744	-0.807466	-0.666022	0		0.0294834
Ratio of 18:2 linoleic acid to total fatty acids	769	0.0844401	-0.0621717	0.231052	0.258571		769	-0.0998893	-0.236738	0.0369596	0.152298		769	-0.176213	-0.31816	-0.0342669	0.0150378		769	0.0065819	-0.129309	0.142473	0.924275		5187	-0.437112	-0.515988	-0.358236	3.35e-27		0.0410387
Ratio of conjugated linoleic acid to total fatty acids	769	-0.0984964	-0.242286	0.0452934	0.179118		769	-0.0283656	-0.181896	0.125165	0.716938		769	-0.0420094	-0.158814	0.0747951	0.480386		0						5187	0.400616	0.336363	0.464869	6.82e-34
Ratio of omega-3 fatty acids to total fatty acids	769	0.0126605	-0.132137	0.157458	0.863764		769	-0.023263	-0.164112	0.117586	0.745856		769	0.0943106	-0.0568728	0.245494	0.221106		769	0.0635823	-0.0654858	0.19265	0.333821		5187	-0.4843	-0.554794	-0.413806	0		0.0433966
Ratio of omega-6 fatty acids to total fatty acids	769	0.138339	-0.0074887	0.284167	0.0629496		769	-0.113058	-0.250028	0.0239126	0.105569		769	-0.145253	-0.288762	-0.0017438	0.0472871		769	-0.230712	-0.370805	-0.0906182	0.0012781		5187	-0.615317	-0.69758	-0.533053	0		0.0018131
Ratio of polyunsaturated fatty acids to total fatty acids	769	0.134073	-0.0099277	0.278073	0.0679792		769	-0.11423	-0.250126	0.0216664	0.0993349		769	-0.11466	-0.257878	0.0285578	0.11645		769	-0.19158	-0.330734	-0.052427	0.0070309		5187	-0.705398	-0.787033	-0.623762	0		0.0010557
Ratio of monounsaturated fatty acids to total fatty acids	769	-0.243853	-0.382704	-0.105002	0.0005965		769	-0.0705011	-0.201304	0.0603014	0.290357		769	0.0016071	-0.136209	0.139423	0.981742		769	0.17239	0.0413241	0.303455	0.0100073		5187	0.863673	0.782302	0.945044	0		0.0003795
Ratio of saturated fatty acids to total fatty acids	769	0.161359	0.0188491	0.303869	0.0265265		769	0.22706	0.0962171	0.357904	0.000692		769	0.138823	0.0079204	0.269726	0.0376883		769	0.0026418	-0.132433	0.137716	0.969383		5187	-0.309447	-0.400835	-0.218058	3.5e-11		0.0049778
Glucose	769	0.274147	0.125991	0.422304	0.0002995		769	0.468138	0.336265	0.60001	6.9e-12		769	0.332037	0.237747	0.426326	1e-11		769	0.414361	0.275352	0.553371	7.22e-09		5187	-0.232444	-0.307578	-0.157309	1.41e-09		0.0712367
Lactate	769	-0.0211759	-0.155076	0.112724	0.756301		769	-0.0135497	-0.141941	0.114841	0.835931		769	0.123756	-0.0227352	0.270248	0.0976457		769	0.146451	0.0245389	0.268363	0.0186142		5187	0.80734	0.724842	0.889838	0		0.0040671
Citrate	769	-0.144856	-0.283677	-0.006036	0.0408591		769	0.380626	0.242444	0.518808	8.56e-08		769	0.0225888	-0.120272	0.16545	0.756346		769	0.0324817	-0.111214	0.176177	0.657354		5187	1.2163	1.16225	1.27034	0		0.0339568
Alanine	769	-0.0515231	-0.194554	0.0915081	0.479694		769	-0.241404	-0.373496	-0.109311	0.000355		769	0.272931	0.1405	0.405361	5.74e-05		769	0.227807	0.0858275	0.369786	0.0016976		5187	1.41781	1.35926	1.47637	0		0.0141828
Glutamine	769	-0.307517	-0.448181	-0.166853	2e-05		769	0.438419	0.308539	0.568298	6.48e-11		769	0.845259	0.721736	0.968782	4.28e-37		769	0.782618	0.63502	0.930216	8.02e-24		5187	0.27495	0.20633	0.343571	4.82e-15		0.829888
Histidine	769	-0.120875	-0.243269	0.0015188	0.0529041		769	0.186719	0.050367	0.323071	0.0073398		769	0.32885	0.191323	0.466377	3.17e-06		769	0.256215	0.117171	0.39526	0.0003172		5187	-0.0575189	-0.117008	0.0019706	0.0580842		0.738385
Isoleucine	769	0.064075	-0.0850397	0.21319	0.399193		769	0.465155	0.344906	0.585404	9.06e-14		769	0.719771	0.599491	0.840051	2.05e-29		769	0.84899	0.715814	0.982166	7.94e-33		5187	1.51696	1.44969	1.58424	0		0.0054444
Leucine	769	0.167599	0.0172898	0.317909	0.0289073		769	0.826633	0.717148	0.936118	0		769	0.971468	0.857082	1.08586	0		769	0.91215	0.789562	1.03474	0		5187	1.73283	1.66129	1.80437	0		0.0166392
Valine	769	0.126168	-0.0236504	0.275986	0.0987051		769	0.535056	0.411093	0.659019	1.22e-16		769	0.762487	0.63832	0.886654	9.14e-31		769	0.811208	0.684182	0.938234	6.3e-33		5187	0.684171	0.611263	0.757079	0		0.360914
Phenylalanine	769	0.135245	-0.0136157	0.284106	0.0748988		769	0.265438	0.127696	0.40318	0.0001671		769	0.385255	0.248477	0.522033	4.41e-08		769	0.328882	0.185406	0.472358	7.86e-06		5187	1.49047	1.43582	1.54512	0		0.0068642
Tyrosine	769	0.176993	0.0276342	0.326353	0.0202643		769	0.18535	0.0510955	0.319605	0.0068751		769	0.563534	0.431747	0.69532	2.26e-16		769	0.553319	0.425206	0.681432	1.17e-16		5187	-0.0666794	-0.138685	0.0053267	0.0695206		0.389562
Acetate	769	-0.0752808	-0.215014	0.0644529	0.290575		769	0.224214	0.0812444	0.367183	0.0021539		769	0.0396595	-0.0601069	0.139426	0.435417		769	0.154848	-0.0084023	0.318098	0.0629818		5187	-0.517534	-0.556526	-0.478541	0		0.126101
Acetoacetate	769	-0.126149	-0.258987	0.0066878	0.0626711		769	0.151195	0.0341604	0.268229	0.0114086		769	0.0619135	-0.0744027	0.19823	0.372885		769	0.0993576	-0.0454079	0.244123	0.178276		0
3-hydroxybutyrate	769	-0.19105	-0.334653	-0.0474474	0.0091863		769	-0.127688	-0.263314	0.0079375	0.064962		769	-0.362151	-0.499106	-0.225196	2.68e-07		769	-0.181347	-0.311758	-0.0509366	0.0064825		5187	0.0936737	0.0408521	0.146495	0.000512		0.0982168
Creatinine	769	-0.0207627	-0.155014	0.113489	0.761516		769	0.687924	0.565303	0.810545	2.75e-26		769	1.15404	1.04352	1.26456	0		769	1.21926	1.10647	1.33205	0		5187	0.557892	0.490127	0.625657	0		0.784629
Albumin (signal area)	769	-0.183586	-0.320765	-0.0464079	0.0087818		769	0.084734	-0.0521174	0.221585	0.224562		769	0.597579	0.461007	0.73415	4.86e-17		769	0.515853	0.3851	0.646607	3.04e-14		5187	-0.742174	-0.80811	-0.676239	0		0.304696
Glycoprotein acetyls, mainly a1-acid glycoprotein	769	-0.169816	-0.3053	-0.0343322	0.0140935		769	-0.399237	-0.527048	-0.271426	1.39e-09		769	-0.363916	-0.499571	-0.22826	1.81e-07		769	0.0211269	-0.113818	0.156072	0.758671		5187	0.112548	0.0318372	0.193258	0.0062833		0.180047
