# Supplementary material for: Sex differences in systemic metabolites at four life stages: cohort study with repeated metabolomics
Source: BMC Med. 2021 Feb 24;19:58. doi: 10.1186/s12916-021-01929-2 (PMC7903597; doi:10.1186/s12916-021-01929-2)
Supplement: Supplementary file 6 — Additional file 6: Supplementary Table 5. Sex differences in metabolites at different life stages among ALSPAC offspring and parents. [file 12916_2021_1929_MOESM6_ESM.xlsx]

## Sheet: Additional File 6
Supplementary Table 5 Sex differences in metabolites at different life stages among ALSPAC offspring and parents
	Among offspring (G1)
	Difference for males vs. females							Difference for males vs. females							Difference for males vs. females
	in childhood (age 8y)							in adolescence (age 16y)							in adolescence (age 18y)
	Adj. for age							Adj. for age							Adj. for age
Unstandardized metabolite outcome	N	Beta	LCL	UCL	P-value	SD		N	Beta	LCL	UCL	P-value	SD		N	Beta	LCL	UCL	P-value	SD
Concentration of chylomicrons and extremely large VLDL particles (mol/l)	5513	-1.74e-11	-2.3e-11	-1.18e-11	1.55e-09	1.07e-10		3358	3.66e-12	-1.27e-12	8.58e-12	0.145589	7.2e-11		3174	1.49e-11	9.49e-12	2.03e-11	7.04e-08	7.71e-11
Total lipids in chylomicrons and extremely large VLDL (mmol/l)	5513	-0.0036495	-0.00491	-0.002389	1.45e-08	0.0238477		3358	0.0007391	-0.0003711	0.0018493	0.19186	0.0162306		3174	0.0033101	0.0020999	0.0045203	8.77e-08	0.0172744
Phospholipids in chylomicrons and extremely large VLDL (mmol/l)	5513	-0.0004457	-0.0005992	-0.0002922	1.31e-08	0.0029041		3358	6.48e-05	-6.95e-05	0.0001992	0.344202	0.0019655		3174	0.0003472	0.0002034	0.0004909	2.28e-06	0.0020498
Total cholesterol in chylomicrons and extremely large VLDL (mmol/l)	5513	-0.0006018	-0.0007966	-0.000407	1.48e-09	0.0036863		3358	-2.16e-05	-0.0002045	0.0001613	0.816941	0.0026777		3174	0.0003384	0.000126	0.0005508	0.0018027	0.0030295
Cholesterol esters in chylomicrons and extremely large VLDL (mmol/l)	5513	-0.0003041	-0.0004017	-0.0002065	1.09e-09	0.0018483		3358	-5.61e-05	-0.0001529	4.08e-05	0.256531	0.0014207		3174	0.0001205	2.5e-06	0.0002386	0.0453378	0.0016853
Free cholesterol in chylomicrons and extremely large VLDL (mmol/l)	5513	-0.0002979	-0.0004	-0.0001957	1.14e-08	0.0019324		3358	3.52e-05	-5.55e-05	0.0001259	0.446881	0.0013262		3174	0.0002178	0.0001203	0.0003153	1.23e-05	0.0013902
Triglycerides in chylomicrons and extremely large VLDL (mmol/l)	5513	-0.0026021	-0.0035187	-0.0016855	2.74e-08	0.0173412		3358	0.0006974	-9.99e-05	0.0014948	0.0864418	0.0116566		3174	0.0026255	0.0017677	0.0034833	2.18e-09	0.0122525
Concentration of very large VLDL particles (mol/l)	5513	-8.31e-11	-1.14e-10	-5.19e-11	1.87e-07	5.91e-10		3358	3.89e-11	1.11e-11	6.68e-11	0.006209	4.08e-10		3174	1.01e-10	7.09e-11	1.31e-10	4.68e-11	4.28e-10
Total lipids in very large VLDL (mmol/l)	5513	-0.0079828	-0.0109966	-0.004969	2.15e-07	0.0569777		3358	0.0033701	0.0006428	0.0060973	0.0154551	0.039931		3174	0.0092459	0.0063162	0.0121756	6.88e-10	0.0418443
Phospholipids in very large VLDL (mmol/l)	5513	-0.0014201	-0.0019248	-0.0009154	3.63e-08	0.0095431		3358	0.0002741	-0.0001739	0.0007221	0.230371	0.0065581		3174	0.0011002	0.0006179	0.0015825	8e-06	0.0068733
Total cholesterol in very large VLDL (mmol/l)	5513	-0.0018454	-0.0024253	-0.0012654	4.76e-10	0.0109758		3358	0.0002895	-0.0002521	0.0008311	0.294727	0.0079269		3174	0.0014905	0.0008849	0.0020961	1.46e-06	0.0086451
Cholesterol esters in very large VLDL (mmol/l)	5513	-0.0009444	-0.0012392	-0.0006497	3.62e-10	0.0055801		3358	0.0002509	-3.27e-05	0.0005346	0.0829121	0.0041528		3174	0.000948	0.0006281	0.001268	6.87e-09	0.0045754
Free cholesterol in very large VLDL (mmol/l)	5513	-0.0009004	-0.0011884	-0.0006123	9.51e-10	0.0054503		3358	3.8e-05	-0.0002227	0.0002988	0.774842	0.0038154		3174	0.0005417	0.0002543	0.000829	0.0002227	0.0040958
Triglycerides in very large VLDL (mmol/l)	5513	-0.0047179	-0.0066534	-0.0027824	1.81e-06	0.0365811		3358	0.0028033	0.001057	0.0045496	0.0016614	0.025581		3174	0.0066549	0.0048004	0.0085093	2.41e-12	0.0265173
Concentration of large VLDL particles (mol/l)	5513	-3.78e-10	-5.21e-10	-2.35e-10	2.25e-07	2.7e-09		3358	2e-10	6.03e-11	3.4e-10	0.005027	2.05e-09		3174	4.81e-10	3.32e-10	6.3e-10	3.17e-10	2.14e-09
Total lipids in large VLDL (mmol/l)	5513	-0.0234764	-0.0320515	-0.0149013	8.33e-08	0.162201		3358	0.0102932	0.0018541	0.0187322	0.0168375	0.123722		3174	0.0275485	0.0184817	0.0366154	2.84e-09	0.129652
Phospholipids in large VLDL (mmol/l)	5513	-0.0044328	-0.0059663	-0.0028994	1.53e-08	0.0290111		3358	0.0012276	-0.0002772	0.0027324	0.109816	0.0220572		3174	0.004067	0.0024394	0.0056945	1.01e-06	0.0232345
Total cholesterol in large VLDL (mmol/l)	5513	-0.006134	-0.0080636	-0.0042045	4.94e-10	0.0365334		3358	0.0006718	-0.0012551	0.0025987	0.49429	0.0282507		3174	0.004231	0.0021143	0.0063478	9.07e-05	0.0302136
Cholesterol esters in large VLDL (mmol/l)	5513	-0.0031482	-0.0040472	-0.0022493	7.34e-12	0.0170432		3358	-4.76e-05	-0.000992	0.0008967	0.921216	0.0138589		3174	0.0017303	0.0006793	0.0027812	0.0012589	0.0150092
Free cholesterol in large VLDL (mmol/l)	5513	-0.0029866	-0.0040323	-0.0019409	2.26e-08	0.0197791		3358	0.0007206	-0.0002749	0.001716	0.155936	0.0145874		3174	0.0025	0.0014237	0.0035763	5.45e-06	0.0153561
Triglycerides in large VLDL (mmol/l)	5513	-0.0129076	-0.0180345	-0.0077808	8.22e-07	0.0969381		3358	0.0084105	0.0033826	0.0134383	0.0010497	0.0737458		3174	0.0192534	0.0138981	0.0246087	2.2e-12	0.0767048
Concentration of medium VLDL particles (mol/l)	5513	-1.07e-09	-1.38e-09	-7.6e-10	1.86e-11	5.92e-09		3358	4.08e-10	7.49e-11	7.4e-10	0.0163732	4.89e-09		3174	1.12e-09	7.56e-10	1.48e-09	1.42e-09	5.17e-09
Total lipids in medium VLDL (mmol/l)	5513	-0.0380602	-0.0486277	-0.0274927	1.86e-12	0.200387		3358	0.0093173	-0.0021189	0.0207536	0.110271	0.167963		3174	0.0332918	0.0208431	0.0457406	1.68e-07	0.178288
Phospholipids in medium VLDL (mmol/l)	5513	-0.0078442	-0.0098684	-0.0058199	3.54e-14	0.0384099		3358	0.0002746	-0.001914	0.0024632	0.805676	0.0321504		3174	0.0041585	0.0017567	0.0065603	0.0006952	0.0343466
Total cholesterol in medium VLDL (mmol/l)	5513	-0.0123267	-0.0150369	-0.0096164	6.45e-19	0.0515782		3358	-0.0049121	-0.0079649	-0.0018593	0.0016204	0.0449919		3174	-0.0004061	-0.0038319	0.0030198	0.816233	0.0490077
Cholesterol esters in medium VLDL (mmol/l)	5513	-0.0072157	-0.0086862	-0.0057452	9.78e-22	0.0280555		3358	-0.0047214	-0.0064215	-0.0030213	5.55e-08	0.0251842		3174	-0.0024383	-0.0043588	-0.0005179	0.012844	0.0275493
Free cholesterol in medium VLDL (mmol/l)	5513	-0.0051194	-0.0064647	-0.0037741	9.99e-14	0.0255212		3358	-0.0001701	-0.0016101	0.0012699	0.816847	0.0211536		3174	0.0020261	0.0004432	0.003609	0.0121343	0.0226188
Triglycerides in medium VLDL (mmol/l)	5513	-0.0179048	-0.0238846	-0.011925	4.62e-09	0.113204		3358	0.0139675	0.0076014	0.0203336	1.74e-05	0.0936566		3174	0.0295214	0.0227231	0.0363197	2.55e-17	0.0979024
Concentration of small VLDL particles (mol/l)	5513	-1.5e-09	-1.8e-09	-1.19e-09	1.94e-21	5.85e-09		3358	-2.89e-10	-6.36e-10	5.76e-11	0.102199	5.11e-09		3174	-1.7e-10	-5.66e-10	2.26e-10	0.401121	5.69e-09
Total lipids in small VLDL (mmol/l)	5513	-0.0345533	-0.0406862	-0.0284204	4.56e-28	0.117126		3358	-0.0111789	-0.0183858	-0.003972	0.002374	0.106577		3174	-0.0092583	-0.0175787	-0.000938	0.0292	0.119748
Phospholipids in small VLDL (mmol/l)	5513	-0.0063713	-0.007589	-0.0051535	1.82e-24	0.0232283		3358	-0.0030942	-0.0045399	-0.0016485	2.78e-05	0.0214733		3174	-0.0045427	-0.0062415	-0.0028439	1.68e-07	0.0246358
Total cholesterol in small VLDL (mmol/l)	5513	-0.0156922	-0.0179215	-0.013463	0	0.042853		3358	-0.0092905	-0.0121084	-0.0064726	1.17e-10	0.0419732		3174	-0.0084499	-0.0117944	-0.0051053	7.66e-07	0.0483598
Cholesterol esters in small VLDL (mmol/l)	5513	-0.0108648	-0.0123756	-0.0093541	0	0.0290652		3358	-0.0064679	-0.0083884	-0.0045475	4.66e-11	0.0286072		3174	-0.0048463	-0.0071512	-0.0025413	3.84e-05	0.0332734
Free cholesterol in small VLDL (mmol/l)	5513	-0.0048248	-0.0056484	-0.0040012	3.5e-30	0.0157472		3358	-0.0027937	-0.0037871	-0.0018004	3.77e-08	0.01478		3174	-0.0035917	-0.0047587	-0.0024247	1.78e-09	0.0169356
Triglycerides in small VLDL (mmol/l)	5513	-0.0125111	-0.0156397	-0.0093826	5.38e-15	0.0594035		3358	0.0011999	-0.002181	0.0045809	0.48656	0.0498003		3174	0.0037265	-5.25e-05	0.0075056	0.0532658	0.0541716
Concentration of very small VLDL particles (mol/l)	5513	-1.84e-09	-2.07e-09	-1.6e-09	0	4.62e-09		3358	-2.21e-09	-2.53e-09	-1.9e-09	0	4.82e-09		3174	-2.89e-09	-3.26e-09	-2.52e-09	0	5.55e-09
Total lipids in very small VLDL (mmol/l)	5513	-0.0284856	-0.0322615	-0.0247097	0	0.0727872		3358	-0.0263495	-0.0312209	-0.0214781	7.2e-26	0.0735282		3174	-0.0306337	-0.0363972	-0.0248703	5e-25	0.0846189
Phospholipids in very small VLDL (mmol/l)	5513	-0.0090034	-0.0102616	-0.0077452	0	0.0242129		3358	-0.0132866	-0.0149244	-0.0116488	0	0.025224		3174	-0.0165187	-0.0183657	-0.0146716	0	0.0279457
Total cholesterol in very small VLDL (mmol/l)	5513	-0.0134589	-0.0157986	-0.0111193	3.54e-29	0.0447517		3358	-0.0078134	-0.0105468	-0.0050801	2.25e-08	0.0407383		3174	-0.0058208	-0.0090712	-0.0025704	0.0004522	0.0469186
Cholesterol esters in very small VLDL (mmol/l)	5513	-0.0098385	-0.0114426	-0.0082345	6.81e-33	0.0307183		3358	-0.003209	-0.0051379	-0.00128	0.0011183	0.0286456		3174	-3.56e-05	-0.0024018	0.0023306	0.97645	0.0341075
Free cholesterol in very small VLDL (mmol/l)	5513	-0.0036227	-0.0044506	-0.0027947	1.24e-17	0.0157713		3358	-0.0046254	-0.005523	-0.0037279	1.15e-23	0.0135416		3174	-0.0058104	-0.0067858	-0.004835	6.91e-31	0.0143653
Triglycerides in very small VLDL (mmol/l)	5513	-0.0060363	-0.0070657	-0.0050068	3.08e-30	0.0196918		3358	-0.0052068	-0.006381	-0.0040326	5.37e-18	0.0176442		3174	-0.0082681	-0.0096794	-0.0068568	5.96e-30	0.0208705
Concentration of IDL particles (mol/l)	5513	-4.5e-09	-5.21e-09	-3.78e-09	2.47e-34	1.37e-08		3358	-7.22e-09	-8.13e-09	-6.32e-09	0	1.39e-08		3174	-9.15e-09	-1.01e-08	-8.17e-09	0	1.5e-08
Total lipids in IDL (mmol/l)	5513	-0.0589823	-0.0681846	-0.0497799	1.01e-35	0.176498		3358	-0.0956755	-0.107553	-0.0837977	0	0.182699		3174	-0.115723	-0.128768	-0.102678	0	0.196992
Phospholipids in IDL (mmol/l)	5513	-0.0139324	-0.0164133	-0.0114516	6.69e-28	0.0474531		3358	-0.0255919	-0.0286484	-0.0225353	0	0.0471278		3174	-0.0326857	-0.0359411	-0.0294304	0	0.0497545
Total cholesterol in IDL (mmol/l)	5513	-0.0386946	-0.0449501	-0.0324391	2.03e-33	0.11982		3358	-0.0581209	-0.066186	-0.0500559	0	0.123115		3174	-0.0637961	-0.0726706	-0.0549217	0	0.131826
Cholesterol esters in IDL (mmol/l)	5513	-0.0283229	-0.0327673	-0.0238785	2.44e-35	0.0851889		3358	-0.0386318	-0.0443854	-0.0328781	1.25e-38	0.087482		3174	-0.0394409	-0.0458279	-0.0330538	5.09e-33	0.0941167
Free cholesterol in IDL (mmol/l)	5513	-0.0103709	-0.0123117	-0.0084301	1.93e-25	0.0370741		3358	-0.0194838	-0.0218958	-0.0170719	0	0.0370897		3174	-0.0243622	-0.0269339	-0.0217905	0	0.0390314
Triglycerides in IDL (mmol/l)	5513	-0.0063705	-0.0074572	-0.0052839	3.17e-30	0.0208286		3358	-0.0120224	-0.0133302	-0.0107145	0	0.0204639		3174	-0.0192322	-0.0207617	-0.0177028	0	0.0243333
Concentration of large LDL particles (mol/l)	5513	-7.41e-09	-8.76e-09	-6.06e-09	1.09e-26	2.58e-08		3358	-1.39e-08	-1.55e-08	-1.22e-08	0	2.52e-08		3174	-1.84e-08	-2.02e-08	-1.67e-08	0	2.68e-08
Total lipids in large LDL (mmol/l)	5513	-0.069681	-0.0814231	-0.0579389	6.38e-31	0.224862		3358	-0.128827	-0.1437	-0.113953	0	0.229997		3174	-0.165138	-0.181189	-0.149087	0	0.246129
Phospholipids in large LDL (mmol/l)	5513	-0.0142527	-0.0166444	-0.011861	3.64e-31	0.0457908		3358	-0.0261001	-0.0291236	-0.0230766	0	0.046732		3174	-0.0326578	-0.0359277	-0.0293879	0	0.0499581
Total cholesterol in large LDL (mmol/l)	5513	-0.0498627	-0.0584274	-0.041298	7.76e-30	0.163899		3358	-0.0895845	-0.100459	-0.0787095	0	0.167448		3174	-0.111033	-0.122738	-0.0993277	0	0.177792
Cholesterol esters in large LDL (mmol/l)	5513	-0.0382831	-0.0447188	-0.0318475	4.63e-31	0.123212		3358	-0.0670378	-0.0752516	-0.058824	0	0.126374		3174	-0.0824595	-0.0913306	-0.0735883	0	0.134482
Free cholesterol in large LDL (mmol/l)	5513	-0.011582	-0.0137434	-0.0094206	1.43e-25	0.0412939		3358	-0.0225239	-0.0252141	-0.0198337	0	0.0414797		3174	-0.028565	-0.0314302	-0.0256998	0	0.0437303
Triglycerides in large LDL (mmol/l)	5513	-0.0055351	-0.0067492	-0.004321	5.34e-19	0.0231817		3358	-0.0131343	-0.0145379	-0.0117307	0	0.0219768		3174	-0.0214365	-0.0229981	-0.0198748	0	0.0252175
Concentration of medium LDL particles (mol/l)	5513	-6.27e-09	-7.46e-09	-5.07e-09	1.36e-24	2.28e-08		3358	-1.13e-08	-1.27e-08	-9.91e-09	0	2.16e-08		3174	-1.54e-08	-1.68e-08	-1.39e-08	0	2.28e-08
Total lipids in medium LDL (mmol/l)	5513	-0.0418606	-0.0491539	-0.0345673	4.69e-29	0.139572		3358	-0.0754034	-0.0844826	-0.0663241	0	0.139971		3174	-0.099438	-0.109226	-0.0896505	0	0.149965
Phospholipids in medium LDL (mmol/l)	5513	-0.0086624	-0.0100387	-0.0072862	1.58e-34	0.0263765		3358	-0.015811	-0.017622	-0.0139999	0	0.0280118		3174	-0.0197348	-0.0217265	-0.0177431	0	0.0304222
Total cholesterol in medium LDL (mmol/l)	5513	-0.0304679	-0.0359131	-0.0250227	1.04e-27	0.104129		3358	-0.0518648	-0.0585885	-0.0451411	0	0.1031		3174	-0.0668309	-0.0740543	-0.0596074	0	0.109523
Cholesterol esters in medium LDL (mmol/l)	5513	-0.0248762	-0.0293628	-0.0203896	3.04e-27	0.0857878		3358	-0.0416018	-0.0470624	-0.0361413	0	0.083663		3174	-0.0539702	-0.0598167	-0.0481237	0	0.0886337
Free cholesterol in medium LDL (mmol/l)	5513	-0.0055768	-0.0065857	-0.0045679	4.35e-27	0.0192835		3358	-0.0102419	-0.0115382	-0.0089457	0	0.0199069		3174	-0.0128722	-0.0142738	-0.0114705	0	0.0212219
Triglycerides in medium LDL (mmol/l)	5513	-0.0027428	-0.0035527	-0.001933	3.45e-11	0.0154181		3358	-0.0077012	-0.008554	-0.0068484	0	0.0132808		3174	-0.0128565	-0.0137503	-0.0119626	0	0.0145455
Concentration of small LDL particles (mol/l)	5513	-6.21e-09	-7.51e-09	-4.9e-09	1.46e-20	2.49e-08		3358	-1.15e-08	-1.3e-08	-9.96e-09	0	2.36e-08		3174	-1.6e-08	-1.77e-08	-1.44e-08	0	2.48e-08
Total lipids in small LDL (mmol/l)	5513	-0.0250188	-0.0296625	-0.0203751	7.88e-26	0.088748		3358	-0.0445751	-0.0503088	-0.0388414	0	0.0879654		3174	-0.0591732	-0.0653055	-0.0530408	0	0.0934381
Phospholipids in small LDL (mmol/l)	5513	-0.0049808	-0.0059427	-0.0040188	5.37e-24	0.0183596		3358	-0.0098475	-0.0110809	-0.0086141	0	0.0189433		3174	-0.0125795	-0.0139097	-0.0112493	0	0.0202305
Total cholesterol in small LDL (mmol/l)	5513	-0.0180823	-0.0215079	-0.0146566	7.21e-25	0.0654348		3358	-0.0308898	-0.035072	-0.0267076	0	0.0639467		3174	-0.0404055	-0.0448668	-0.0359442	0	0.0675
Cholesterol esters in small LDL (mmol/l)	5513	-0.0151606	-0.0180824	-0.0122389	4.3e-24	0.0558047		3358	-0.0255799	-0.029037	-0.0221228	0	0.0528545		3174	-0.0336512	-0.0372935	-0.0300089	0	0.0552087
Free cholesterol in small LDL (mmol/l)	5513	-0.0029194	-0.0035475	-0.0022913	1.11e-19	0.0119632		3358	-0.0053119	-0.0061043	-0.0045194	1.65e-38	0.0120589		3174	-0.0067659	-0.0076308	-0.005901	0	0.0129234
Triglycerides in small LDL (mmol/l)	5513	-0.0019571	-0.0024501	-0.0014641	8.45e-15	0.0093871		3358	-0.0037985	-0.0043057	-0.0032913	0	0.0077797		3174	-0.0061769	-0.0067288	-0.0056251	0	0.0086018
Concentration of very large HDL particles (mol/l)	5513	6.31e-09	2.46e-10	1.24e-08	0.0414063	1.15e-07		3358	-5.72e-08	-6.48e-08	-4.96e-08	0	1.17e-07		3174	-7.9e-08	-8.65e-08	-7.16e-08	0	1.15e-07
Total lipids in very large HDL (mmol/l)	5513	0.0099419	0.0026482	0.0172357	0.0075583	0.138488		3358	-0.0597894	-0.0689594	-0.0506194	1.42e-36	0.139163		3174	-0.0832318	-0.0923247	-0.074139	0	0.137679
Phospholipids in very large HDL (mmol/l)	5513	0.0046328	0.0006877	0.0085779	0.0213661	0.0748697		3358	-0.0396661	-0.0445897	-0.0347424	0	0.075624		3174	-0.0547927	-0.0595581	-0.0500274	0	0.0740546
Total cholesterol in very large HDL (mmol/l)	5513	0.0060245	0.0025732	0.0094759	0.0006262	0.0655609		3358	-0.0181703	-0.022485	-0.0138556	2.12e-16	0.0645507		3174	-0.026174	-0.0307498	-0.0215981	1.18e-28	0.0672559
Cholesterol esters in very large HDL (mmol/l)	5513	0.0047875	0.0022945	0.0072806	0.0001685	0.0473622		3358	-0.0106221	-0.0137661	-0.0074781	4.05e-11	0.0468493		3174	-0.0161095	-0.019589	-0.0126301	1.9e-19	0.0507802
Free cholesterol in very large HDL (mmol/l)	5513	0.0012482	0.0002494	0.0022469	0.0143174	0.0189644		3358	-0.0075658	-0.008791	-0.0063405	4.7e-33	0.018556		3174	-0.0100784	-0.0112721	-0.0088847	0	0.0179546
Triglycerides in very large HDL (mmol/l)	5513	-0.0007215	-0.0009959	-0.0004471	2.64e-07	0.005202		3358	-0.0019124	-0.0022142	-0.0016107	1.07e-34	0.0045577		3174	-0.0022571	-0.0025923	-0.0019219	8.94e-39	0.0049619
Concentration of large HDL particles (mol/l)	5513	2.96e-08	1.75e-08	4.17e-08	1.69e-06	2.3e-07		3358	-1.39e-07	-1.54e-07	-1.24e-07	0	2.38e-07		3174	-2.07e-07	-2.22e-07	-1.91e-07	0	2.48e-07
Total lipids in large HDL (mmol/l)	5513	0.0217139	0.01254	0.0308878	3.56e-06	0.174097		3358	-0.103262	-0.114876	-0.0916489	0	0.179625		3174	-0.148713	-0.160532	-0.136894	0	0.186405
Phospholipids in large HDL (mmol/l)	5513	0.0083694	0.0043213	0.0124176	5.12e-05	0.0767964		3358	-0.0501329	-0.055264	-0.0450018	0	0.0800576		3174	-0.0731954	-0.0784773	-0.0679136	0	0.0847908
Total cholesterol in large HDL (mmol/l)	5513	0.0137998	0.0087068	0.0188929	1.13e-07	0.096701		3358	-0.0509078	-0.0573348	-0.0444807	0	0.0985359		3174	-0.0726772	-0.0791772	-0.0661771	0	0.100684
Cholesterol esters in large HDL (mmol/l)	5513	0.0112512	0.007252	0.0152505	3.64e-08	0.07594		3358	-0.0399087	-0.044965	-0.0348525	0	0.0774962		3174	-0.0573204	-0.0624522	-0.0521886	0	0.0794913
Free cholesterol in large HDL (mmol/l)	5513	0.0025582	0.0014574	0.0036591	5.34e-06	0.0208952		3358	-0.0110089	-0.0123874	-0.0096305	0	0.0211511		3174	-0.0153743	-0.0167501	-0.0139985	0	0.0212981
Triglycerides in large HDL (mmol/l)	5513	-0.0004307	-0.0006145	-0.0002469	4.47e-06	0.0034851		3358	-0.0022148	-0.0024488	-0.0019808	0	0.003647		3174	-0.0028091	-0.0030561	-0.0025622	0	0.0038425
Concentration of medium HDL particles (mol/l)	5513	1.72e-08	8.35e-09	2.61e-08	0.0001436	1.68e-07		3358	-1.25e-07	-1.37e-07	-1.13e-07	0	1.85e-07		3174	-1.93e-07	-2.08e-07	-1.79e-07	0	2.35e-07
Total lipids in medium HDL (mmol/l)	5513	0.0096334	0.0051357	0.0141312	2.73e-05	0.0852938		3358	-0.0635822	-0.0695301	-0.0576342	0	0.093971		3174	-0.0956089	-0.103126	-0.0880913	0	0.120066
Phospholipids in medium HDL (mmol/l)	5513	0.0051456	0.0026825	0.0076086	4.28e-05	0.0466883		3358	-0.0346835	-0.0379054	-0.0314616	0	0.05101		3174	-0.055305	-0.0592274	-0.0513827	0	0.0638699
Total cholesterol in medium HDL (mmol/l)	5513	0.0059411	0.0038005	0.0080817	5.53e-08	0.0406352		3358	-0.0263461	-0.0291331	-0.0235591	0	0.0433798		3174	-0.0365392	-0.0402009	-0.0328775	0	0.0563935
Cholesterol esters in medium HDL (mmol/l)	5513	0.0054954	0.0037295	0.0072613	1.13e-09	0.0335414		3358	-0.0207383	-0.0230444	-0.0184321	0	0.0357189		3174	-0.0288171	-0.0318559	-0.0257784	0	0.046537
Free cholesterol in medium HDL (mmol/l)	5513	0.0004578	6.29e-05	0.0008527	0.0231009	0.0074832		3358	-0.0055999	-0.0061087	-0.0050911	0	0.0080651		3174	-0.0077618	-0.0084171	-0.0071064	0	0.0103136
Triglycerides in medium HDL (mmol/l)	5513	-0.0014871	-0.0019048	-0.0010693	3.34e-12	0.0079438		3358	-0.0025349	-0.0030445	-0.0020254	3.49e-22	0.0076735		3174	-0.0037466	-0.0043302	-0.003163	1.72e-35	0.0086624
Concentration of small HDL particles (mol/l)	5513	1.78e-08	4.41e-09	3.11e-08	0.0091114	2.53e-07		3358	-8.6e-08	-1.04e-07	-6.77e-08	6.47e-20	2.77e-07		3174	-1.79e-07	-2.02e-07	-1.56e-07	0	3.47e-07
Total lipids in small HDL (mmol/l)	5513	0.0053662	0.0016259	0.0091065	0.0049319	0.0708665		3358	-0.0424076	-0.0476602	-0.0371551	0	0.0812182		3174	-0.0773768	-0.0840722	-0.0706815	0	0.105969
Phospholipids in small HDL (mmol/l)	5513	0.0061405	0.0037747	0.0085062	3.73e-07	0.0449167		3358	-0.0063869	-0.0095824	-0.0031914	9.08e-05	0.0476418		3174	-0.0190339	-0.0230256	-0.0150423	1.61e-20	0.0592313
Total cholesterol in small HDL (mmol/l)	5513	0.0007506	-0.0016055	0.0031066	0.532326	0.0445626		3358	-0.0347153	-0.0376116	-0.031819	0	0.0464386		3174	-0.0553027	-0.0586136	-0.0519918	0	0.0557953
Cholesterol esters in small HDL (mmol/l)	5513	-0.0012184	-0.0033316	0.0008949	0.258419	0.0399676		3358	-0.0314145	-0.0339359	-0.0288932	0	0.0405949		3174	-0.0481999	-0.0509504	-0.0454494	0	0.0467537
Free cholesterol in small HDL (mmol/l)	5513	0.0019488	0.0014464	0.0024512	3.36e-14	0.0095624		3358	-0.0032762	-0.0039518	-0.0026005	3.62e-21	0.0101974		3174	-0.0070999	-0.0079801	-0.0062196	0	0.0133917
Triglycerides in small HDL (mmol/l)	5513	-0.0015516	-0.0020084	-0.0010948	3.02e-11	0.0086701		3358	-0.0013368	-0.0018535	-0.0008201	4.14e-07	0.0077157		3174	-0.0030993	-0.0037105	-0.0024881	5.88e-23	0.0089916
Phospholipids to total lipds ratio in chylomicrons and extremely large VLDL (%)	5513	-0.0098512	-0.0624793	0.042777	0.713667	1.00532		3358	-0.27787	-0.346742	-0.208998	3.45e-15	1.01991		3174	-0.401662	-0.574584	-0.22874	5.45e-06	2.54904
Total cholesterol to total lipids ratio in chylomicrons and extremely large VLDL (%)	5513	-0.489009	-0.65844	-0.319579	1.61e-08	3.2185		3358	-1.23419	-1.47624	-0.992133	3.3e-23	3.61436		3174	-1.88478	-2.19754	-1.57203	1.47e-31	4.60307
Cholesterol esters to total lipids ratio in chylomicrons and extremely large VLDL (%)	5513	-0.327782	-0.481043	-0.174522	2.8e-05	2.90242		3358	-0.851217	-1.05451	-0.647928	3.13e-16	3.03263		3174	-1.44928	-1.74982	-1.14875	6.07e-21	4.3947
Free cholesterol to total lipids ratio in chylomicrons and extremely large VLDL (%)	5513	-0.174067	-0.223548	-0.124587	5.93e-12	0.948702		3358	-0.370615	-0.441649	-0.299582	3.3e-24	1.05162		3174	-0.421373	-0.502141	-0.340605	3.47e-24	1.17162
Triglycerides to total lipids ratio in chylomicrons and extremely large VLDL (%)	5513	0.705453	0.271589	1.13932	0.0014428	8.46273		3358	1.74173	1.36921	2.11425	8.26e-20	5.46841		3174	2.36058	1.97501	2.74615	1.7e-32	5.65576
Phospholipids to total lipds ratio in very large VLDL (%)	5513	-0.752791	-0.92794	-0.577641	4.53e-17	3.36042		3358	-1.74735	-2.01515	-1.47956	1.26e-36	4.01955		3174	-1.49344	-1.81319	-1.17369	9.26e-20	4.60464
Total cholesterol to total lipids ratio in very large VLDL (%)	5513	2.47219	-0.100312	5.04469	0.0596242	50.4334		3358	-1.60496	-2.52628	-0.683627	0.0006442	13.5181		3174	-3.23134	-4.29985	-2.16283	3.37e-09	15.2637
Cholesterol esters to total lipids ratio in very large VLDL (%)	5513	0.96957	0.47932	1.45982	0.0001069	9.45725		3358	-0.06195	-0.582395	0.458495	0.815477	7.64858		3174	-0.570345	-1.51763	0.376935	0.237882	13.1949
Free cholesterol to total lipids ratio in very large VLDL (%)	5513	0.606538	0.087134	1.12594	0.0221016	10.1415		3358	-1.72691	-2.07251	-1.38132	2.3e-22	5.20312		3174	-2.47521	-2.9769	-1.97352	7.79e-22	7.15188
Triglycerides to total lipids ratio in very large VLDL (%)	5513	-0.184971	-0.786931	0.41699	0.546939	11.4923		3358	3.64248	2.86764	4.41732	5.25e-20	11.5919		3174	5.15879	4.30937	6.0082	5.12e-32	12.5137
Phospholipids to total lipds ratio in large VLDL (%)	5512	-0.739358	-0.900433	-0.578282	3.1e-19	3.09678		3358	-0.837378	-1.10615	-0.568608	1.12e-09	3.96607		3174	-0.417297	-0.710978	-0.123616	0.0053677	4.18757
Total cholesterol to total lipids ratio in large VLDL (%)	5512	-1.03047	-1.32275	-0.738193	5.33e-12	5.62183		3358	-2.16486	-2.588	-1.74173	2.36e-23	6.32649		3174	-1.99554	-2.44583	-1.54526	5.74e-18	6.57153
Cholesterol esters to total lipids ratio in large VLDL (%)	5512	-0.263186	-0.684184	0.157813	0.220427	8.17857		3358	-1.35615	-1.97378	-0.738523	1.72e-05	8.90201		3174	-1.93691	-2.28281	-1.59102	1.5e-27	5.15618
Free cholesterol to total lipids ratio in large VLDL (%)	5512	-0.508084	-0.928137	-0.0880299	0.0177631	8.2418		3358	-0.537156	-0.772913	-0.301399	8.18e-06	3.48178		3174	0.193621	-0.403971	0.791213	0.525295	8.20706
Triglycerides to total lipids ratio in large VLDL (%)	5511	1.87618	1.32428	2.42809	2.92e-11	10.6075		3358	5.98845	0.834778	11.1421	0.022774	73.3184		3174	2.59252	1.87828	3.30674	1.36e-12	10.2619
Phospholipids to total lipds ratio in medium VLDL (%)	5513	-0.0131127	-0.0612694	0.035044	0.593501	0.915207		3358	-0.510207	-0.573174	-0.44724	0	0.970459		3174	-0.772151	-0.829917	-0.714386	0	0.926955
Total cholesterol to total lipids ratio in medium VLDL (%)	5513	-0.811501	-1.00622	-0.616788	3.78e-16	3.7224		3358	-2.36601	-2.64894	-2.08309	0	4.34615		3174	-2.71394	-3.00822	-2.41966	0	4.43583
Cholesterol esters to total lipids ratio in medium VLDL (%)	5513	-0.591776	-0.779554	-0.403999	6.95e-10	3.58046		3358	-1.91689	-2.16514	-1.66865	0	3.80422		3174	-2.16497	-2.41717	-1.91278	0	3.78325
Free cholesterol to total lipids ratio in medium VLDL (%)	5513	-0.224274	-0.275845	-0.172703	1.94e-17	0.989147		3358	-0.438404	-0.515772	-0.361036	3.46e-28	1.15835		3174	-0.554168	-0.639605	-0.468732	3.55e-36	1.25485
Triglycerides to total lipids ratio in medium VLDL (%)	5513	0.810754	0.600182	1.02133	5.14e-14	4.01686		3358	2.88323	2.57528	3.19118	0	4.77773		3174	3.47094	3.15691	3.78497	0	4.83645
Phospholipids to total lipds ratio in small VLDL (%)	5513	0.335499	0.281339	0.389659	1.65e-33	1.0416		3358	-0.0747709	-0.146882	-0.0026602	0.0421311	1.06121		3174	-0.433021	-0.516269	-0.349774	4.7e-24	1.22104
Total cholesterol to total lipids ratio in small VLDL (%)	5513	-0.41726	-0.609606	-0.224914	2.15e-05	3.64699		3358	-1.00609	-1.23037	-0.781814	2.24e-18	3.35484		3174	-0.943176	-1.19259	-0.693763	1.56e-13	3.60738
Cholesterol esters to total lipids ratio in small VLDL (%)	5513	-0.456076	-0.634956	-0.277196	5.96e-07	3.39388		3358	-0.756849	-0.969033	-0.544665	3.22e-12	3.16236		3174	-0.496894	-0.741778	-0.252011	7.09e-05	3.52728
Free cholesterol to total lipids ratio in small VLDL (%)	5513	0.0396923	0.0131851	0.0661995	0.0033435	0.50301		3358	-0.239739	-0.273565	-0.205913	0	0.515683		3174	-0.441282	-0.475175	-0.40739	0	0.539283
Triglycerides to total lipids ratio in small VLDL (%)	5513	0.075114	-0.136953	0.287181	0.48748	4.01608		3358	1.07929	0.846458	1.31213	1.67e-19	3.48257		3174	1.37466	1.1297	1.61962	1.16e-27	3.56818
Phospholipids to total lipds ratio in very small VLDL (%)	5513	-0.361011	-0.468203	-0.253819	4.43e-11	2.04285		3358	-1.52465	-1.66526	-1.38403	0	2.20953		3174	-2.02655	-2.17108	-1.88201	0	2.30673
Total cholesterol to total lipids ratio in very small VLDL (%)	5513	0.40879	0.175604	0.641977	0.0005932	4.42589		3358	1.52743	1.28549	1.76938	1.92e-34	3.66409		3174	2.46671	2.19853	2.73489	0	4.06261
Cholesterol esters to total lipids ratio in very small VLDL (%)	5513	0.199496	0.0414467	0.357545	0.0133726	2.99829		3358	1.6002	1.4004	1.8	0	3.07544		3174	2.64305	2.40351	2.88259	0	3.71855
Free cholesterol to total lipids ratio in very small VLDL (%)	5513	0.207802	0.0939892	0.321614	0.0003474	2.16075		3358	-0.0797472	-0.176591	0.0170963	0.106503	1.43111		3174	-0.184098	-0.260975	-0.107221	2.77e-06	1.09906
Triglycerides to total lipids ratio in very small VLDL (%)	5513	-0.0516359	-0.267294	0.164022	0.638813	4.07998		3358	0.0124745	-0.199179	0.224128	0.908009	3.12875		3174	-0.431756	-0.663715	-0.199797	0.0002669	3.3393
Phospholipids to total lipds ratio in IDL (%)	5513	0.17724	0.118633	0.235846	3.24e-09	1.11592		3358	-0.0425751	-0.104093	0.0189427	0.174893	0.905578		3174	-0.254845	-0.312953	-0.196737	1.24e-17	0.840106
Total cholesterol to total lipids ratio in IDL (%)	5513	-0.154409	-0.28633	-0.0224875	0.0217954	2.50219		3358	0.255099	0.100468	0.40973	0.0012301	2.28906		3174	1.04474	0.879059	1.21042	2.5e-34	2.44403
Cholesterol esters to total lipids ratio in IDL (%)	5513	-0.17814	-0.312987	-0.0432932	0.0096288	2.56164		3358	0.553185	0.400494	0.705877	1.48e-12	2.27352		3174	1.53337	1.37808	1.68867	0	2.36583
Free cholesterol to total lipids ratio in IDL (%)	5513	0.0237361	-0.0339323	0.0814045	0.419764	1.09221		3358	-0.297596	-0.365583	-0.229608	1.4e-17	1.00082		3174	-0.490335	-0.559168	-0.421501	0	1.00388
Triglycerides to total lipids ratio in IDL (%)	5513	-0.0253881	-0.126604	0.075828	0.622931	1.91605		3358	-0.220528	-0.344578	-0.0964781	0.0004974	1.833		3174	-0.789475	-0.930796	-0.648155	1.97e-27	2.07628
Phospholipids to total lipds ratio in large LDL (%)	5513	0.398424	0.322639	0.47421	1.1e-24	1.4567		3358	1.06848	0.92775	1.20922	0	2.11615		3174	1.4872	1.34349	1.6309	0	2.16764
Total cholesterol to total lipids ratio in large LDL (%)	5513	-0.440411	-0.571415	-0.309406	4.79e-11	2.49315		3358	-0.87472	-1.08281	-0.666629	2.41e-16	3.06537		3174	-0.725749	-0.942006	-0.509491	5.48e-11	3.0915
Cholesterol esters to total lipids ratio in large LDL (%)	5513	-0.678053	-0.815353	-0.540752	5.41e-22	2.62824		3358	-1.33507	-1.57408	-1.09606	1.88e-27	3.54579		3174	-1.33154	-1.58393	-1.07915	1.09e-24	3.63909
Free cholesterol to total lipids ratio in large LDL (%)	5513	0.237316	0.185553	0.289079	3.41e-19	0.988459		3358	0.477138	0.395976	0.5583	3.56e-30	1.20185		3174	0.607299	0.525017	0.689581	0	1.20785
Triglycerides to total lipids ratio in large LDL (%)	5513	0.0462147	-0.0465435	0.138973	0.328749	1.75685		3358	-0.186022	-0.306834	-0.0652108	0.0025553	1.77929		3174	-0.75879	-0.888953	-0.628626	1.12e-29	1.90924
Phospholipids to total lipds ratio in medium LDL (%)	5513	0.704659	0.523313	0.886005	3.02e-14	3.46584		3358	2.22594	1.43956	3.01232	3.08e-08	11.3604		3174	2.75522	2.45791	3.05252	0	4.42495
Total cholesterol to total lipids ratio in medium LDL (%)	5513	-0.707155	-0.9091	-0.505209	7.39e-12	3.84687		3358	-1.21969	-1.52356	-0.915817	4.75e-15	4.48139		3174	-1.40142	-1.74358	-1.05927	1.35e-15	4.89382
Cholesterol esters to total lipids ratio in medium LDL (%)	5513	-1.38507	-1.68958	-1.08056	6.41e-19	5.82522		3358	-2.9507	-3.429	-2.4724	5.36e-33	7.14234		3174	-3.77635	-4.30586	-3.24683	0	7.73196
Free cholesterol to total lipids ratio in medium LDL (%)	5513	0.680618	0.551272	0.809964	1e-24	2.48399		3358	2.14073	1.33068	2.95079	2.33e-07	11.6851		3174	2.3701	2.14168	2.59852	0	3.4467
Triglycerides to total lipids ratio in medium LDL (%)	5513	0.0003522	-0.0965754	0.0972797	0.994317	1.83819		3358	-0.644353	-0.772278	-0.516428	1.08e-22	1.91016		3174	-1.34608	-1.49458	-1.19759	0	2.2223
Phospholipids to total lipds ratio in small LDL (%)	5513	0.949137	0.750038	1.14824	1.3e-20	3.81137		3358	2.32703	1.77885	2.87521	1.23e-16	7.99561		3174	2.95421	2.61588	3.29254	0	5.01328
Total cholesterol to total lipids ratio in small LDL (%)	5513	-0.839522	-1.07619	-0.602852	3.96e-12	4.50665		3358	-1.71049	-2.05232	-1.36866	2.01e-22	5.06727		3174	-2.12403	-2.49404	-1.75402	7.62e-29	5.3495
Cholesterol esters to total lipids ratio in small LDL (%)	5513	-1.45223	-1.78137	-1.1231	6.68e-18	6.2899		3358	-3.27985	-3.76796	-2.79174	1.1e-38	7.3267		3174	-4.28123	-4.81014	-3.75231	0	7.79708
Free cholesterol to total lipids ratio in small LDL (%)	5513	0.615023	0.479316	0.75073	8.56e-19	2.59698		3358	1.74436	1.36282	2.1259	5.09e-19	5.57266		3174	2.15151	1.94767	2.35535	0	3.0868
Triglycerides to total lipids ratio in small LDL (%)	5513	-0.111363	-0.208358	-0.0143685	0.0244375	1.83862		3358	-0.409418	-0.521879	-0.296957	1.16e-12	1.66437		3174	-0.82732	-0.950028	-0.704611	7.1e-39	1.80744
Phospholipids to total lipds ratio in very large HDL (%)	5513	0.121959	-0.105834	0.349752	0.293957	4.30478		3358	-2.8161	-3.10328	-2.52891	0	4.43788		3174	-4.32749	-4.66859	-3.9864	0	5.32228
Total cholesterol to total lipids ratio in very large HDL (%)	5513	0.0699116	-0.141906	0.281729	0.517634	4.00349		3358	2.84854	2.57581	3.12127	0	4.24671		3174	4.29617	3.9744	4.61794	0	5.0714
Cholesterol esters to total lipids ratio in very large HDL (%)	5513	0.0665559	-0.149161	0.282273	0.545306	4.07823		3358	2.88058	2.59729	3.16387	0	4.40224		3174	4.26457	3.92941	4.59973	0	5.23834
Free cholesterol to total lipids ratio in very large HDL (%)	5513	0.005819	-0.0173308	0.0289689	0.622193	0.437366		3358	-0.0359724	-0.0637533	-0.0081915	0.0111682	0.411079		3174	0.0285811	-0.0057949	0.0629571	0.103161	0.492296
Triglycerides to total lipids ratio in very large HDL (%)	5513	-0.194149	-0.242571	-0.145728	4.57e-15	0.919953		3358	-0.0236889	-0.0799826	0.0326048	0.409391	0.829485		3174	0.033962	-0.0380029	0.105927	0.354876	1.02564
Phospholipids to total lipds ratio in large HDL (%)	5513	-0.264808	-0.343592	-0.186024	4.83e-11	1.49494		3358	-0.186916	-0.288899	-0.0849333	0.0003309	1.50898		3174	-0.283997	-0.401775	-0.16622	2.37e-06	1.69581
Total cholesterol to total lipids ratio in large HDL (%)	5513	0.433072	0.326357	0.539787	2.15e-15	2.02651		3358	0.0553082	-0.0823378	0.192954	0.430854	2.02889		3174	0.0123366	-0.151503	0.176176	0.88264	2.34057
Cholesterol esters to total lipids ratio in large HDL (%)	5513	0.39872	0.311838	0.485602	3.15e-19	1.65142		3358	0.0671267	-0.0453839	0.179637	0.24217	1.65716		3174	-0.000563	-0.135792	0.134666	0.993488	1.93223
Free cholesterol to total lipids ratio in large HDL (%)	5513	0.0356418	0.0096918	0.0615918	0.0071119	0.491109		3358	-0.0136349	-0.0460965	0.0188268	0.41026	0.47957		3174	0.0105106	-0.0265119	0.047533	0.577813	0.528377
Triglycerides to total lipids ratio in large HDL (%)	5513	-0.164746	-0.205548	-0.123944	2.96e-15	0.773536		3358	0.131899	0.0833324	0.180466	1.08e-07	0.716352		3174	0.27667	0.217347	0.335992	1.04e-19	0.853874
Phospholipids to total lipds ratio in medium HDL (%)	5513	0.0697108	0.0041726	0.135249	0.0370966	1.23802		3358	-0.541565	-0.626332	-0.456797	3.25e-35	1.28669		3174	-1.12028	-1.23514	-1.00542	0	1.74545
Total cholesterol to total lipids ratio in medium HDL (%)	5513	0.157262	0.0712739	0.24325	0.0003396	1.62932		3358	0.594492	0.486032	0.702952	1.65e-26	1.63732		3174	1.14681	1.00206	1.29156	0	2.16355
Cholesterol esters to total lipids ratio in medium HDL (%)	5513	0.204123	0.125455	0.282791	3.76e-07	1.49289		3358	0.635588	0.534093	0.737083	6.27e-34	1.53785		3174	1.13003	0.997562	1.26249	0	1.99053
Free cholesterol to total lipids ratio in medium HDL (%)	5513	-0.0453188	-0.0609966	-0.0296409	1.53e-08	0.297264		3358	-0.0401477	-0.0601814	-0.0201141	8.69e-05	0.297233		3174	0.0117197	-0.0160189	0.0394583	0.407501	0.392858
Triglycerides to total lipids ratio in medium HDL (%)	5513	-0.231104	-0.286073	-0.176135	2.1e-16	1.04545		3358	-0.0503356	-0.115627	0.0149562	0.130744	0.963849		3174	-0.0241104	-0.0965011	0.0482803	0.513782	1.03584
Phospholipids to total lipds ratio in small HDL (%)	5513	0.287613	0.14436	0.430866	8.39e-05	2.71402		3358	1.97366	1.80174	2.14559	0	2.72405		3174	2.62937	2.45813	2.80062	0	2.78673
Total cholesterol to total lipids ratio in small HDL (%)	5513	-0.111144	-0.280252	0.0579636	0.197644	3.19858		3358	-2.02472	-2.21289	-1.83654	0	2.95291		3174	-2.65748	-2.8349	-2.48006	0	2.86183
Cholesterol esters to total lipids ratio in small HDL (%)	5513	-0.242157	-0.419015	-0.0652979	0.0072923	3.3472		3358	-2.21004	-2.40925	-2.01084	0	3.13765		3174	-2.85544	-3.04712	-2.66376	0	3.08893
Free cholesterol to total lipids ratio in small HDL (%)	5513	0.129495	0.107696	0.151293	5.54e-31	0.417005		3358	0.187833	0.159809	0.215857	1.67e-38	0.423927		3174	0.198404	0.166516	0.230291	1.74e-33	0.467906
Triglycerides to total lipids ratio in small HDL (%)	5513	-0.178763	-0.224676	-0.132851	2.69e-14	0.871959		3358	0.0460683	-0.0014354	0.093572	0.0573319	0.701148		3174	0.0222001	-0.0333474	0.0777476	0.433323	0.795161
Mean diameter for VLDL particles (nm)	5513	-0.113018	-0.181804	-0.0442323	0.0012848	1.30395		3358	0.26282	0.18645	0.339189	1.76e-11	1.1293		3174	0.495914	0.419588	0.57224	2.73e-36	1.11583
Mean diameter for LDL particles (nm)	5513	-0.0054148	-0.0109094	7.98e-05	0.0534195	0.104318		3358	0.022267	0.0139064	0.0306277	1.88e-07	0.122986		3174	0.039088	0.0304462	0.0477298	1.21e-18	0.125504
Mean diameter for HDL particles (nm)	5513	0.0110194	0.0030014	0.0190374	0.0070762	0.152033		3358	-0.0760135	-0.0866105	-0.0654164	0	0.161077		3174	-0.104478	-0.114813	-0.0941426	0	0.157393
Serum total cholesterol (mmol/l)	5513	-0.160634	-0.192055	-0.129213	1.93e-23	0.599732		3358	-0.381788	-0.422555	-0.341021	0	0.63463		3174	-0.481628	-0.525115	-0.438141	0	0.672627
Total cholesterol in VLDL (mmol/l)	5513	-0.0500586	-0.0582156	-0.0419015	6.32e-33	0.156134		3358	-0.0210761	-0.0308389	-0.0113133	2.37e-05	0.144456		3174	-0.0086175	-0.0200525	0.0028175	0.139612	0.164237
Remnant cholesterol (non-HDL, non-LDL -cholesterol) (mmol/l)	5513	-0.088726	-0.101275	-0.0761768	0	0.24123		3358	-0.0794738	-0.0956001	-0.0633475	8.34e-22	0.24196		3174	-0.0726248	-0.0913548	-0.0538948	3.8e-14	0.27206
Total cholesterol in LDL (mmol/l)	5513	-0.0984452	-0.115828	-0.081062	2.44e-28	0.332475		3358	-0.172241	-0.193981	-0.150501	0	0.333877		3174	-0.218329	-0.241687	-0.194971	0	0.354379
Total cholesterol in HDL (mmol/l)	5513	0.0265294	0.0155703	0.0374885	2.13e-06	0.207946		3358	-0.130066	-0.144002	-0.116129	0	0.216567		3174	-0.190691	-0.205103	-0.176279	0	0.229517
Total cholesterol in HDL2 (mmol/l)	5513	0.0219754	0.0146871	0.0292638	3.61e-09	0.138422		3358	-0.0783372	-0.0874903	-0.069184	0	0.141063		3174	-0.117353	-0.126871	-0.107836	0	0.149609
Total cholesterol in HDL3 (mmol/l)	5513	0.0045672	0.0006356	0.0084989	0.022806	0.0744978		3358	-0.0517357	-0.0568094	-0.046662	0	0.079641		3174	-0.0733501	-0.0785807	-0.0681194	0	0.0843323
Esterified cholesterol (mmol/l)	5509	-0.110003	-0.132472	-0.0875335	1.21e-21	0.428333		3355	-0.26474	-0.293604	-0.235876	0	0.448433		3164	-0.330446	-0.362026	-0.298865	0	0.484224
Free cholesterol (mmol/l)	5509	-0.050948	-0.060466	-0.04143	1.61e-25	0.181788		3355	-0.117341	-0.129896	-0.104786	0	0.195374		3162	-0.150403	-0.163832	-0.136973	0	0.208029
Serum total triglycerides (mmol/l)	5513	-0.077427	-0.0977787	-0.0570753	1.01e-13	0.386106		3358	-0.0228332	-0.0436683	-0.0019981	0.0317294	0.306626		3174	-0.0180897	-0.0412726	0.0050932	0.126128	0.331804
Triglycerides in VLDL (mmol/l)	5513	-0.0566835	-0.0744484	-0.0389186	4.27e-10	0.336425		3358	0.0217758	0.0037111	0.0398405	0.0181617	0.265253		3174	0.0534533	0.0339146	0.0729921	8.72e-08	0.279679
Triglycerides in LDL (mmol/l)	5513	-0.0102353	-0.0127128	-0.0077578	6.77e-16	0.0472456		3358	-0.0246335	-0.0273589	-0.0219081	0	0.0424926		3174	-0.04047	-0.0434411	-0.037499	0	0.0478789
Triglycerides in HDL (mmol/l)	5513	-0.0041909	-0.0052865	-0.0030953	7.47e-14	0.0208221		3358	-0.0079976	-0.0092634	-0.0067319	1.69e-34	0.0192155		3174	-0.0119113	-0.013393	-0.0104297	0	0.0222664
Diacylglycerol (mmol/l)	5403	-0.0009927	-0.0015732	-0.0004122	0.0008062	0.0108612		3235	-0.0005777	-0.001157	1.52e-06	0.0506046	0.0084055		3090	-0.0009509	-0.0016003	-0.0003015	0.0041182	0.009243
Ratio of diacylglycerol to triglycerides	5403	-0.0002414	-0.0007791	0.0002963	0.378839	0.0100657		3234	-0.0002979	-0.0009629	0.0003672	0.379925	0.0096034		3091	-0.0008823	-0.0015664	-0.0001982	0.0114987	0.0097498
Total phosphoglycerides (mmol/l)	5507	-0.0349639	-0.0493222	-0.0206056	1.85e-06	0.271927		3354	-0.175929	-0.192916	-0.158942	0	0.268426		3162	-0.254702	-0.273554	-0.235851	0	0.302021
Ratio of triglycerides to phosphoglycerides	5507	-0.027421	-0.0383867	-0.0164553	9.75e-07	0.20749		3353	0.0310935	0.0186167	0.0435703	1.08e-06	0.183309		3162	0.0599799	0.0471733	0.0727866	7.38e-20	0.18447
Phosphatidylcholine and other cholines (mmol/l)	5486	-0.0300579	-0.0445315	-0.0155842	4.74e-05	0.273909		3305	-0.177103	-0.195638	-0.158569	0	0.288068		3133	-0.251973	-0.271561	-0.232386	0	0.311895
Total cholines (mmol/l)	5509	-0.0433777	-0.059088	-0.0276674	6.47e-08	0.29804		3347	-0.190651	-0.209237	-0.172064	0	0.292248		3164	-0.278291	-0.297929	-0.258653	0	0.317149
Apolipoprotein A-I (g/l)	5513	0.0009567	-0.0049565	0.0068699	0.75113	0.112002		3358	-0.0837831	-0.0915057	-0.0760605	0	0.122038		3174	-0.116752	-0.124747	-0.108758	0	0.130035
Apolipoprotein B (g/l)	5513	-0.0453216	-0.0517983	-0.0388449	0	0.12442		3358	-0.0368331	-0.0448584	-0.0288079	3.73e-19	0.120045		3174	-0.0360899	-0.0452859	-0.026894	1.88e-14	0.133565
Ratio of apolipoprotein B to apolipoprotein A-I	5513	-0.0309215	-0.0354407	-0.0264023	0	0.0867636		3358	0.0012549	-0.0044791	0.0069889	0.667876	0.0844444		3174	0.01288	0.0062239	0.0195361	0.0001509	0.0956386
Total fatty acids (mmol/l)	5510	-0.430779	-0.515211	-0.346346	2.36e-23	1.60902		3354	-0.822267	-0.920401	-0.724133	0	1.51133		3164	-1.02058	-1.13165	-0.909509	0	1.68094
Estimated description of fatty acid chain length, not actual carbon number	5509	-0.0005665	-0.019255	0.018122	0.952616	0.354216		3346	0.0540374	0.0261474	0.0819274	0.000148	0.411856		3164	-0.0037719	-0.0290523	0.0215086	0.769892	0.361453
Estimated degree of unsaturation	5509	0.0032499	5.19e-05	0.0064479	0.0463999	0.0605787		3353	-0.0082288	-0.0130678	-0.0033898	0.0008649	0.0714781		3164	-0.0070633	-0.0114401	-0.0026866	0.0015694	0.0630669
22:6, docosahexaenoic acid (mmol/l)	5509	-0.006283	-0.0076868	-0.0048792	2.26e-18	0.0267383		3353	-0.0165714	-0.0185325	-0.0146102	0	0.0303299		3164	-0.0238154	-0.0261797	-0.0214512	0	0.0362099
18:2, linoleic acid (mmol/l)	5510	-0.118331	-0.141538	-0.0951236	2.51e-23	0.44277		3349	-0.260585	-0.287138	-0.234032	0	0.414482		3163	-0.300666	-0.328463	-0.272869	0	0.427746
Conjugated linoleic acid (mmol/l)	5508	-0.0022884	-0.0032314	-0.0013455	2.01e-06	0.0178315		3352	-0.0009884	-0.0023717	0.0003949	0.16131	0.0203866		3163	-0.0013818	-0.0023469	-0.0004167	0.0050262	0.0139358
Omega-3 fatty acids (mmol/l)	5510	-0.0133545	-0.0169579	-0.0097511	4.24e-13	0.0685294		3353	-0.0307155	-0.0355406	-0.0258904	5.6e-35	0.0728052		3164	-0.0323389	-0.0376853	-0.0269925	8.93e-32	0.0784263
Omega-6 fatty acids (mmol/l)	5510	-0.128091	-0.153955	-0.102226	4.16e-22	0.493284		3352	-0.309959	-0.340668	-0.279249	0	0.480855		3164	-0.365949	-0.398999	-0.3329	0	0.510597
Polyunsaturated fatty acids (mmol/l)	5510	-0.141457	-0.16963	-0.113283	1.13e-22	0.537433		3348	-0.341706	-0.375521	-0.307891	0	0.528939		3163	-0.39883	-0.435584	-0.362077	0	0.565865
Monounsaturated fatty acids; 16:1, 18:1 (mmol/l)	5508	-0.151749	-0.181509	-0.12199	2.5e-23	0.566568		3349	-0.217031	-0.251706	-0.182356	6.8e-34	0.5246		3164	-0.276328	-0.316533	-0.236124	0	0.594887
Saturated fatty acids (mmol/l)	5508	-0.137546	-0.173147	-0.101945	4.22e-14	0.675987		3347	-0.26861	-0.309471	-0.227748	3.94e-37	0.61914		3163	-0.345937	-0.390031	-0.301842	0	0.658506
Ratio of 22:6 docosahexaenoic acid to total fatty acids (%)	5509	-0.0165691	-0.0283056	-0.0048326	0.0056659	0.222377		3352	-0.0900964	-0.107858	-0.0723343	5.49e-23	0.266594		3165	-0.131485	-0.151319	-0.111651	1.14e-37	0.291707
Ratio of 18:2 linoleic acid to total fatty acids (%)	5510	0.0018763	-0.125323	0.129075	0.976932	2.41004		3348	-0.349818	-0.533356	-0.16628	0.0001894	2.70755		3164	-0.329969	-0.500205	-0.159732	0.0001472	2.44277
Ratio of conjugated linoleic acid to total fatty acids (%)	5508	-0.0137736	-0.0225651	-0.004982	0.0021417	0.166266		3351	0.0009469	-0.0154037	0.0172976	0.909601	0.239767		3164	-0.0033053	-0.013552	0.0069415	0.52713	0.147451
Ratio of omega-3 fatty acids to total fatty acids (%)	5510	0.0052407	-0.0221781	0.0326594	0.707898	0.520028		3352	-0.0588744	-0.100162	-0.017587	0.0052058	0.608735		3165	0.0062763	-0.0371497	0.0497022	0.776906	0.622125
Ratio of omega-6 fatty acids to total fatty acids (%)	5510	0.144622	0.0066988	0.282546	0.0398672	2.61195		3351	-0.325416	-0.498055	-0.152776	0.0002227	2.54541		3165	-0.299283	-0.47032	-0.128247	0.0006093	2.4443
Ratio of polyunsaturated fatty acids to total fatty acids (%)	5510	0.149994	0.005064	0.294924	0.0425172	2.7443		3347	-0.389762	-0.569163	-0.210361	2.1e-05	2.64374		3164	-0.292513	-0.473534	-0.111493	0.0015477	2.58445
Ratio of monounsaturated fatty acids to total fatty acids (%)	5508	-0.475211	-0.616846	-0.333576	5.23e-11	2.69178		3348	-0.132007	-0.325547	0.0615328	0.181213	2.85296		3165	-0.187214	-0.389293	0.0148642	0.0693896	2.88708
Ratio of saturated fatty acids to total fatty acids (%)	5508	0.327732	0.233812	0.421653	8.73e-12	1.78634		3346	0.518599	0.369214	0.667983	1.18e-11	2.21787		3164	0.477701	0.332375	0.623027	1.33e-10	2.09978
Glucose (mmol/l)	5488	0.0774445	0.0503933	0.104496	2.09e-08	0.512359		3351	0.132636	0.109883	0.155389	1.05e-29	0.341112		3173	0.182246	0.147128	0.217363	5.94e-24	0.506318
Lactate (mmol/l)	5514	-0.0572264	-0.0827434	-0.0317095	1.12e-05	0.481279		3349	-0.0619902	-0.104013	-0.0199672	0.0038491	0.622616		3173	0.0634024	0.0317861	0.0950186	8.61e-05	0.45104
Citrate (mmol/l)	5506	-0.0029243	-0.004245	-0.0016037	1.44e-05	0.0250689		3342	0.0087965	0.0072603	0.0103328	9.77e-29	0.0230918		3172	0.0022135	0.0006667	0.0037602	0.0050498	0.0222682
Alanine (mmol/l)	5514	-0.0021426	-0.0055243	0.001239	0.214238	0.064161		3358	-0.0076196	-0.0111522	-0.0040871	2.41e-05	0.052582		3173	0.011884	0.0080627	0.0157053	1.21e-09	0.0552727
Glutamine (mmol/l)	5506	-0.020466	-0.0234825	-0.0174496	0	0.0579426		3357	0.0336442	0.0297187	0.0375696	0	0.0608716		3173	0.0638081	0.0594771	0.068139	0	0.070399
Histidine (mmol/l)	5505	-0.0020379	-0.0027971	-0.0012786	1.48e-07	0.0143252		3162	0.0026876	0.0020405	0.0033347	5.46e-16	0.0095021		3173	0.0049716	0.0039289	0.0060143	1.62e-20	0.0152542
Isoleucine (mmol/l)	5514	-0.0012054	-0.0021623	-0.0002486	0.0135548	0.0180898		3356	0.0063086	0.0055574	0.0070597	0	0.0114765		3173	0.0095766	0.0087536	0.0103996	0	0.0126161
Leucine (mmol/l)	5514	0.0008373	3.99e-05	0.0016347	0.0396005	0.0150727		3358	0.0090344	0.0084213	0.0096475	0	0.0100809		3173	0.0117327	0.0110698	0.0123956	0	0.0110928
Valine (mmol/l)	5515	-0.0008033	-0.0026521	0.0010455	0.394386	0.0349505		3358	0.0170887	0.0152595	0.0189179	0	0.0282889		3173	0.0248939	0.0229822	0.0268057	0	0.029971
Phenylalanine (mmol/l)	5503	0.0003525	-0.000104	0.0008089	0.130116	0.0086281		3356	0.0017641	0.0014181	0.0021101	3.32e-23	0.00519		3172	0.002249	0.0018355	0.0026625	4.12e-26	0.0060219
Tyrosine (mmol/l)	5498	2.59e-05	-0.0008139	0.0008657	0.951814	0.0158755		3332	0.0024198	0.001746	0.0030936	2.3e-12	0.0100213		3173	0.0059746	0.0052133	0.006736	0	0.011434
Acetate (mmol/l)	5515	-0.000757	-0.0020299	0.0005159	0.24373	0.0241092		3356	0.0015136	0.0008701	0.0021571	4.15e-06	0.0094834		3171	0.0026869	0.0007513	0.0046224	0.0065283	0.0279828
Acetoacetate (mmol/l)	5510	-0.0037926	-0.0062948	-0.0012904	0.0029778	0.0472497		3358	0.0005569	-0.0009604	0.0020741	0.471802	0.022528		3173	0.0023022	-0.0005212	0.0051256	0.109971	0.0402998
3-hydroxybutyrate (mmol/l)	5512	-0.0139058	-0.0190787	-0.0087329	1.42e-07	0.0976791		3356	-0.0197651	-0.025143	-0.0143872	7.09e-13	0.0810837		3169	-0.0380196	-0.0470154	-0.0290239	1.7e-16	0.13119
Creatinine (mmol/l)	5507	0.0001053	-0.000215	0.0004257	0.519266	0.0061257		3354	0.0065613	0.0059651	0.0071576	0	0.0093926		3173	0.0124247	0.011809	0.0130404	0	0.0107416
Albumin (signal area)	5506	-0.0008465	-0.0010355	-0.0006574	2.2e-18	0.0036111		3358	0.0009011	0.0006404	0.0011617	1.44e-11	0.0038825		3174	0.0027124	0.0024046	0.0030202	0	0.0046368
Glycoprotein acetyls, mainly a1-acid glycoprotein (mmol/l)	5514	-0.0355184	-0.0427965	-0.0282403	1.61e-21	0.138626		3355	-0.0542947	-0.0627869	-0.0458025	2.91e-35	0.128552		3173	-0.0635071	-0.0726249	-0.0543894	0	0.135432
Complete case sample
Unstandardized outcome	N	Beta	LCL	UCL	P-value	SD		N	Beta	LCL	UCL	P-value	SD		N	Beta	LCL	UCL	P-value	SD
Concentration of chylomicrons and extremely large VLDL particles (mol/l)	769	-1.23e-11	-2.74e-11	2.82e-12	0.110659	1.07e-10		769	4.43e-12	-4.95e-12	1.38e-11	0.354566	7.2e-11		769	1.87e-11	7.09e-12	3.03e-11	0.001622	7.71e-11
Total lipids in chylomicrons and extremely large VLDL (mmol/l)	769	-0.0026669	-0.0060491	0.0007153	0.122059	0.0238477		769	0.0008926	-0.0012294	0.0030146	0.409226	0.0162306		769	0.0042338	0.0016603	0.0068074	0.0012929	0.0172744
Phospholipids in chylomicrons and extremely large VLDL (mmol/l)	769	-0.000325	-0.0007363	8.64e-05	0.121415	0.0029041		769	7.66e-05	-0.0001817	0.000335	0.560503	0.0019655		769	0.0004419	0.0001361	0.0007478	0.0046854	0.0020498
Total cholesterol in chylomicrons and extremely large VLDL (mmol/l)	769	-0.0005003	-0.0010128	1.22e-05	0.0557141	0.0036863		769	1.98e-05	-0.0003261	0.0003657	0.910472	0.0026777		769	0.0005746	0.0001279	0.0010213	0.0117609	0.0030295
Cholesterol esters in chylomicrons and extremely large VLDL (mmol/l)	769	-0.0002749	-0.0005298	-2.01e-05	0.0345045	0.0018483		769	-2.19e-05	-0.0002036	0.0001598	0.813183	0.0014207		769	0.0002882	4.19e-05	0.0005345	0.0219045	0.0016853
Free cholesterol in chylomicrons and extremely large VLDL (mmol/l)	769	-0.0002254	-0.0004983	4.75e-05	0.10535	0.0019324		769	4.19e-05	-0.0001326	0.0002163	0.637734	0.0013262		769	0.000286	7.94e-05	0.0004925	0.006721	0.0013902
Triglycerides in chylomicrons and extremely large VLDL (mmol/l)	769	-0.0018417	-0.004313	0.0006296	0.143898	0.0173412		769	0.0007987	-0.0007288	0.0023261	0.305003	0.0116566		769	0.0032201	0.001392	0.0050482	0.0005745	0.0122525
Concentration of very large VLDL particles (mol/l)	769	-6.76e-11	-1.51e-10	1.56e-11	0.111033	5.91e-10		769	3.95e-11	-1.4e-11	9.3e-11	0.147649	4.08e-10		769	1.28e-10	6.6e-11	1.91e-10	5.87e-05	4.28e-10
Total lipids in very large VLDL (mmol/l)	769	-0.0066779	-0.0146802	0.0013245	0.1018	0.0569777		769	0.0034683	-0.0017735	0.0087101	0.194379	0.039931		769	0.0121306	0.0060708	0.0181905	9.27e-05	0.0418443
Phospholipids in very large VLDL (mmol/l)	769	-0.0011207	-0.0024659	0.0002244	0.102344	0.0095431		769	0.0002858	-0.0005731	0.0011447	0.513843	0.0065581		769	0.0015228	0.000516	0.0025297	0.0030806	0.0068733
Total cholesterol in very large VLDL (mmol/l)	769	-0.0014821	-0.0030151	5.1e-05	0.0580972	0.0109758		769	0.0003771	-0.0006564	0.0014106	0.474045	0.0079269		769	0.0020892	0.0008216	0.0033567	0.0012663	0.0086451
Cholesterol esters in very large VLDL (mmol/l)	769	-0.0007843	-0.0015614	-7.15e-06	0.0479333	0.0055801		769	0.0003108	-0.0002306	0.0008521	0.260136	0.0041528		769	0.0013079	0.0006431	0.0019726	0.0001218	0.0045754
Free cholesterol in very large VLDL (mmol/l)	769	-0.0006976	-0.0014623	6.7e-05	0.073669	0.0054503		769	6.65e-05	-0.0004319	0.0005649	0.793454	0.0038154		769	0.0007791	0.0001725	0.0013858	0.0118983	0.0040958
Triglycerides in very large VLDL (mmol/l)	769	-0.0040747	-0.0092162	0.0010667	0.12017	0.0365811		769	0.0028063	-0.0005611	0.0061737	0.102261	0.025581		769	0.0085193	0.0047088	0.0123299	1.3e-05	0.0265173
Concentration of large VLDL particles (mol/l)	769	-3.77e-10	-7.51e-10	-1.93e-12	0.0488328	2.7e-09		769	2.27e-10	-4.33e-11	4.97e-10	0.0996747	2.05e-09		769	6.64e-10	3.64e-10	9.63e-10	1.57e-05	2.14e-09
Total lipids in large VLDL (mmol/l)	769	-0.0232528	-0.0457285	-0.0007771	0.0426062	0.162201		769	0.0117179	-0.0046128	0.0280487	0.159366	0.123722		769	0.0386147	0.0204337	0.0567958	3.4e-05	0.129652
Phospholipids in large VLDL (mmol/l)	769	-0.0042899	-0.0083144	-0.0002655	0.036717	0.0290111		769	0.0014762	-0.0014373	0.0043896	0.320224	0.0220572		769	0.0059411	0.0026831	0.0091992	0.0003657	0.0232345
Total cholesterol in large VLDL (mmol/l)	769	-0.0059731	-0.0110058	-0.0009403	0.0200732	0.0365334		769	0.0009707	-0.002745	0.0046864	0.608216	0.0282507		769	0.0070019	0.0027279	0.011276	0.0013546	0.0302136
Cholesterol esters in large VLDL (mmol/l)	769	-0.003174	-0.0055078	-0.0008403	0.0077493	0.0170432		769	0.0001168	-0.0017067	0.0019403	0.899966	0.0138589		769	0.0032343	0.0011197	0.005349	0.0027653	0.0150092
Free cholesterol in large VLDL (mmol/l)	769	-0.0027994	-0.0055447	-5.4e-05	0.0456746	0.0197791		769	0.0008553	-0.0010644	0.0027749	0.382062	0.0145874		769	0.0037689	0.0015873	0.0059504	0.000731	0.0153561
Triglycerides in large VLDL (mmol/l)	769	-0.0129891	-0.0264492	0.000471	0.0585525	0.0969381		769	0.0092955	-0.000449	0.0190399	0.0615016	0.0737458		769	0.02568	0.0149856	0.0363745	2.89e-06	0.0767048
Concentration of medium VLDL particles (mol/l)	769	-1.11e-09	-1.91e-09	-3e-10	0.0072679	5.92e-09		769	4.95e-10	-1.53e-10	1.14e-09	0.134198	4.89e-09		769	1.56e-09	8.53e-10	2.28e-09	1.79e-05	5.17e-09
Total lipids in medium VLDL (mmol/l)	769	-0.0393141	-0.0665506	-0.0120777	0.0047243	0.200387		769	0.012076	-0.0101726	0.0343246	0.286984	0.167963		769	0.0494851	0.0249098	0.0740605	8.44e-05	0.178288
Phospholipids in medium VLDL (mmol/l)	769	-0.0080546	-0.0132798	-0.0028295	0.0025604	0.0384099		769	0.000771	-0.0034812	0.0050232	0.721997	0.0321504		769	0.0070799	0.0023243	0.0118355	0.0035741	0.0343466
Total cholesterol in medium VLDL (mmol/l)	769	-0.0123746	-0.0193698	-0.0053794	0.0005442	0.0515782		769	-0.004188	-0.0100753	0.0016994	0.162988	0.0449919		769	0.0044619	-0.002366	0.0112899	0.199939	0.0490077
Cholesterol esters in medium VLDL (mmol/l)	769	-0.0070411	-0.0108755	-0.0032066	0.0003327	0.0280555		769	-0.0043142	-0.0075846	-0.0010438	0.0097911	0.0251842		769	0.0005413	-0.0033055	0.0043881	0.782434	0.0275493
Free cholesterol in medium VLDL (mmol/l)	769	-0.0053326	-0.0088091	-0.0018562	0.0026878	0.0255212		769	0.0001602	-0.0026399	0.0029603	0.9106	0.0211536		769	0.0038965	0.0007644	0.0070286	0.0148255	0.0226188
Triglycerides in medium VLDL (mmol/l)	769	-0.0188843	-0.0343224	-0.0034462	0.0165752	0.113204		769	0.0155786	0.0031159	0.0280414	0.0143546	0.0936566		769	0.0378572	0.0245376	0.0511769	3.35e-08	0.0979024
Concentration of small VLDL particles (mol/l)	769	-1.62e-09	-2.41e-09	-8.27e-10	6.48e-05	5.85e-09		769	-1.18e-10	-7.88e-10	5.51e-10	0.728567	5.11e-09		769	2.76e-10	-5.09e-10	1.06e-09	0.489849	5.69e-09
Total lipids in small VLDL (mmol/l)	769	-0.0361327	-0.0518493	-0.0204161	7.39e-06	0.117126		769	-0.0067645	-0.0206717	0.0071428	0.339962	0.106577		769	-0.0006515	-0.0171799	0.0158769	0.938343	0.119748
Phospholipids in small VLDL (mmol/l)	769	-0.0071485	-0.0102518	-0.0040451	7.1e-06	0.0232283		769	-0.0021231	-0.0048959	0.0006498	0.133236	0.0214733		769	-0.0026121	-0.0059729	0.0007488	0.127496	0.0246358
Total cholesterol in small VLDL (mmol/l)	769	-0.0145364	-0.0203332	-0.0087395	1.05e-06	0.042853		769	-0.0068748	-0.0123323	-0.0014173	0.0136196	0.0419732		769	-0.0061701	-0.0128543	0.0005141	0.0703655	0.0483598
Cholesterol esters in small VLDL (mmol/l)	769	-0.0093352	-0.0133168	-0.0053536	4.88e-06	0.0290652		769	-0.0046979	-0.0084305	-0.0009654	0.0136987	0.0286072		769	-0.0036962	-0.008322	0.0009297	0.117169	0.0332734
Free cholesterol in small VLDL (mmol/l)	769	-0.0052047	-0.0073119	-0.0030975	1.51e-06	0.0157472		769	-0.0021476	-0.0040584	-0.0002369	0.0276482	0.01478		769	-0.0023993	-0.0046993	-9.93e-05	0.040916	0.0169356
Triglycerides in small VLDL (mmol/l)	769	-0.0144512	-0.0225062	-0.0063961	0.0004539	0.0594035		769	0.0022099	-0.0043739	0.0087937	0.510145	0.0498003		769	0.0081619	0.0007132	0.0156107	0.0317858	0.0541716
Concentration of very small VLDL particles (mol/l)	769	-1.78e-09	-2.41e-09	-1.14e-09	5.08e-08	4.62e-09		769	-1.89e-09	-2.51e-09	-1.27e-09	2.92e-09	4.82e-09		769	-2.7e-09	-3.42e-09	-1.99e-09	3.35e-13	5.55e-09
Total lipids in very small VLDL (mmol/l)	769	-0.0254676	-0.035477	-0.0154582	7.3e-07	0.0727872		769	-0.0201558	-0.0296938	-0.0106178	3.72e-05	0.0735282		769	-0.029147	-0.0404979	-0.0177961	5.79e-07	0.0846189
Phospholipids in very small VLDL (mmol/l)	769	-0.0080239	-0.0113638	-0.004684	2.86e-06	0.0242129		769	-0.0115717	-0.0147773	-0.0083661	3.13e-12	0.025224		769	-0.0159295	-0.0194961	-0.0123628	1.17e-17	0.0279457
Total cholesterol in very small VLDL (mmol/l)	769	-0.0105833	-0.0169026	-0.004264	0.0010563	0.0447517		769	-0.003891	-0.0093506	0.0015686	0.162198	0.0407383		769	-0.0059627	-0.0124557	0.0005302	0.0718174	0.0469186
Cholesterol esters in very small VLDL (mmol/l)	769	-0.0070958	-0.0113906	-0.0028009	0.0012329	0.0307183		769	-0.0005972	-0.0044455	0.0032511	0.760721	0.0286456		769	-0.0005291	-0.0052845	0.0042263	0.827161	0.0341075
Free cholesterol in very small VLDL (mmol/l)	769	-0.0034811	-0.0057772	-0.0011849	0.0030115	0.0157713		769	-0.0033067	-0.0051044	-0.0015091	0.0003249	0.0135416		769	-0.0055067	-0.0074211	-0.0035924	2.3e-08	0.0143653
Triglycerides in very small VLDL (mmol/l)	769	-0.0068644	-0.0095346	-0.0041941	5.63e-07	0.0196918		769	-0.0046197	-0.0068787	-0.0023606	6.55e-05	0.0176442		769	-0.0071297	-0.0098996	-0.0043598	5.45e-07	0.0208705
Concentration of IDL particles (mol/l)	769	-3.76e-09	-5.65e-09	-1.86e-09	0.0001086	1.37e-08		769	-6.46e-09	-8.26e-09	-4.67e-09	3.34e-12	1.39e-08		769	-9.25e-09	-1.12e-08	-7.34e-09	2.85e-20	1.5e-08
Total lipids in IDL (mmol/l)	769	-0.0472764	-0.0715285	-0.0230243	0.0001404	0.176498		769	-0.0844896	-0.107891	-0.0610884	3.1e-12	0.182699		769	-0.114861	-0.140193	-0.0895296	3.95e-18	0.196992
Phospholipids in IDL (mmol/l)	769	-0.0107688	-0.0173396	-0.004198	0.0013488	0.0474531		769	-0.0230161	-0.029085	-0.0169472	2.62e-13	0.0471278		769	-0.0331631	-0.0394785	-0.0268476	2.02e-23	0.0497545
Total cholesterol in IDL (mmol/l)	769	-0.0293074	-0.0458591	-0.0127557	0.0005378	0.11982		769	-0.050248	-0.066116	-0.03438	8.36e-10	0.123115		769	-0.062509	-0.0798662	-0.0451518	3.5e-12	0.131826
Cholesterol esters in IDL (mmol/l)	769	-0.0217038	-0.0334803	-0.0099272	0.0003165	0.0851889		769	-0.032994	-0.0442809	-0.0217071	1.38e-08	0.087482		769	-0.0376557	-0.0502156	-0.0250958	5.93e-09	0.0941167
Free cholesterol in IDL (mmol/l)	769	-0.0075992	-0.0127187	-0.0024797	0.0036734	0.0370741		769	-0.0172175	-0.0220026	-0.0124323	3.65e-12	0.0370897		769	-0.0248882	-0.0298587	-0.0199178	1.48e-21	0.0390314
Triglycerides in IDL (mmol/l)	769	-0.0071908	-0.0100302	-0.0043513	8.21e-07	0.0208286		769	-0.0112727	-0.0138443	-0.008701	4.3e-17	0.0204639		769	-0.0191951	-0.0221342	-0.016256	3.15e-34	0.0243333
Concentration of large LDL particles (mol/l)	769	-5.96e-09	-9.55e-09	-2.38e-09	0.0011452	2.58e-08		769	-1.23e-08	-1.55e-08	-9.02e-09	3.28e-13	2.52e-08		769	-1.84e-08	-2.18e-08	-1.5e-08	7.69e-25	2.68e-08
Total lipids in large LDL (mmol/l)	769	-0.0550943	-0.0859473	-0.0242413	0.0004823	0.224862		769	-0.113304	-0.14278	-0.0838284	1.28e-13	0.229997		769	-0.163645	-0.194872	-0.132418	2.44e-23	0.246129
Phospholipids in large LDL (mmol/l)	769	-0.0110053	-0.0172976	-0.004713	0.0006281	0.0457908		769	-0.0230012	-0.0289817	-0.0170207	1.24e-13	0.046732		769	-0.0318605	-0.0382253	-0.0254957	1.52e-21	0.0499581
Total cholesterol in large LDL (mmol/l)	769	-0.0376668	-0.0602114	-0.0151223	0.0010856	0.163899		769	-0.0779955	-0.09954	-0.056451	2.72e-12	0.167448		769	-0.109729	-0.132563	-0.0868951	4.62e-20	0.177792
Cholesterol esters in large LDL (mmol/l)	769	-0.0291951	-0.0461399	-0.0122503	0.0007554	0.123212		769	-0.0582724	-0.0745222	-0.0420227	4.29e-12	0.126374		769	-0.0809122	-0.0982513	-0.0635731	4.64e-19	0.134482
Free cholesterol in large LDL (mmol/l)	769	-0.0084783	-0.0141574	-0.0027992	0.0034833	0.0412939		769	-0.0196667	-0.0250218	-0.0143117	1.35e-12	0.0414797		769	-0.0288192	-0.0343745	-0.0232638	6.27e-23	0.0437303
Triglycerides in large LDL (mmol/l)	769	-0.0064161	-0.0096228	-0.0032093	9.35e-05	0.0231817		769	-0.0123501	-0.0151521	-0.009548	2.95e-17	0.0219768		769	-0.0219624	-0.024994	-0.0189309	0	0.0252175
Concentration of medium LDL particles (mol/l)	769	-5.08e-09	-8.27e-09	-1.89e-09	0.0018132	2.28e-08		769	-9.93e-09	-1.27e-08	-7.14e-09	6.25e-12	2.16e-08		769	-1.52e-08	-1.81e-08	-1.23e-08	2.38e-23	2.28e-08
Total lipids in medium LDL (mmol/l)	769	-0.0334663	-0.052682	-0.0142506	0.000662	0.139572		769	-0.0650277	-0.0830395	-0.0470158	3.11e-12	0.139971		769	-0.0980292	-0.117121	-0.0789377	1.6e-22	0.149965
Phospholipids in medium LDL (mmol/l)	769	-0.0072704	-0.0108483	-0.0036925	7.27e-05	0.0263765		769	-0.0136949	-0.0172657	-0.0101242	1.44e-13	0.0280118		769	-0.0187357	-0.0226292	-0.0148423	4.14e-20	0.0304222
Total cholesterol in medium LDL (mmol/l)	769	-0.0231054	-0.0375277	-0.008683	0.0017254	0.104129		769	-0.0440511	-0.0573859	-0.0307162	1.59e-10	0.1031		769	-0.0660144	-0.080114	-0.0519148	3.59e-19	0.109523
Cholesterol esters in medium LDL (mmol/l)	769	-0.0187695	-0.0307037	-0.0068354	0.0020918	0.0857878		769	-0.0355367	-0.0463866	-0.0246867	2.25e-10	0.083663		769	-0.0535211	-0.0649628	-0.0420793	3.85e-19	0.0886337
Free cholesterol in medium LDL (mmol/l)	769	-0.0043368	-0.0069799	-0.0016938	0.0013312	0.0192835		769	-0.0085408	-0.0111207	-0.0059609	1.46e-10	0.0199069		769	-0.0125545	-0.0152652	-0.0098438	8.21e-19	0.0212219
Triglycerides in medium LDL (mmol/l)	769	-0.0030933	-0.0052496	-0.000937	0.0049868	0.0154181		769	-0.0072435	-0.008985	-0.005502	1.32e-15	0.0132808		769	-0.0131702	-0.0149325	-0.011408	0	0.0145455
Concentration of small LDL particles (mol/l)	769	-5.1e-09	-8.54e-09	-1.66e-09	0.0036869	2.49e-08		769	-9.7e-09	-1.28e-08	-6.62e-09	1.03e-09	2.36e-08		769	-1.59e-08	-1.91e-08	-1.28e-08	1.34e-21	2.48e-08
Total lipids in small LDL (mmol/l)	769	-0.0198234	-0.0320257	-0.0076212	0.001485	0.088748		769	-0.0374712	-0.0488715	-0.0260709	1.95e-10	0.0879654		769	-0.0583166	-0.0703219	-0.0463113	1.92e-20	0.0934381
Phospholipids in small LDL (mmol/l)	769	-0.0041256	-0.0066013	-0.00165	0.0011181	0.0183596		769	-0.0082884	-0.0107252	-0.0058517	4.68e-11	0.0189433		769	-0.0120817	-0.0146838	-0.0094795	6.81e-19	0.0202305
Total cholesterol in small LDL (mmol/l)	769	-0.0135803	-0.0226493	-0.0045112	0.0033857	0.0654348		769	-0.0256517	-0.0339829	-0.0173206	2.34e-09	0.0639467		769	-0.0401766	-0.0489187	-0.0314345	1.47e-18	0.0675
Cholesterol esters in small LDL (mmol/l)	769	-0.0112232	-0.0190156	-0.0034308	0.004816	0.0558047		769	-0.0217161	-0.0286283	-0.0148039	1.12e-09	0.0528545		769	-0.0336578	-0.0408189	-0.0264967	2.67e-19	0.0552087
Free cholesterol in small LDL (mmol/l)	769	-0.0023566	-0.0040059	-0.0007073	0.0051609	0.0119632		769	-0.0039405	-0.0055176	-0.0023633	1.14e-06	0.0120589		769	-0.0065418	-0.0082234	-0.0048602	6.65e-14	0.0129234
Triglycerides in small LDL (mmol/l)	769	-0.0021109	-0.0034217	-0.0008002	0.0016318	0.0093871		769	-0.0035449	-0.0045588	-0.0025309	1.39e-11	0.0077797		769	-0.0060612	-0.0071646	-0.0049578	2.45e-25	0.0086018
Concentration of very large HDL particles (mol/l)	769	9.42e-09	-6e-09	2.48e-08	0.230963	1.15e-07		769	-5.83e-08	-7.38e-08	-4.27e-08	4.41e-13	1.17e-07		769	-8.77e-08	-1.03e-07	-7.26e-08	6.53e-28	1.15e-07
Total lipids in very large HDL (mmol/l)	769	0.0137835	-0.004758	0.0323251	0.144888	0.138488		769	-0.0590281	-0.0776113	-0.0404449	7.44e-10	0.139163		769	-0.0946664	-0.113294	-0.0760386	4.04e-22	0.137679
Phospholipids in very large HDL (mmol/l)	769	0.0067061	-0.0033479	0.01676	0.190797	0.0748697		769	-0.0412602	-0.0513147	-0.0312056	3.02e-15	0.075624		769	-0.0595956	-0.069118	-0.0500731	8.55e-32	0.0740546
Total cholesterol in very large HDL (mmol/l)	769	0.0078078	-0.000977	0.0165925	0.0814289	0.0655609		769	-0.0156937	-0.024341	-0.0070463	0.0003898	0.0645507		769	-0.0326633	-0.0422487	-0.0230779	4.32e-11	0.0672559
Cholesterol esters in very large HDL (mmol/l)	769	0.0058852	-0.0004714	0.0122419	0.0695352	0.0473622		769	-0.0082479	-0.0145308	-0.001965	0.0101513	0.0468493		769	-0.0213627	-0.0286849	-0.0140406	1.47e-08	0.0507802
Free cholesterol in very large HDL (mmol/l)	769	0.0019235	-0.000625	0.0044719	0.138847	0.0189644		769	-0.0074826	-0.0099636	-0.0050015	4.85e-09	0.018556		769	-0.0113946	-0.013843	-0.0089462	5.7e-19	0.0179546
Triglycerides in very large HDL (mmol/l)	769	-0.0007371	-0.0014777	3.62e-06	0.0511269	0.005202		769	-0.0019866	-0.0025946	-0.0013786	2.48e-10	0.0045577		769	-0.0023301	-0.0030042	-0.001656	2.32e-11	0.0049619
Concentration of large HDL particles (mol/l)	769	2.92e-08	-1.92e-09	6.04e-08	0.0658325	2.3e-07		769	-1.46e-07	-1.77e-07	-1.15e-07	2.71e-19	2.38e-07		769	-2.17e-07	-2.48e-07	-1.86e-07	8.89e-39	2.48e-07
Total lipids in large HDL (mmol/l)	769	0.0229851	-0.0006575	0.0466278	0.0567034	0.174097		769	-0.10863	-0.132271	-0.0849891	1.49e-18	0.179625		769	-0.155633	-0.179055	-0.132212	2.88e-35	0.186405
Phospholipids in large HDL (mmol/l)	769	0.0093356	-0.0010617	0.019733	0.0783645	0.0767964		769	-0.052164	-0.0625946	-0.0417334	1.65e-21	0.0800576		769	-0.0761086	-0.0865404	-0.0656769	0	0.0847908
Total cholesterol in large HDL (mmol/l)	769	0.0139619	0.0007873	0.0271366	0.0378236	0.096701		769	-0.0541552	-0.0672479	-0.0410625	1.86e-15	0.0985359		769	-0.0765693	-0.0895019	-0.0636367	7.13e-29	0.100684
Cholesterol esters in large HDL (mmol/l)	769	0.0110262	0.0006702	0.0213821	0.0369372	0.07594		769	-0.0426717	-0.0529621	-0.0323813	1.59e-15	0.0774962		769	-0.0604651	-0.0706783	-0.050252	7.17e-29	0.0794913
Free cholesterol in large HDL (mmol/l)	769	0.0029338	9.8e-05	0.0057696	0.0426065	0.0208952		769	-0.0115047	-0.0143248	-0.0086847	4.31e-15	0.0211511		769	-0.0161726	-0.0189038	-0.0134414	7.01e-29	0.0212981
Triglycerides in large HDL (mmol/l)	769	-0.0003305	-0.0008149	0.0001538	0.180763	0.0034851		769	-0.0024035	-0.002888	-0.001919	3.33e-21	0.003647		769	-0.0027679	-0.0032435	-0.0022924	5.01e-28	0.0038425
Concentration of medium HDL particles (mol/l)	769	6.83e-09	-1.67e-08	3.04e-08	0.568952	1.68e-07		769	-1.31e-07	-1.54e-07	-1.08e-07	7.77e-27	1.85e-07		769	-1.85e-07	-2.14e-07	-1.57e-07	1e-33	2.35e-07
Total lipids in medium HDL (mmol/l)	769	0.0056166	-0.0062759	0.0175091	0.354158	0.0852938		769	-0.0672151	-0.0789843	-0.0554459	4.06e-27	0.093971		769	-0.0918626	-0.106583	-0.0771419	1.23e-31	0.120066
Phospholipids in medium HDL (mmol/l)	769	0.0013198	-0.0052119	0.0078514	0.691735	0.0466883		769	-0.0359762	-0.0423234	-0.0296289	9.22e-27	0.05101		769	-0.0539679	-0.0616403	-0.0462956	6.84e-39	0.0638699
Total cholesterol in medium HDL (mmol/l)	769	0.0061317	0.0004186	0.0118447	0.0354497	0.0406352		769	-0.0282911	-0.0339087	-0.0226734	9e-22	0.0433798		769	-0.034782	-0.0420348	-0.0275292	5.45e-20	0.0563935
Cholesterol esters in medium HDL (mmol/l)	769	0.0055386	0.0008204	0.0102568	0.0214655	0.0335414		769	-0.0226434	-0.0273092	-0.0179776	2.07e-20	0.0357189		769	-0.027494	-0.0335218	-0.0214663	2.56e-18	0.046537
Free cholesterol in medium HDL (mmol/l)	769	0.0005945	-0.000462	0.001651	0.269698	0.0074832		769	-0.0056782	-0.0067088	-0.0046475	1.8e-25	0.0080651		769	-0.0074013	-0.0086772	-0.0061254	7.28e-28	0.0103136
Triglycerides in medium HDL (mmol/l)	769	-0.0018352	-0.0029008	-0.0007696	0.0007591	0.0079438		769	-0.0028462	-0.0038462	-0.0018463	3.2e-08	0.0076735		769	-0.0030581	-0.0042127	-0.0019035	2.56e-07	0.0086624
Concentration of small HDL particles (mol/l)	769	-2.46e-09	-3.6e-08	3.11e-08	0.885699	2.53e-07		769	-8.58e-08	-1.22e-07	-4.95e-08	4.12e-06	2.77e-07		769	-1.65e-07	-2.09e-07	-1.21e-07	8.2e-13	3.47e-07
Total lipids in small HDL (mmol/l)	769	-0.0018071	-0.0114282	0.007814	0.71244	0.0708665		769	-0.041087	-0.0515143	-0.0306596	3.26e-14	0.0812182		769	-0.0720088	-0.0849461	-0.0590716	6.29e-26	0.105969
Phospholipids in small HDL (mmol/l)	769	0.0024553	-0.0034922	0.0084027	0.417955	0.0449167		769	-0.0076459	-0.0139663	-0.0013256	0.0178043	0.0476418		769	-0.0174599	-0.0252829	-0.0096369	1.34e-05	0.0592313
Total cholesterol in small HDL (mmol/l)	769	-0.0019899	-0.0084149	0.0044351	0.543381	0.0445626		769	-0.0321583	-0.0380928	-0.0262238	9.62e-25	0.0464386		769	-0.0519561	-0.0582881	-0.045624	0	0.0557953
Cholesterol esters in small HDL (mmol/l)	769	-0.0026349	-0.0084097	0.0031399	0.370697	0.0399676		769	-0.0285591	-0.0337793	-0.023339	3.68e-25	0.0405949		769	-0.0452734	-0.0505612	-0.0399856	0	0.0467537
Free cholesterol in small HDL (mmol/l)	769	0.0006423	-0.0006441	0.0019286	0.32732	0.0095624		769	-0.0035088	-0.0048287	-0.0021888	2.33e-07	0.0101974		769	-0.0067053	-0.0084245	-0.0049861	5.77e-14	0.0133917
Triglycerides in small HDL (mmol/l)	769	-0.002277	-0.0034897	-0.0010644	0.0002438	0.0086701		769	-0.0012522	-0.0022729	-0.0002315	0.0162602	0.0077157		769	-0.0027808	-0.0040072	-0.0015544	9.81e-06	0.0089916
Phospholipids to total lipds ratio in chylomicrons and extremely large VLDL (%)	769	-0.032472	-0.137788	0.0728438	0.545178	1.00532		769	-0.191115	-0.348203	-0.0340263	0.0171688	1.01991		769	-0.5779	-0.774892	-0.380907	1.23e-08	2.54904
Total cholesterol to total lipids ratio in chylomicrons and extremely large VLDL (%)	769	-0.770614	-1.32704	-0.214185	0.0067021	3.2185		769	-1.38026	-1.86823	-0.892291	3.88e-08	3.61436		769	-1.22051	-1.81738	-0.623643	6.55e-05	4.60307
Cholesterol esters to total lipids ratio in chylomicrons and extremely large VLDL (%)	769	-0.571167	-1.11055	-0.0317868	0.0379723	2.90242		769	-1.00548	-1.39984	-0.61112	6.93e-07	3.03263		769	-0.825243	-1.37734	-0.273144	0.0034432	4.3947
Free cholesterol to total lipids ratio in chylomicrons and extremely large VLDL (%)	769	-0.199442	-0.327164	-0.0717201	0.0022502	0.948702		769	-0.353877	-0.499665	-0.208089	2.26e-06	1.05162		769	-0.445038	-0.611093	-0.278983	1.86e-07	1.17162
Triglycerides to total lipids ratio in chylomicrons and extremely large VLDL (%)	769	0.802667	0.290853	1.31448	0.0021537	8.46273		769	1.99972	1.03995	2.95949	4.77e-05	5.46841		769	2.02693	1.10023	2.95364	1.98e-05	5.65576
Phospholipids to total lipds ratio in very large VLDL (%)	769	-0.784498	-1.23943	-0.329569	0.0007475	3.36042		769	-1.66213	-2.23005	-1.09422	1.32e-08	4.01955		769	-1.56244	-2.18969	-0.93519	1.23e-06	4.60464
Total cholesterol to total lipids ratio in very large VLDL (%)	769	1.34581	-0.284153	2.97578	0.105463	50.4334		769	-2.77581	-4.33258	-1.21905	0.0004917	13.5181		769	-2.1048	-5.12827	0.918657	0.172151	15.2637
Cholesterol esters to total lipids ratio in very large VLDL (%)	769	0.962717	-0.099907	2.02534	0.0757183	9.45725		769	-0.809276	-1.83418	0.215627	0.12154	7.64858		769	1.2497	-2.11839	4.61779	0.466605	13.1949
Free cholesterol to total lipids ratio in very large VLDL (%)	769	0.383219	-0.25947	1.02591	0.242153	10.1415		769	-1.94546	-2.59027	-1.30066	4.78e-09	5.20312		769	-2.18927	-3.84423	-0.534312	0.0095887	7.15188
Triglycerides to total lipids ratio in very large VLDL (%)	769	-0.561217	-2.05603	0.933594	0.461336	11.4923		769	4.59866	2.99768	6.19965	2.41e-08	11.5919		769	5.24262	3.41883	7.06642	2.35e-08	12.5137
Phospholipids to total lipds ratio in large VLDL (%)	769	-0.891724	-1.33439	-0.449059	8.38e-05	3.09678		769	-0.688887	-1.22932	-0.148455	0.0125457	3.96607		769	-0.409703	-0.977022	0.157616	0.156692	4.18757
Total cholesterol to total lipids ratio in large VLDL (%)	769	-1.04595	-1.66698	-0.424929	0.0009895	5.62183		769	-2.12271	-2.93863	-1.30679	4.13e-07	6.32649		769	-1.80849	-2.67302	-0.943962	4.45e-05	6.57153
Cholesterol esters to total lipids ratio in large VLDL (%)	769	-0.298674	-0.789035	0.191688	0.23219	8.17857		769	-1.72761	-2.23383	-1.22139	4.05e-11	8.90201		769	-1.77567	-2.36971	-1.18164	6.56e-09	5.15618
Free cholesterol to total lipids ratio in large VLDL (%)	769	-0.747544	-1.18251	-0.312576	0.0007788	8.2418		769	-0.391078	-0.883231	0.101075	0.119195	3.48178		769	0.0748157	-0.414206	0.563838	0.764007	8.20706
Triglycerides to total lipids ratio in large VLDL (%)	769	1.93856	0.981765	2.89535	7.63e-05	10.6075		769	2.86521	1.56954	4.16089	1.61e-05	73.3184		769	2.57874	0.986227	4.17126	0.0015385	10.2619
Phospholipids to total lipds ratio in medium VLDL (%)	769	-0.0172559	-0.134469	0.0999577	0.772661	0.915207		769	-0.519199	-0.647579	-0.39082	7.24e-15	0.970459		769	-0.883141	-0.994607	-0.771675	0	0.926955
Total cholesterol to total lipids ratio in medium VLDL (%)	769	-0.728346	-1.24115	-0.215544	0.0054317	3.7224		769	-2.52487	-3.10178	-1.94795	4.79e-17	4.34615		769	-2.60979	-3.18638	-2.0332	4.49e-18	4.43583
Cholesterol esters to total lipids ratio in medium VLDL (%)	769	-0.451973	-0.964234	0.0602878	0.0836702	3.58046		769	-2.09466	-2.59887	-1.59045	1.42e-15	3.80422		769	-2.05809	-2.56224	-1.55395	4.14e-15	3.78325
Free cholesterol to total lipids ratio in medium VLDL (%)	769	-0.276662	-0.410257	-0.143067	5.29e-05	0.989147		769	-0.406749	-0.564382	-0.249117	5.11e-07	1.15835		769	-0.571656	-0.73675	-0.406562	2.14e-11	1.25485
Triglycerides to total lipids ratio in medium VLDL (%)	769	0.745501	0.207796	1.28321	0.0066424	4.01686		769	3.10346	2.44925	3.75768	1.29e-19	4.77773		769	3.42363	2.81829	4.02898	1.16e-26	4.83645
Phospholipids to total lipds ratio in small VLDL (%)	769	0.283249	0.131733	0.434766	0.0002596	1.0416		769	-0.0802718	-0.223912	0.063368	0.272968	1.06121		769	-0.474064	-0.636692	-0.311437	1.51e-08	1.22104
Total cholesterol to total lipids ratio in small VLDL (%)	769	-0.0582818	-0.576821	0.460257	0.825431	3.64699		769	-0.947351	-1.40871	-0.485988	6.11e-05	3.35484		769	-1.16287	-1.66465	-0.661084	6.26e-06	3.60738
Cholesterol esters to total lipids ratio in small VLDL (%)	769	-0.0761259	-0.559873	0.407621	0.757465	3.39388		769	-0.693614	-1.12471	-0.262522	0.001648	3.16236		769	-0.665953	-1.16217	-0.169736	0.008595	3.52728
Free cholesterol to total lipids ratio in small VLDL (%)	769	0.0174025	-0.0546748	0.0894797	0.635659	0.50301		769	-0.244909	-0.318574	-0.171243	1.22e-10	0.515683		769	-0.469935	-0.533686	-0.406183	0	0.539283
Triglycerides to total lipids ratio in small VLDL (%)	769	-0.224573	-0.799442	0.350295	0.443392	4.01608		769	1.01936	0.540305	1.49841	3.29e-05	3.48257		769	1.64986	1.16367	2.13604	5.17e-11	3.56818
Phospholipids to total lipds ratio in very small VLDL (%)	769	-0.326393	-0.624188	-0.0285977	0.0317423	2.04285		769	-1.49789	-1.77985	-1.21592	6.7e-24	2.20953		769	-1.98443	-2.25901	-1.70986	0	2.30673
Total cholesterol to total lipids ratio in very small VLDL (%)	769	0.706086	0.0763609	1.33581	0.0280259	4.42589		769	1.6484	1.14983	2.14697	1.54e-10	3.66409		769	2.35469	1.8216	2.88778	2.54e-17	4.06261
Cholesterol esters to total lipids ratio in very small VLDL (%)	769	0.572639	0.148855	0.996422	0.0081528	2.99829		769	1.65345	1.24714	2.05976	5.01e-15	3.07544		769	2.49296	2.02655	2.95938	3.71e-24	3.71855
Free cholesterol to total lipids ratio in very small VLDL (%)	769	0.133268	-0.1971	0.463635	0.428673	2.16075		769	-0.0097802	-0.208801	0.189241	0.923174	1.43111		769	-0.159987	-0.323549	0.0035759	0.0552103	1.09906
Triglycerides to total lipids ratio in very small VLDL (%)	769	-0.379836	-0.963522	0.203851	0.201823	4.07998		769	-0.123268	-0.555727	0.309192	0.575951	3.12875		769	-0.331876	-0.796988	0.133237	0.161702	3.3393
Phospholipids to total lipds ratio in IDL (%)	769	0.177041	0.0119978	0.342085	0.0355492	1.11592		769	-0.0669887	-0.199494	0.0655168	0.321298	0.905578		769	-0.319339	-0.436057	-0.202621	1.04e-07	0.840106
Total cholesterol to total lipids ratio in IDL (%)	769	0.0814235	-0.276895	0.439742	0.655663	2.50219		769	0.343997	0.0278087	0.660185	0.033019	2.28906		769	1.20431	0.871723	1.5369	2.69e-12	2.44403
Cholesterol esters to total lipids ratio in IDL (%)	769	-0.0184123	-0.382593	0.345769	0.920967	2.56164		769	0.597112	0.279259	0.914965	0.0002422	2.27352		769	1.73583	1.42557	2.04608	3.67e-26	2.36583
Free cholesterol to total lipids ratio in IDL (%)	769	0.100453	-0.0693626	0.270268	0.245908	1.09221		769	-0.248021	-0.381019	-0.115024	0.0002687	1.00082		769	-0.537128	-0.66893	-0.405325	4.6e-15	1.00388
Triglycerides to total lipids ratio in IDL (%)	769	-0.258762	-0.542291	0.0247676	0.0735944	1.91605		769	-0.281531	-0.528645	-0.0344163	0.0256083	1.833		769	-0.886572	-1.17234	-0.600806	1.78e-09	2.07628
Phospholipids to total lipds ratio in large LDL (%)	769	0.333089	0.130514	0.535664	0.0013005	1.4567		769	0.937738	0.68555	1.18992	7.24e-13	2.11615		769	1.52373	1.25182	1.79563	3.09e-26	2.16764
Total cholesterol to total lipids ratio in large LDL (%)	769	-0.130355	-0.492278	0.231568	0.479755	2.49315		769	-0.665858	-1.05317	-0.278549	0.0007757	3.06537		769	-0.578378	-0.992032	-0.164724	0.0061968	3.0915
Cholesterol esters to total lipids ratio in large LDL (%)	769	-0.400045	-0.762645	-0.0374453	0.0306352	2.62824		769	-1.11716	-1.55979	-0.674533	8.92e-07	3.54579		769	-1.13984	-1.6134	-0.666278	2.74e-06	3.63909
Free cholesterol to total lipids ratio in large LDL (%)	769	0.269007	0.131323	0.406691	0.0001357	0.988459		769	0.457307	0.31186	0.602753	1.09e-09	1.20185		769	0.562484	0.406748	0.718219	3.05e-12	1.20785
Triglycerides to total lipids ratio in large LDL (%)	769	-0.202652	-0.461477	0.0561732	0.124702	1.75685		769	-0.275705	-0.518886	-0.0325245	0.0263301	1.77929		769	-0.930816	-1.19225	-0.669381	6.01e-12	1.90924
Phospholipids to total lipds ratio in medium LDL (%)	769	0.507869	-0.021588	1.03733	0.0600758	3.46584		769	1.65073	1.11068	2.19077	3.04e-09	11.3604		769	2.7731	2.21059	3.33561	5.62e-21	4.42495
Total cholesterol to total lipids ratio in medium LDL (%)	769	-0.298924	-0.894784	0.296934	0.325028	3.84687		769	-0.91371	-1.49543	-0.33199	0.00212	4.48139		769	-1.19575	-1.83006	-0.561441	0.0002305	4.89382
Cholesterol esters to total lipids ratio in medium LDL (%)	769	-0.87313	-1.73461	-0.0116542	0.0469877	5.82522		769	-2.57979	-3.51769	-1.64189	8.92e-08	7.14234		769	-3.57947	-4.57906	-2.57988	4.59e-12	7.73196
Free cholesterol to total lipids ratio in medium LDL (%)	769	0.575035	0.229343	0.920727	0.0011416	2.48399		769	1.66151	1.24106	2.08196	2.76e-14	11.6851		769	2.3596	1.92929	2.7899	2.92e-25	3.4467
Triglycerides to total lipids ratio in medium LDL (%)	769	-0.20912	-0.479333	0.0610935	0.129117	1.83819		769	-0.730822	-0.991725	-0.469919	5.21e-08	1.91016		769	-1.53196	-1.79981	-1.26411	3.46e-27	2.2223
Phospholipids to total lipds ratio in small LDL (%)	769	0.683857	0.131835	1.23588	0.0152484	3.81137		769	1.85742	1.24287	2.47197	4.5e-09	7.99561		769	2.90972	2.27944	3.53999	1.05e-18	5.01328
Total cholesterol to total lipids ratio in small LDL (%)	769	-0.405793	-1.09065	0.279066	0.245128	4.50665		769	-1.3641	-2.03419	-0.694013	7.06e-05	5.06727		769	-2.03869	-2.74114	-1.33624	1.74e-08	5.3495
Cholesterol esters to total lipids ratio in small LDL (%)	769	-0.890931	-1.81264	0.0307727	0.0581344	6.2899		769	-2.94709	-3.92319	-1.971	4.66e-09	7.3267		769	-4.16192	-5.16565	-3.15819	1.6e-15	7.79708
Free cholesterol to total lipids ratio in small LDL (%)	769	0.485411	0.117005	0.853816	0.009878	2.59698		769	1.58265	1.19206	1.97326	6.48e-15	5.57266		769	2.11139	1.73186	2.49091	6.63e-26	3.0868
Triglycerides to total lipids ratio in small LDL (%)	769	-0.278103	-0.561113	0.0049072	0.0540965	1.83862		769	-0.496345	-0.728473	-0.264217	3.02e-05	1.66437		769	-0.876887	-1.12653	-0.627244	1.12e-11	1.80744
Phospholipids to total lipds ratio in very large HDL (%)	769	0.292166	-0.313375	0.897706	0.343859	4.30478		769	-3.15855	-3.74567	-2.57144	1.97e-24	4.43788		769	-4.2051	-4.86083	-3.54936	3.64e-33	5.32228
Total cholesterol to total lipids ratio in very large HDL (%)	769	-0.0772254	-0.63917	0.48472	0.787406	4.00349		769	3.21684	2.65094	3.78273	6.74e-27	4.24671		769	4.17299	3.5524	4.79357	5.39e-36	5.0714
Cholesterol esters to total lipids ratio in very large HDL (%)	769	-0.115999	-0.691878	0.459881	0.692644	4.07823		769	3.24221	2.6598	3.82463	6.19e-26	4.40224		769	4.09703	3.44964	4.74443	2.05e-32	5.23834
Free cholesterol to total lipids ratio in very large HDL (%)	769	0.0386517	-0.0224472	0.0997505	0.214671	0.437366		769	-0.0336345	-0.0900813	0.0228124	0.24248	0.411079		769	0.0568154	-0.0123698	0.126001	0.107356	0.492296
Triglycerides to total lipids ratio in very large HDL (%)	769	-0.215153	-0.343447	-0.0868598	0.0010399	0.919953		769	-0.0377538	-0.148427	0.0729192	0.503277	0.829485		769	0.0500845	-0.0878721	0.188041	0.476259	1.02564
Phospholipids to total lipds ratio in large HDL (%)	769	-0.226542	-0.445815	-0.0072693	0.042891	1.49494		769	-0.156451	-0.370064	0.0571612	0.15091	1.50898		769	-0.284116	-0.527183	-0.041048	0.0220269	1.69581
Total cholesterol to total lipids ratio in large HDL (%)	769	0.374204	0.0890298	0.659378	0.0101836	2.02651		769	0.0036762	-0.280277	0.28763	0.97973	2.02889		769	0.020372	-0.313134	0.353878	0.904584	2.34057
Cholesterol esters to total lipids ratio in large HDL (%)	769	0.302867	0.0697063	0.536028	0.0109675	1.65142		769	0.0022407	-0.226621	0.231103	0.984671	1.65716		769	1.9e-05	-0.27753	0.277568	0.999893	1.93223
Free cholesterol to total lipids ratio in large HDL (%)	769	0.0713922	0.0047104	0.138074	0.0359025	0.491109		769	-0.0018561	-0.0731074	0.0693951	0.959228	0.47957		769	0.0108088	-0.0605243	0.082142	0.766199	0.528377
Triglycerides to total lipids ratio in large HDL (%)	769	-0.147334	-0.249989	-0.0446782	0.0049655	0.773536		769	0.136156	0.0365366	0.235775	0.0074529	0.716352		769	0.291837	0.17894	0.404734	4.88e-07	0.853874
Phospholipids to total lipds ratio in medium HDL (%)	769	-0.167006	-0.353903	0.019891	0.0798061	1.23802		769	-0.490133	-0.672539	-0.307725	1.73e-07	1.28669		769	-1.16301	-1.40453	-0.921487	3.92e-20	1.74545
Total cholesterol to total lipids ratio in medium HDL (%)	769	0.416917	0.18379	0.650044	0.0004731	1.62932		769	0.574627	0.345866	0.803387	1e-06	1.63732		769	1.13591	0.829872	1.44196	7.94e-13	2.16355
Cholesterol esters to total lipids ratio in medium HDL (%)	769	0.404512	0.189192	0.619832	0.0002421	1.49289		769	0.579033	0.360964	0.797101	2.4e-07	1.53785		769	1.10873	0.83268	1.38477	1.09e-14	1.99053
Free cholesterol to total lipids ratio in medium HDL (%)	769	0.0126123	-0.0306914	0.0559161	0.56766	0.297264		769	-0.0091392	-0.0613075	0.0430292	0.731014	0.297233		769	0.0122562	-0.0351277	0.0596401	0.611766	0.392858
Triglycerides to total lipids ratio in medium HDL (%)	769	-0.250123	-0.394381	-0.105865	0.0006994	1.04545		769	-0.0708105	-0.202055	0.0604338	0.289871	0.963849		769	0.033368	-0.112851	0.179587	0.654293	1.03584
Phospholipids to total lipds ratio in small HDL (%)	769	0.374564	-0.0215752	0.770702	0.063816	2.71402		769	1.80706	1.44663	2.1675	1.33e-21	2.72405		769	2.49009	2.15781	2.82237	0	2.78673
Total cholesterol to total lipids ratio in small HDL (%)	769	-0.158431	-0.626932	0.31007	0.506992	3.19858		769	-1.85722	-2.24969	-1.46474	1.57e-19	2.95291		769	-2.53921	-2.88506	-2.19337	0	2.86183
Cholesterol esters to total lipids ratio in small HDL (%)	769	-0.245184	-0.731859	0.24149	0.322984	3.3472		769	-2.00046	-2.41555	-1.58537	3.66e-20	3.13765		769	-2.72076	-3.09652	-2.345	0	3.08893
Free cholesterol to total lipids ratio in small HDL (%)	769	0.0872798	0.0291643	0.145395	0.0032935	0.417005		769	0.150439	0.0936271	0.207252	2.58e-07	0.423927		769	0.179362	0.113439	0.245284	1.22e-07	0.467906
Triglycerides to total lipids ratio in small HDL (%)	769	-0.216316	-0.341281	-0.091351	0.0007136	0.871959		769	0.0521973	-0.0427615	0.147156	0.280898	0.701148		769	0.0293997	-0.087768	0.146567	0.622456	0.795161
Mean diameter for VLDL particles (nm)	769	-0.142521	-0.327763	0.042721	0.13137	1.30395		769	0.261072	0.106879	0.415265	0.0009303	1.1293		769	0.589291	0.438603	0.739979	4.97e-14	1.11583
Mean diameter for LDL particles (nm)	769	-0.0038245	-0.0181782	0.0105292	0.601089	0.104318		769	0.0125466	-0.0037529	0.0288462	0.131182	0.122986		769	0.0348361	0.0183401	0.0513321	3.77e-05	0.125504
Mean diameter for HDL particles (nm)	769	0.0149854	-0.0055661	0.0355368	0.152725	0.152033		769	-0.0800392	-0.101783	-0.0582952	1.2e-12	0.161077		769	-0.113319	-0.134	-0.0926373	3.16e-25	0.157393
Serum total cholesterol (mmol/l)	769	-0.123198	-0.204789	-0.0416059	0.0031299	0.599732		769	-0.341673	-0.422674	-0.260671	5.45e-16	0.63463		769	-0.473449	-0.558177	-0.388721	4.18e-26	0.672627
Total cholesterol in VLDL (mmol/l)	769	-0.0454494	-0.0665889	-0.0243099	2.73e-05	0.156134		769	-0.0135909	-0.0324072	0.0052254	0.156623	0.144456		769	0.0019919	-0.0210304	0.0250142	0.865177	0.164237
Remnant cholesterol (non-HDL, non-LDL -cholesterol) (mmol/l)	769	-0.074747	-0.107549	-0.0419448	8.87e-06	0.24123		769	-0.0640816	-0.0952894	-0.0328738	6.11e-05	0.24196		769	-0.0612832	-0.0987035	-0.0238629	0.0013596	0.27206
Total cholesterol in LDL (mmol/l)	769	-0.0743666	-0.120252	-0.0284811	0.001524	0.332475		769	-0.147492	-0.190606	-0.104377	3.65e-11	0.333877		769	-0.216102	-0.261717	-0.170486	1.44e-19	0.354379
Total cholesterol in HDL (mmol/l)	769	0.0259084	-0.0024845	0.0543012	0.0736415	0.207946		769	-0.130125	-0.158421	-0.101829	1.4e-18	0.216567		769	-0.196098	-0.224728	-0.167467	3.74e-37	0.229517
Total cholesterol in HDL2 (mmol/l)	769	0.0219635	0.0030886	0.0408384	0.0226272	0.138422		769	-0.0785988	-0.0971329	-0.0600648	3.87e-16	0.141063		769	-0.122425	-0.141375	-0.103475	1.36e-33	0.149609
Total cholesterol in HDL3 (mmol/l)	769	0.0039536	-0.0062443	0.0141515	0.446862	0.0744978		769	-0.0514922	-0.061796	-0.0411883	1.76e-21	0.079641		769	-0.0736666	-0.0839907	-0.0633424	0	0.0843323
Esterified cholesterol (mmol/l)	769	-0.0802181	-0.138184	-0.022252	0.0067435	0.428333		769	-0.236914	-0.294214	-0.179615	1.91e-15	0.448433		769	-0.323572	-0.385605	-0.261537	3.78e-23	0.484224
Free cholesterol (mmol/l)	769	-0.0429966	-0.0681337	-0.0178594	0.0008245	0.181788		769	-0.104744	-0.12965	-0.0798382	6.59e-16	0.195374		769	-0.149913	-0.17567	-0.124156	5e-28	0.208029
Serum total triglycerides (mmol/l)	769	-0.0830834	-0.13631	-0.0298569	0.0022588	0.386106		769	-0.0170151	-0.057335	0.0233047	0.40769	0.306626		769	0.0049971	-0.0413177	0.051312	0.832316	0.331804
Triglycerides in VLDL (mmol/l)	769	-0.0591008	-0.105364	-0.0128379	0.0123539	0.336425		769	0.0260083	-0.0090495	0.0610662	0.145709	0.265253		769	0.0760608	0.0371803	0.114941	0.000133	0.279679
Triglycerides in LDL (mmol/l)	769	-0.0116203	-0.0181898	-0.0050508	0.0005449	0.0472456		769	-0.0231383	-0.0286165	-0.01766	5.01e-16	0.0424926		769	-0.0411942	-0.0470232	-0.0353652	0	0.0478789
Triglycerides in HDL (mmol/l)	769	-0.0051827	-0.0080658	-0.0022996	0.0004423	0.0208221		769	-0.0084873	-0.0109816	-0.0059931	4.6e-11	0.0192155		769	-0.0109374	-0.0138503	-0.0080244	4.4e-13	0.0222664
Diacylglycerol (mmol/l)	769	-0.0020736	-0.0034788	-0.0006684	0.0038775	0.0108612		769	-0.0011775	-0.0022849	-7.02e-05	0.0371677	0.0084055		769	3.25e-05	-0.0012758	0.0013409	0.961077	0.009243
Ratio of diacylglycerol to triglycerides	769	-0.0011297	-0.0023079	4.86e-05	0.0601948	0.0100657		769	-0.000964	-0.002276	0.0003481	0.149632	0.0096034		769	-2.67e-05	-0.0013407	0.0012873	0.968203	0.0097498
Total phosphoglycerides (mmol/l)	769	-0.0407234	-0.0782062	-0.0032405	0.0332601	0.271927		769	-0.176792	-0.211861	-0.141723	8.23e-22	0.268426		769	-0.254322	-0.291667	-0.216976	8.68e-37	0.302021
Ratio of triglycerides to phosphoglycerides	769	-0.0264154	-0.0563351	0.0035043	0.0834721	0.20749		769	0.0340939	0.0111152	0.0570726	0.0036882	0.183309		769	0.0730725	0.0480532	0.0980919	1.42e-08	0.18447
Phosphatidylcholine and other cholines (mmol/l)	769	-0.0315213	-0.0682483	0.0052056	0.0924295	0.273909		769	-0.175828	-0.212721	-0.138936	8.94e-20	0.288068		769	-0.249989	-0.286479	-0.213499	3.61e-37	0.311895
Total cholines (mmol/l)	769	-0.046851	-0.0875863	-0.0061157	0.0242397	0.29804		769	-0.188451	-0.225949	-0.150954	1.08e-21	0.292248		769	-0.279972	-0.318271	-0.241673	0	0.317149
Apolipoprotein A-I (g/l)	769	0.0020379	-0.0131252	0.017201	0.791979	0.112002		769	-0.0819506	-0.0976654	-0.0662358	3.86e-23	0.122038		769	-0.116334	-0.131947	-0.10072	0	0.130035
Apolipoprotein B (g/l)	769	-0.0408449	-0.0577475	-0.0239423	2.5e-06	0.12442		769	-0.0306482	-0.0461538	-0.0151427	0.0001134	0.120045		769	-0.0296438	-0.047919	-0.0113685	0.0015101	0.133565
Ratio of apolipoprotein B to apolipoprotein A-I	769	-0.0283368	-0.0402834	-0.0163902	3.79e-06	0.0867636		769	0.0050461	-0.0061396	0.0162318	0.376123	0.0844444		769	0.0164048	0.0030289	0.0297807	0.0162935	0.0956386
Total fatty acids (mmol/l)	769	-0.410466	-0.627931	-0.193001	0.0002263	1.60902		769	-0.748778	-0.941495	-0.556061	7.12e-14	1.51133		769	-0.965009	-1.18696	-0.743059	7.47e-17	1.68094
Estimated description of fatty acid chain length, not actual carbon number	769	-0.0259516	-0.0751352	0.0232319	0.300618	0.354216		769	0.0248822	-0.0282791	0.0780435	0.358482	0.411856		769	-0.0095653	-0.0575582	0.0384275	0.695719	0.361453
Estimated degree of unsaturation	769	0.007709	-0.0010742	0.0164921	0.0852948	0.0605787		769	-0.0093042	-0.0188911	0.0002828	0.0571327	0.0714781		769	-0.0072772	-0.0162222	0.0016679	0.110672	0.0630669
22:6, docosahexaenoic acid (mmol/l)	769	-0.0060345	-0.0098934	-0.0021755	0.0022178	0.0267383		769	-0.0137415	-0.0178029	-0.00968	5.87e-11	0.0303299		769	-0.0234283	-0.0283785	-0.018478	1.55e-19	0.0362099
18:2, linoleic acid (mmol/l)	769	-0.0947082	-0.155067	-0.0343492	0.0021425	0.44277		769	-0.231889	-0.283938	-0.179841	1.39e-17	0.414482		769	-0.299149	-0.354546	-0.243752	1.36e-24	0.427746
Conjugated linoleic acid (mmol/l)	769	-0.0024332	-0.0049647	9.83e-05	0.0595592	0.0178315		769	-0.001602	-0.004657	0.0014529	0.303602	0.0203866		769	-0.0013699	-0.0030369	0.0002972	0.107133	0.0139358
Omega-3 fatty acids (mmol/l)	769	-0.0126936	-0.0224919	-0.0028954	0.011181	0.0685294		769	-0.0251856	-0.0349737	-0.0153975	5.49e-07	0.0728052		769	-0.0270959	-0.0380447	-0.0161471	1.44e-06	0.0784263
Omega-6 fatty acids (mmol/l)	769	-0.102564	-0.17032	-0.0348084	0.0030556	0.493284		769	-0.279586	-0.340251	-0.218921	1.19e-18	0.480855		769	-0.358685	-0.424263	-0.293107	3.78e-25	0.510597
Polyunsaturated fatty acids (mmol/l)	769	-0.115275	-0.189017	-0.0415323	0.0022259	0.537433		769	-0.304743	-0.371549	-0.237937	2.55e-18	0.528939		769	-0.385768	-0.458651	-0.312886	9.49e-24	0.565865
Monounsaturated fatty acids; 16:1, 18:1 (mmol/l)	769	-0.158879	-0.234169	-0.0835888	3.82e-05	0.566568		769	-0.204375	-0.270616	-0.138133	2.18e-09	0.5246		769	-0.23757	-0.318327	-0.156814	1.12e-08	0.594887
Saturated fatty acids (mmol/l)	769	-0.136404	-0.229976	-0.042832	0.0043293	0.675987		769	-0.239621	-0.319662	-0.159581	6.23e-09	0.61914		769	-0.34165	-0.429381	-0.253919	6.27e-14	0.658506
Ratio of 22:6 docosahexaenoic acid to total fatty acids (%)	769	-0.0169672	-0.0497835	0.0158491	0.310439	0.222377		769	-0.0673642	-0.104791	-0.0299376	0.000435	0.266594		769	-0.130018	-0.173751	-0.0862846	7.88e-09	0.291707
Ratio of 18:2 linoleic acid to total fatty acids (%)	769	0.203504	-0.149836	0.556845	0.258571	2.41004		769	-0.270455	-0.640981	0.10007	0.152298	2.70755		769	-0.430449	-0.777192	-0.0837063	0.0150378	2.44277
Ratio of conjugated linoleic acid to total fatty acids (%)	769	-0.0163766	-0.040284	0.0075308	0.179118	0.166266		769	-0.0068011	-0.0436127	0.0300104	0.716938	0.239767		769	-0.0061943	-0.0234173	0.0110286	0.480386	0.147451
Ratio of omega-3 fatty acids to total fatty acids (%)	769	0.0065838	-0.0687147	0.0818824	0.863764	0.520028		769	-0.014161	-0.0999007	0.0715787	0.745856	0.608735		769	0.058673	-0.035382	0.152728	0.221106	0.622125
Ratio of omega-6 fatty acids to total fatty acids (%)	769	0.361335	-0.01956	0.74223	0.0629496	2.61195		769	-0.287778	-0.636424	0.0608671	0.105568	2.54541		769	-0.355041	-0.70582	-0.0042625	0.0472871	2.4443
Ratio of polyunsaturated fatty acids to total fatty acids (%)	769	0.367936	-0.0272445	0.763117	0.0679792	2.7443		769	-0.301994	-0.661268	0.0572804	0.0993351	2.64374		769	-0.296332	-0.666471	0.0738063	0.11645	2.58445
Ratio of monounsaturated fatty acids to total fatty acids (%)	769	-0.656398	-1.03015	-0.282641	0.0005965	2.69178		769	-0.201137	-0.57431	0.172037	0.290357	2.85296		769	0.0046399	-0.393246	0.402526	0.981742	2.88708
Ratio of saturated fatty acids to total fatty acids (%)	769	0.288241	0.0336707	0.542812	0.0265266	1.78634		769	0.503591	0.213397	0.793784	0.000692	2.21787		769	0.291498	0.0166311	0.566365	0.0376883	2.09978
Glucose (mmol/l)	769	0.140462	0.0645527	0.216371	0.0002995	0.512359		769	0.159687	0.114704	0.204671	6.9e-12	0.341112		769	0.168116	0.120376	0.215856	1e-11	0.506318
Lactate (mmol/l)	769	-0.0101915	-0.0746349	0.0542519	0.756301	0.481279		769	-0.0084363	-0.0883748	0.0715022	0.835931	0.622616		769	0.0558191	-0.0102545	0.121893	0.0976457	0.45104
Citrate (mmol/l)	769	-0.0036314	-0.0071115	-0.0001513	0.0408591	0.0250689		769	0.0087893	0.0055985	0.0119802	8.56e-08	0.0230918		769	0.000503	-0.0026782	0.0036843	0.756346	0.0222682
Alanine (mmol/l)	769	-0.0033058	-0.0124828	0.0058713	0.479694	0.064161		769	-0.0126935	-0.0196392	-0.0057478	0.000355	0.052582		769	0.0150856	0.0077658	0.0224054	5.74e-05	0.0552727
Glutamine (mmol/l)	769	-0.0178183	-0.0259688	-0.0096679	2e-05	0.0579426		769	0.0266873	0.0187813	0.0345932	6.48e-11	0.0608716		769	0.0595054	0.0508095	0.0682013	4.28e-37	0.070399
Histidine (mmol/l)	769	-0.0017316	-0.0034849	2.18e-05	0.0529041	0.0143252		769	0.0017742	0.0004786	0.0030699	0.0073398	0.0095021		769	0.0050163	0.0029185	0.0071142	3.17e-06	0.0152542
Isoleucine (mmol/l)	769	0.0011591	-0.0015384	0.0038566	0.399193	0.0180898		769	0.0053383	0.0039583	0.0067184	9.06e-14	0.0114765		769	0.0090807	0.0075632	0.0105982	2.05e-29	0.0126161
Leucine (mmol/l)	769	0.0025262	0.0002606	0.0047918	0.0289073	0.0150727		769	0.0083332	0.0072295	0.0094369	0	0.0100809		769	0.0107763	0.0095074	0.0120452	0	0.0110928
Valine (mmol/l)	769	0.0044096	-0.0008266	0.0096459	0.0987051	0.0349505		769	0.0151362	0.0116294	0.0186429	1.22e-16	0.0282889		769	0.0228525	0.0191311	0.0265739	9.14e-31	0.029971
Phenylalanine (mmol/l)	769	0.0011669	-0.0001175	0.0024513	0.0748988	0.0086281		769	0.0013776	0.0006627	0.0020925	0.0001671	0.00519		769	0.00232	0.0014963	0.0031436	4.41e-08	0.0060219
Tyrosine (mmol/l)	769	0.0028099	0.0004387	0.005181	0.0202643	0.0158755		769	0.0018574	0.000512	0.0032029	0.0068751	0.0100213		769	0.0064434	0.0049366	0.0079503	2.26e-16	0.011434
Acetate (mmol/l)	769	-0.001815	-0.0051838	0.0015539	0.290575	0.0241092		769	0.0021263	0.0007705	0.0034822	0.0021539	0.0094834		769	0.0011098	-0.001682	0.0039015	0.435417	0.0279828
Acetoacetate (mmol/l)	769	-0.0059605	-0.0122371	0.000316	0.0626711	0.0472497		769	0.0034061	0.0007696	0.0060427	0.0114086	0.022528		769	0.0024951	-0.0029984	0.0079886	0.372885	0.0402998
3-hydroxybutyrate (mmol/l)	769	-0.0186616	-0.0326886	-0.0046346	0.0091863	0.0976791		769	-0.0103534	-0.0213505	0.0006436	0.064962	0.0810837		769	-0.0475107	-0.0654779	-0.0295436	2.68e-07	0.13119
Creatinine (mmol/l)	769	-0.0001272	-0.0009496	0.0006952	0.761516	0.0061257		769	0.0064614	0.0053096	0.0076131	2.75e-26	0.0093926		769	0.0123962	0.011209	0.0135834	0	0.0107416
Albumin (signal area)	769	-0.0006629	-0.0011583	-0.0001676	0.0087818	0.0036111		769	0.000329	-0.0002023	0.0008603	0.224562	0.0038825		769	0.0027708	0.0021376	0.0034041	4.86e-17	0.0046368
Glycoprotein acetyls, mainly a1-acid glycoprotein (mmol/l)	769	-0.023541	-0.0423226	-0.0047593	0.0140935	0.138626		769	-0.0513229	-0.0677534	-0.0348925	1.39e-09	0.128552		769	-0.0492857	-0.0676577	-0.0309136	1.81e-07	0.135432

## Sheet: Additional File 6 ctd
Supplementary Table 5 continued Sex differences in metabolites at different life stages among ALSPAC offspring and parents
	Among offspring (G1)							Among parents (G0)
	Difference for males vs. females							Difference for males vs. females
	in young adulthood (age 25y)							in middle adulthood (age 50y)
	Adj. for age							Adj. for centred age, sex*centred age
Unstandardized metabolite outcome	N	Beta	LCL	UCL	P-value	SD		N	Beta	LCL	UCL	P-value	SD
Concentration of chylomicrons and extremely large VLDL particles (mol/l)	3260	2.76e-11	2.22e-11	3.3e-11	2.41e-23	7.09e-11		6071	6.94e-11	6.17e-11	7.72e-11	0	1.07e-10
Total lipids in chylomicrons and extremely large VLDL (mmol/l)	3260	0.0058421	0.0046854	0.0069987	8.45e-23	0.0151833		6073	0.0120818	0.0104177	0.0137459	0	0.022909
Phospholipids in chylomicrons and extremely large VLDL (mmol/l)	3260	0.0006773	0.0005321	0.0008226	1.03e-19	0.0019007		6073	0.001251	0.0010414	0.0014606	2.74e-31	0.0028082
Total cholesterol in chylomicrons and extremely large VLDL (mmol/l)	3260	0.0008311	0.0006305	0.0010316	6.29e-16	0.0026161		6072	0.0017796	0.0014764	0.0020828	2.57e-30	0.0040734
Cholesterol esters in chylomicrons and extremely large VLDL (mmol/l)	3260	0.0004001	0.0002915	0.0005087	6.2e-13	0.00142		6070	0.0010304	0.0008635	0.0011973	2.54e-33	0.0022227
Free cholesterol in chylomicrons and extremely large VLDL (mmol/l)	3260	0.000431	0.000337	0.000525	4.05e-19	0.0012264		6072	0.0007471	0.0006067	0.0008876	3.03e-25	0.001913
Triglycerides in chylomicrons and extremely large VLDL (mmol/l)	3260	0.0043337	0.0035191	0.0051484	4.43e-25	0.0107239		6073	0.0090493	0.0078942	0.0102044	0	0.0161042
Concentration of very large VLDL particles (mol/l)	3260	1.73e-10	1.41e-10	2.06e-10	4.82e-25	4.3e-10		6090	4.79e-10	4.33e-10	5.26e-10	0	6.4e-10
Total lipids in very large VLDL (mmol/l)	3260	0.0166264	0.0134673	0.0197855	1.37e-24	0.0416297		6090	0.0417768	0.0372462	0.0463075	0	0.0625567
Phospholipids in very large VLDL (mmol/l)	3260	0.0024847	0.0019616	0.0030078	2.22e-20	0.0068658		6087	0.0061164	0.0053641	0.0068687	0	0.010271
Total cholesterol in very large VLDL (mmol/l)	3260	0.0029167	0.0023202	0.0035131	1.72e-21	0.0077875		6089	0.0058638	0.004963	0.0067647	8e-37	0.0122844
Cholesterol esters in very large VLDL (mmol/l)	3260	0.0016346	0.0013142	0.0019551	3.26e-23	0.0041945		6089	0.0038343	0.0033508	0.0043179	0	0.0065967
Free cholesterol in very large VLDL (mmol/l)	3260	0.0012821	0.0010053	0.0015589	1.81e-19	0.0036056		6088	0.002027	0.0016082	0.0024458	3.27e-21	0.0057374
Triglycerides in very large VLDL (mmol/l)	3260	0.0112249	0.0091755	0.0132744	1.84e-26	0.0271257		6089	0.0297776	0.0268885	0.0326666	0	0.0402736
Concentration of large VLDL particles (mol/l)	3260	1.19e-09	9.97e-10	1.39e-09	3.78e-32	2.63e-09		6375	2.87e-09	2.63e-09	3.12e-09	0	3.64e-09
Total lipids in large VLDL (mmol/l)	3260	0.0682064	0.056865	0.0795477	1.87e-31	0.152248		6375	0.153742	0.13945	0.168034	0	0.213054
Phospholipids in large VLDL (mmol/l)	3260	0.011677	0.0096067	0.0137472	6.19e-28	0.0277714		6375	0.0278131	0.025232	0.0303941	0	0.0385719
Total cholesterol in large VLDL (mmol/l)	3260	0.0141465	0.0116204	0.0166726	1.44e-27	0.0337111		6375	0.0284415	0.0251744	0.0317085	0	0.0477673
Cholesterol esters in large VLDL (mmol/l)	3260	0.0074238	0.0061738	0.0086737	9.77e-31	0.0168015		6375	0.0157472	0.0141474	0.017347	0	0.0237804
Free cholesterol in large VLDL (mmol/l)	3260	0.0067228	0.005437	0.0080087	2.72e-24	0.0170592		6375	0.0126871	0.0110096	0.0143646	0	0.0242124
Triglycerides in large VLDL (mmol/l)	3260	0.0423829	0.0356207	0.049145	5.81e-34	0.091033		6375	0.097451	0.0889887	0.105913	0	0.127166
Concentration of medium VLDL particles (mol/l)	3260	3.63e-09	3.12e-09	4.14e-09	0	6.93e-09		6500	6.98e-09	6.38e-09	7.59e-09	0	9.28e-09
Total lipids in medium VLDL (mmol/l)	3260	0.117677	0.100834	0.13452	0	0.229994		6500	0.19571	0.175511	0.21591	0	0.310275
Phospholipids in medium VLDL (mmol/l)	3260	0.0216731	0.0184393	0.0249068	1.8e-38	0.0441216		6500	0.0367341	0.0328795	0.0405886	0	0.0595418
Total cholesterol in medium VLDL (mmol/l)	3260	0.0231442	0.018825	0.0274635	2.05e-25	0.0586473		6500	0.0305183	0.0253673	0.0356693	7.01e-31	0.079124
Cholesterol esters in medium VLDL (mmol/l)	3260	0.0099199	0.007645	0.0121948	1.87e-17	0.0309701		6500	0.010757	0.0080625	0.0134516	5.84e-15	0.042058
Free cholesterol in medium VLDL (mmol/l)	3260	0.0132242	0.0111283	0.0153202	2.2e-34	0.028472		6500	0.0197509	0.0172238	0.022278	0	0.0384864
Triglycerides in medium VLDL (mmol/l)	3260	0.0728595	0.0634832	0.0822358	0	0.1287		6500	0.128358	0.117051	0.139665	0	0.174585
Concentration of small VLDL particles (mol/l)	3260	3.46e-09	2.92e-09	4e-09	2.9e-35	7.52e-09		6499	4.69e-09	4.06e-09	5.33e-09	0	1.02e-08
Total lipids in small VLDL (mmol/l)	3260	0.0637531	0.0533433	0.0741629	1.55e-32	0.144979		6499	0.0111796	-0.0011235	0.0234827	0.0749068	0.203858
Phospholipids in small VLDL (mmol/l)	3260	0.0102078	0.0081259	0.0122897	1.35e-21	0.0291096		6499	0.0040408	0.0015475	0.0065341	0.0014949	0.0425268
Total cholesterol in small VLDL (mmol/l)	3260	0.0165192	0.0127467	0.0202917	1.38e-17	0.0530047		6499	-0.051567	-0.0557347	-0.0473993	0	0.0761387
Cholesterol esters in small VLDL (mmol/l)	3260	0.0097587	0.0072816	0.0122357	1.48e-14	0.0349422		6499	-0.0461157	-0.0487878	-0.0434435	0	0.050916
Free cholesterol in small VLDL (mmol/l)	3260	0.006763	0.0053608	0.0081652	5.88e-21	0.0195752		6499	-0.0054177	-0.0070665	-0.0037689	1.27e-10	0.0285635
Triglycerides in small VLDL (mmol/l)	3260	0.0370243	0.0320507	0.041998	0	0.0690038		6499	0.0588307	0.0527069	0.0649546	0	0.0999295
Concentration of very small VLDL particles (mol/l)	3260	-2.02e-10	-7.11e-10	3.08e-10	0.437674	7.22e-09		6500	-2.56e-09	-3.07e-09	-2.04e-09	5.08e-22	8.57e-09
Total lipids in very small VLDL (mmol/l)	3260	-0.0035086	-0.0099876	0.0029703	0.288403	0.0920797		6500	-0.14029	-0.147135	-0.133445	0	0.134239
Phospholipids in very small VLDL (mmol/l)	3260	-0.00469	-0.0068003	-0.0025797	1.36e-05	0.0302941		6500	-0.0315329	-0.0337198	-0.029346	0	0.0404996
Total cholesterol in very small VLDL (mmol/l)	3260	-0.0021969	-0.0054514	0.0010576	0.185742	0.0463206		6500	-0.108227	-0.111703	-0.10475	0	0.0769675
Cholesterol esters in very small VLDL (mmol/l)	3260	-0.0018974	-0.004149	0.0003542	0.0985738	0.0319992		6500	-0.0806148	-0.0830404	-0.0781891	0	0.0547682
Free cholesterol in very small VLDL (mmol/l)	3260	-0.0003008	-0.0013524	0.0007507	0.574877	0.015039		6500	-0.0275945	-0.0287102	-0.0264788	0	0.0233633
Triglycerides in very small VLDL (mmol/l)	3260	0.0033797	0.0018074	0.004952	2.57e-05	0.0220114		6500	-0.0004723	-0.0024373	0.0014928	0.637562	0.0345582
Concentration of IDL particles (mol/l)	3260	-4.54e-09	-5.99e-09	-3.09e-09	8.73e-10	2.09e-08		6500	-1.64e-09	-3e-09	-2.91e-10	0.0172668	2.11e-08
Total lipids in IDL (mmol/l)	3260	-0.0459277	-0.0608888	-0.0309665	1.95e-09	0.215644		6500	-0.254355	-0.269322	-0.239388	0	0.280802
Phospholipids in IDL (mmol/l)	3260	-0.0133904	-0.0171255	-0.0096554	2.52e-12	0.0540624		6500	-0.0563275	-0.0601758	-0.0524792	0	0.0705556
Total cholesterol in IDL (mmol/l)	3260	-0.0243298	-0.0346169	-0.0140428	3.67e-06	0.147512		6500	-0.183381	-0.193547	-0.173215	0	0.191472
Cholesterol esters in IDL (mmol/l)	3260	-0.0128302	-0.0203143	-0.005346	0.0007849	0.106779		6500	-0.131732	-0.139052	-0.124413	0	0.137332
Free cholesterol in IDL (mmol/l)	3260	-0.0115035	-0.0143706	-0.0086364	4.91e-15	0.0416263		6500	-0.0516414	-0.0545994	-0.0486834	0	0.0554298
Triglycerides in IDL (mmol/l)	3260	-0.0082078	-0.0095835	-0.0068322	5.37e-31	0.0206077		6500	-0.0146031	-0.0162274	-0.0129787	0	0.0311536
Concentration of large LDL particles (mol/l)	3260	-5.19e-09	-7.81e-09	-2.56e-09	0.0001084	3.76e-08		6500	9.86e-09	7.45e-09	1.23e-08	1.09e-15	3.83e-08
Total lipids in large LDL (mmol/l)	3260	-0.0344472	-0.053321	-0.0155735	0.0003506	0.270203		6500	-0.19129	-0.209868	-0.172712	0	0.33402
Phospholipids in large LDL (mmol/l)	3260	-0.0079105	-0.0118509	-0.00397	8.45e-05	0.0564426		6500	-0.0430222	-0.0468805	-0.0391639	0	0.0694497
Total cholesterol in large LDL (mmol/l)	3260	-0.0143859	-0.0284185	-0.0003533	0.0445075	0.200182		6500	-0.128774	-0.142504	-0.115044	0	0.244463
Cholesterol esters in large LDL (mmol/l)	3260	-0.005337	-0.0160743	0.0054004	0.329853	0.152857		6500	-0.0867255	-0.0971716	-0.0762794	0	0.185538
Free cholesterol in large LDL (mmol/l)	3260	-0.0090473	-0.0123847	-0.0057099	1.14e-07	0.0479704		6500	-0.0420255	-0.0453703	-0.0386806	0	0.0599248
Triglycerides in large LDL (mmol/l)	3260	-0.0121484	-0.0134285	-0.0108683	0	0.0200997		6500	-0.0194763	-0.0209263	-0.0180263	0	0.0290882
Concentration of medium LDL particles (mol/l)	3260	-1.34e-09	-3.74e-09	1.05e-09	0.27139	3.42e-08		6497	1.47e-08	1.27e-08	1.68e-08	0	3.37e-08
Total lipids in medium LDL (mmol/l)	3260	-0.0040777	-0.0163282	0.0081727	0.514031	0.17493		6497	-0.0735312	-0.0849313	-0.062131	3.21e-36	0.204871
Phospholipids in medium LDL (mmol/l)	3260	-0.0017378	-0.0042266	0.000751	0.171071	0.0355453		6497	-0.0186761	-0.0209551	-0.0163972	0	0.0409899
Total cholesterol in medium LDL (mmol/l)	3260	0.0047004	-0.0046677	0.0140686	0.325301	0.133574		6497	-0.0493613	-0.0580322	-0.0406905	1.17e-28	0.154136
Cholesterol esters in medium LDL (mmol/l)	3260	0.0053787	-0.0021203	0.0128777	0.159721	0.106784		6497	-0.0297111	-0.036799	-0.0226231	2.49e-16	0.126123
Free cholesterol in medium LDL (mmol/l)	3260	-0.0006801	-0.002582	0.0012219	0.483313	0.0273172		6497	-0.0196076	-0.0212168	-0.0179985	0	0.0290645
Triglycerides in medium LDL (mmol/l)	3260	-0.00704	-0.0077109	-0.006369	0	0.0106896		6496	-0.0055375	-0.0063277	-0.0047473	0	0.0159
Concentration of small LDL particles (mol/l)	3260	-1.39e-09	-4.27e-09	1.49e-09	0.344145	4.13e-08		6497	1.22e-08	9.92e-09	1.45e-08	4.08e-25	3.61e-08
Total lipids in small LDL (mmol/l)	3260	-0.0027354	-0.0109029	0.0054322	0.511453	0.117145		6497	-0.0545932	-0.0617283	-0.0474581	0	0.127955
Phospholipids in small LDL (mmol/l)	3260	-0.0023697	-0.0042902	-0.0004493	0.0156005	0.0277995		6497	-0.0146595	-0.0161908	-0.0131281	0	0.027038
Total cholesterol in small LDL (mmol/l)	3260	0.0020003	-0.0039833	0.0079839	0.512225	0.0855909		6497	-0.0391377	-0.0444589	-0.0338165	0	0.0947873
Cholesterol esters in small LDL (mmol/l)	3260	0.0022074	-0.002487	0.0069018	0.356618	0.0669881		6497	-0.0233576	-0.0277213	-0.018994	1.49e-25	0.0779888
Free cholesterol in small LDL (mmol/l)	3260	-0.0002085	-0.0015436	0.0011267	0.759527	0.0193033		6497	-0.0157663	-0.0167728	-0.0147597	0	0.0183103
Triglycerides in small LDL (mmol/l)	3260	-0.0023658	-0.0028529	-0.0018787	3.18e-21	0.0071715		6496	-0.0008185	-0.0013988	-0.0002382	0.0057105	0.0108451
Concentration of very large HDL particles (mol/l)	3260	-1.6e-07	-1.71e-07	-1.49e-07	0	1.87e-07		6425	-1.98e-07	-2.07e-07	-1.88e-07	0	1.96e-07
Total lipids in very large HDL (mmol/l)	3260	-0.161347	-0.172609	-0.150085	0	0.188654		6425	-0.297	-0.307296	-0.286704	0	0.243948
Phospholipids in very large HDL (mmol/l)	3260	-0.0946844	-0.101091	-0.0882778	0	0.107058		6425	-0.134142	-0.139815	-0.128469	0	0.123925
Total cholesterol in very large HDL (mmol/l)	3260	-0.0640944	-0.0689011	-0.0592878	0	0.0798093		6425	-0.157315	-0.162084	-0.152547	0	0.120536
Cholesterol esters in very large HDL (mmol/l)	3260	-0.0427372	-0.0461097	-0.0393647	0	0.0555346		6425	-0.119602	-0.123084	-0.116121	0	0.0900307
Free cholesterol in very large HDL (mmol/l)	3260	-0.0213576	-0.0228267	-0.0198886	0	0.0247256		6425	-0.0377488	-0.039082	-0.0364155	0	0.0312779
Triglycerides in very large HDL (mmol/l)	3260	-0.0025696	-0.0029621	-0.0021771	7.88e-37	0.0058833		6425	-0.0056086	-0.0060128	-0.0052044	0	0.0074591
Concentration of large HDL particles (mol/l)	3260	-4.42e-07	-4.72e-07	-4.13e-07	0	4.94e-07		6448	-4.29e-07	-4.53e-07	-4.05e-07	0	4.46e-07
Total lipids in large HDL (mmol/l)	3260	-0.282525	-0.301546	-0.263504	0	0.316067		6448	-0.44845	-0.465346	-0.431553	0	0.370672
Phospholipids in large HDL (mmol/l)	3260	-0.126998	-0.135535	-0.11846	0	0.141585		6448	-0.19877	-0.206254	-0.191287	0	0.160934
Total cholesterol in large HDL (mmol/l)	3260	-0.146279	-0.156372	-0.136186	0	0.166766		6448	-0.231531	-0.240585	-0.222477	0	0.198623
Cholesterol esters in large HDL (mmol/l)	3260	-0.111318	-0.119003	-0.103633	0	0.126996		6448	-0.176559	-0.183442	-0.169676	0	0.151652
Free cholesterol in large HDL (mmol/l)	3260	-0.0349619	-0.0373757	-0.032548	0	0.0398366		6448	-0.0549946	-0.0571706	-0.0528186	0	0.0470573
Triglycerides in large HDL (mmol/l)	3260	-0.0092498	-0.0099382	-0.0085613	0	0.0115761		6448	-0.0181826	-0.0188149	-0.0175503	0	0.0152323
Concentration of medium HDL particles (mol/l)	3260	-2.76e-07	-3.04e-07	-2.47e-07	0	4.49e-07		6498	1.23e-07	1.03e-07	1.43e-07	6.47e-33	3.1e-07
Total lipids in medium HDL (mmol/l)	3260	-0.11941	-0.131868	-0.106952	0	0.195777		6498	-0.171082	-0.180296	-0.161868	0	0.168876
Phospholipids in medium HDL (mmol/l)	3260	-0.0586511	-0.0641676	-0.0531346	0	0.0880734		6498	-0.0782433	-0.082409	-0.0740777	0	0.0774264
Total cholesterol in medium HDL (mmol/l)	3260	-0.0587463	-0.0657239	-0.0517687	0	0.107634		6498	-0.0982827	-0.103349	-0.0932161	0	0.0918264
Cholesterol esters in medium HDL (mmol/l)	3260	-0.0444014	-0.0498886	-0.0389142	0	0.0842888		6498	-0.0738535	-0.0778541	-0.0698529	0	0.0720117
Free cholesterol in medium HDL (mmol/l)	3260	-0.0143464	-0.0158491	-0.0128436	0	0.0235444		6498	-0.0244414	-0.0255411	-0.0233417	0	0.0206355
Triglycerides in medium HDL (mmol/l)	3260	-0.0020104	-0.0027805	-0.0012404	3.25e-07	0.0112286		6498	0.005531	0.0047712	0.0062908	0	0.0134407
Concentration of small HDL particles (mol/l)	3260	-1.21e-07	-1.68e-07	-7.35e-08	5.83e-07	7.19e-07		6500	6.44e-07	6.16e-07	6.72e-07	0	5.18e-07
Total lipids in small HDL (mmol/l)	3260	-0.0277443	-0.0385376	-0.0169511	4.91e-07	0.163824		6500	-0.0322873	-0.0390674	-0.0255071	1.36e-20	0.116084
Phospholipids in small HDL (mmol/l)	3260	-0.0197569	-0.0246739	-0.0148399	4.49e-15	0.0750959		6500	-0.0444079	-0.0484002	-0.0404156	0	0.0746068
Total cholesterol in small HDL (mmol/l)	3260	-0.0100728	-0.0169575	-0.003188	0.0041497	0.102663		6500	0.0007119	-0.0034058	0.0048295	0.734691	0.0636566
Cholesterol esters in small HDL (mmol/l)	3260	-0.0065131	-0.0125832	-0.000443	0.0354736	0.0900378		6500	0.0162212	0.0124071	0.0200354	9.2e-17	0.0599039
Free cholesterol in small HDL (mmol/l)	3260	-0.0035586	-0.0045964	-0.0025207	2.09e-11	0.0157727		6500	-0.0155302	-0.0162522	-0.0148083	0	0.0142579
Triglycerides in small HDL (mmol/l)	3260	0.0020784	0.0014039	0.0027528	1.69e-09	0.0094971		6500	0.0114212	0.0106072	0.0122351	0	0.0146214
Phospholipids to total lipds ratio in chylomicrons and extremely large VLDL (%)	3260	-0.661251	-1.64954	0.327039	0.189656	14.9612		6067	-3.29823	-4.51768	-2.07878	1.19e-07	34.2312
Total cholesterol to total lipids ratio in chylomicrons and extremely large VLDL (%)	3260	0.735317	-0.722868	2.1935	0.322876	20.9715		6069	-5.01006	-6.97867	-3.04146	6.24e-07	78.2128
Cholesterol esters to total lipids ratio in chylomicrons and extremely large VLDL (%)	3260	0.0324074	-0.960757	1.02557	0.948991	14.2731		6062	-3.42467	-4.10219	-2.74715	5.68e-23	18.0377
Free cholesterol to total lipids ratio in chylomicrons and extremely large VLDL (%)	3260	0.702934	0.213488	1.19238	0.0048932	7.07056		6068	-0.341526	-0.52901	-0.154042	0.0003583	6.27752
Triglycerides to total lipids ratio in chylomicrons and extremely large VLDL (%)	3260	-0.074074	-1.80887	1.66072	0.933284	25.29		6067	4.66354	4.02861	5.29848	0	17.5184
Phospholipids to total lipds ratio in very large VLDL (%)	3260	-0.0410923	-1.33814	1.25595	0.950473	19.0508		6072	-0.756017	-1.40671	-0.105324	0.0227811	20.4223
Total cholesterol to total lipids ratio in very large VLDL (%)	3260	1.51866	-0.125224	3.16255	0.070181	23.6954		6070	-12.416	-14.1986	-10.6333	0	49.9233
Cholesterol esters to total lipids ratio in very large VLDL (%)	3260	0.942382	-0.0591523	1.94392	0.0651442	14.4182		6067	-8.62693	-11.5118	-5.74204	4.81e-09	109.188
Free cholesterol to total lipids ratio in very large VLDL (%)	3260	0.576312	-0.0906787	1.2433	0.0903357	9.63495		6064	-8.77246	-11.1797	-6.36519	1.01e-12	52.7608
Triglycerides to total lipids ratio in very large VLDL (%)	3260	-1.47734	-3.42943	0.474751	0.137946	28.4578		6074	2.70357	-0.185291	5.59244	0.0666112	126.203
Phospholipids to total lipds ratio in large VLDL (%)	3260	0.138052	-0.546817	0.82292	0.692703	9.96147		6374	0.857275	0.717888	0.996662	4.09e-33	3.8315
Total cholesterol to total lipids ratio in large VLDL (%)	3260	-0.165981	-1.24798	0.916017	0.763605	16.2469		6375	-1.29899	-1.60115	-0.996821	4.33e-17	7.14536
Cholesterol esters to total lipids ratio in large VLDL (%)	3260	-0.742781	-1.46341	-0.022149	0.043366	10.8963		6375	-1.28134	-1.51036	-1.05231	9.69e-28	5.77821
Free cholesterol to total lipids ratio in large VLDL (%)	3260	0.576844	0.138801	1.01489	0.009867	6.51344		6374	-0.166619	-0.33967	0.0064313	0.059141	3.64699
Triglycerides to total lipids ratio in large VLDL (%)	3260	0.0277778	-1.08346	1.13901	0.960913	16.524		6375	-0.517421	-1.19725	0.16241	0.135744	18.5957
Phospholipids to total lipds ratio in medium VLDL (%)	3260	-0.735351	-0.885349	-0.585353	1.37e-21	2.36132		6500	-0.725695	-0.781716	-0.669674	0	1.21595
Total cholesterol to total lipids ratio in medium VLDL (%)	3260	-1.87431	-2.15021	-1.59841	0	4.36556		6500	-5.49324	-5.74115	-5.24534	0	5.67212
Cholesterol esters to total lipids ratio in medium VLDL (%)	3260	-2.101	-2.34516	-1.85683	0	3.88625		6500	-5.15521	-5.40089	-4.90953	0	5.71681
Free cholesterol to total lipids ratio in medium VLDL (%)	3260	0.226725	0.118169	0.33528	4.32e-05	1.63406		6500	-0.346773	-0.416782	-0.276764	3.86e-22	1.37329
Triglycerides to total lipids ratio in medium VLDL (%)	3260	2.60949	2.30848	2.91051	0	4.8689		6500	6.1602	5.89487	6.42554	0	6.28383
Phospholipids to total lipds ratio in small VLDL (%)	3260	-1.24846	-1.3965	-1.10042	0	2.27755		6499	0.359687	0.246215	0.473159	5.49e-10	1.70568
Total cholesterol to total lipids ratio in small VLDL (%)	3260	-0.940807	-1.24154	-0.640078	9.61e-10	4.43877		6499	-10.7502	-11.022	-10.4785	0	6.69428
Cholesterol esters to total lipids ratio in small VLDL (%)	3260	-0.504275	-0.792169	-0.216381	0.0006014	4.23266		6499	-9.49001	-9.75827	-9.22176	0	6.29208
Free cholesterol to total lipids ratio in small VLDL (%)	3260	-0.436417	-0.496025	-0.376809	0	0.932667		6499	-1.25216	-1.28473	-1.21959	0	0.802498
Triglycerides to total lipids ratio in small VLDL (%)	3260	2.18941	1.90137	2.47745	0	4.32444		6499	10.4251	10.1635	10.6867	0	6.59927
Phospholipids to total lipds ratio in very small VLDL (%)	3260	-1.00327	-1.16188	-0.844653	1.52e-34	2.29753		6500	2.44636	2.29867	2.59404	0	2.45431
Total cholesterol to total lipids ratio in very small VLDL (%)	3260	-0.122123	-0.339905	0.0956577	0.271639	3.1387		6500	-9.29476	-9.56766	-9.02185	0	6.01944
Cholesterol esters to total lipids ratio in very small VLDL (%)	3260	-0.228754	-0.433543	-0.0239645	0.0285852	2.96602		6500	-8.10833	-8.35712	-7.85952	0	5.25557
Free cholesterol to total lipids ratio in very small VLDL (%)	3260	0.106579	0.031602	0.181556	0.005349	1.08833		6500	-1.18173	-1.25523	-1.10824	0	1.30888
Triglycerides to total lipids ratio in very small VLDL (%)	3260	1.12526	0.847805	1.40272	2.51e-15	3.97579		6500	6.85908	6.54533	7.17283	0	5.58907
Phospholipids to total lipds ratio in IDL (%)	3260	-0.0461668	-0.129826	0.0374927	0.279336	1.15888		6500	1.39466	1.31012	1.4792	0	1.28739
Total cholesterol to total lipids ratio in IDL (%)	3260	0.490353	0.296748	0.683958	7.19e-07	2.85292		6500	-2.83932	-3.03412	-2.64452	0	3.14686
Cholesterol esters to total lipids ratio in IDL (%)	3260	0.858098	0.684538	1.03166	6.32e-22	2.53842		6500	-2.23069	-2.40565	-2.05573	0	2.68972
Free cholesterol to total lipids ratio in IDL (%)	3260	-0.36763	-0.442988	-0.292272	2.14e-21	1.04079		6500	-0.608004	-0.706068	-0.509939	1.26e-33	1.29872
Triglycerides to total lipids ratio in IDL (%)	3260	-0.444231	-0.597342	-0.291119	1.39e-08	2.27801		6500	1.45009	1.28218	1.61801	0	2.74784
Phospholipids to total lipds ratio in large LDL (%)	3260	0.123196	-0.0156183	0.26201	0.0819376	2.01565		6500	0.551489	0.421359	0.68162	1.18e-16	1.74501
Total cholesterol to total lipids ratio in large LDL (%)	3260	0.898458	0.67884	1.11808	1.45e-15	3.27017		6500	-0.222032	-0.427532	-0.0165316	0.0342104	3.06687
Cholesterol esters to total lipids ratio in large LDL (%)	3260	1.11746	0.861777	1.37314	1.58e-17	3.75669		6500	0.314729	0.0942326	0.535226	0.0051555	3.26748
Free cholesterol to total lipids ratio in large LDL (%)	3260	-0.218641	-0.298748	-0.138533	9.33e-08	1.13214		6500	-0.533592	-0.612146	-0.455038	0	1.1778
Triglycerides to total lipids ratio in large LDL (%)	3260	-1.02187	-1.13385	-0.909898	0	1.75989		6500	-0.327873	-0.438318	-0.217427	6.18e-09	2.0437
Phospholipids to total lipds ratio in medium LDL (%)	3260	-0.156852	-0.408233	0.0945281	0.221267	3.62939		6497	0.0517212	-0.149568	0.25301	0.614485	3.47812
Total cholesterol to total lipids ratio in medium LDL (%)	3260	1.44927	1.10846	1.79009	1.1e-16	5.03367		6497	-0.0528103	-0.326142	0.220521	0.704882	4.4972
Cholesterol esters to total lipids ratio in medium LDL (%)	3260	1.40661	0.941253	1.87197	3.42e-09	6.77544		6497	1.05851	0.694556	1.42247	1.24e-08	6.39553
Free cholesterol to total lipids ratio in medium LDL (%)	3260	0.0426936	-0.102368	0.187755	0.563939	2.06551		6497	-1.09817	-1.21365	-0.982684	0	2.4258
Triglycerides to total lipids ratio in medium LDL (%)	3260	-1.29243	-1.41038	-1.17449	0	1.88764		6496	0.00432	-0.100855	0.109495	0.935826	1.92727
Phospholipids to total lipds ratio in small LDL (%)	3260	-0.487171	-0.79428	-0.180062	0.0018853	4.4695		6497	0.308088	0.0746917	0.541484	0.0096841	4.04053
Total cholesterol to total lipids ratio in small LDL (%)	3260	1.1531	0.765374	1.54082	6.04e-09	5.65837		6497	-1.11977	-1.43996	-0.79958	7.75e-12	5.06263
Cholesterol esters to total lipids ratio in small LDL (%)	3260	1.02421	0.558769	1.48966	1.65e-05	6.72199		6497	0.600138	0.216298	0.983979	0.0021857	6.60171
Free cholesterol to total lipids ratio in small LDL (%)	3260	0.129027	0.0246107	0.233442	0.0154545	1.49009		6497	-1.70959	-1.80639	-1.6128	0	2.33812
Triglycerides to total lipids ratio in small LDL (%)	3260	-0.66584	-0.784496	-0.547184	1.14e-27	1.75331		6496	0.813373	0.687756	0.93899	1.75e-36	2.04342
Phospholipids to total lipds ratio in very large HDL (%)	3260	-4.17689	-5.02022	-3.33357	5.36e-22	11.4358		6425	2.53521	1.97186	3.09857	1.43e-18	7.4431
Total cholesterol to total lipids ratio in very large HDL (%)	3260	2.22779	1.52282	2.93277	6.52e-10	9.85669		6425	-3.9891	-4.4059	-3.57231	0	6.33477
Cholesterol esters to total lipids ratio in very large HDL (%)	3260	4.03867	3.28417	4.79317	2.3e-25	10.6883		6425	-3.01917	-3.42059	-2.61775	0	5.99714
Free cholesterol to total lipids ratio in very large HDL (%)	3260	-1.81059	-1.99704	-1.62413	0	2.63231		6425	-0.971549	-1.07093	-0.872163	0	1.30814
Triglycerides to total lipids ratio in very large HDL (%)	3260	1.94911	1.56451	2.33372	6.11e-23	4.75315		6425	1.45221	1.22783	1.67658	1.89e-36	3.64873
Phospholipids to total lipds ratio in large HDL (%)	3260	2.47939	2.12529	2.83351	0	4.8922		6448	3.63952	3.40098	3.87806	0	3.86384
Total cholesterol to total lipids ratio in large HDL (%)	3260	-3.15213	-3.55277	-2.75149	0	5.43757		6448	-3.69938	-3.98343	-3.41533	0	4.47471
Cholesterol esters to total lipids ratio in large HDL (%)	3260	-1.77108	-2.05356	-1.48861	5.51e-34	3.78395		6448	-2.14655	-2.33191	-1.96118	0	3.05501
Free cholesterol to total lipids ratio in large HDL (%)	3260	-1.38111	-1.5186	-1.24362	0	1.90009		6448	-1.55344	-1.66389	-1.44299	0	1.55663
Triglycerides to total lipids ratio in large HDL (%)	3260	0.672873	0.346272	0.999474	5.48e-05	4.09141		6448	0.0668549	-0.0356372	0.169347	0.201045	1.46619
Phospholipids to total lipds ratio in medium HDL (%)	3260	-0.457048	-0.525307	-0.388789	2.1e-38	0.987286		6498	0.064808	-0.0035342	0.13315	0.0630788	1.24734
Total cholesterol to total lipids ratio in medium HDL (%)	3260	0.0699779	-0.0891275	0.229083	0.388556	2.21299		6498	-1.62104	-1.76221	-1.47987	0	2.28934
Cholesterol esters to total lipids ratio in medium HDL (%)	3260	0.465921	0.338373	0.59347	9.77e-13	1.82054		6498	-0.66267	-0.78595	-0.539389	9.37e-26	2.07119
Free cholesterol to total lipids ratio in medium HDL (%)	3260	-0.396179	-0.44517	-0.347188	0	0.699576		6498	-0.959559	-0.996892	-0.922225	0	0.655324
Triglycerides to total lipids ratio in medium HDL (%)	3260	0.387146	0.281875	0.492417	6.89e-13	1.46731		6498	1.56404	1.47032	1.65777	0	1.52795
Phospholipids to total lipds ratio in small HDL (%)	3260	-0.469981	-0.683355	-0.256607	1.62e-05	3.03072		6500	-2.35971	-2.55704	-2.16238	0	3.64848
Total cholesterol to total lipids ratio in small HDL (%)	3260	0.190978	-0.0581157	0.440072	0.132873	3.51003		6500	1.14721	0.919578	1.37485	7.4e-23	3.70179
Cholesterol esters to total lipids ratio in small HDL (%)	3260	0.269557	0.0006828	0.538432	0.0494214	3.78575		6500	2.26128	2.0098	2.51275	0	4.23089
Free cholesterol to total lipids ratio in small HDL (%)	3260	-0.0785229	-0.106096	-0.0509494	2.55e-08	0.39223		6500	-1.11607	-1.14542	-1.08673	0	0.7473
Triglycerides to total lipids ratio in small HDL (%)	3260	0.279005	0.212076	0.345934	4.24e-16	0.931169		6500	1.21355	1.14057	1.28653	0	1.23181
Mean diameter for VLDL particles (nm)	3260	0.774161	0.69439	0.853933	0	1.16365		6500	1.54786	1.47106	1.62465	0	1.4423
Mean diameter for LDL particles (nm)	3260	-0.0617886	-0.073789	-0.0497881	1.28e-23	0.180012		6500	-0.11258	-0.119211	-0.105949	0	0.117492
Mean diameter for HDL particles (nm)	3260	-0.213613	-0.228936	-0.198291	0	0.245371		6500	-0.317584	-0.330481	-0.304687	0	0.263291
Serum total cholesterol (mmol/l)	3260	-0.255852	-0.310888	-0.200815	1.34e-19	0.807982		6500	-0.999	-1.04881	-0.949191	0	0.942186
Total cholesterol in VLDL (mmol/l)	3260	0.0553647	0.0419393	0.0687901	8.63e-16	0.184482		6500	-0.101745	-0.117034	-0.0864561	2.04e-38	0.24856
Remnant cholesterol (non-HDL, non-LDL -cholesterol) (mmol/l)	3260	0.0310282	0.0092429	0.0528135	0.0052598	0.303723		6500	-0.284001	-0.306784	-0.261217	0	0.401772
Total cholesterol in LDL (mmol/l)	3260	-0.0076879	-0.0368544	0.0214786	0.605322	0.415831		6500	-0.218693	-0.246451	-0.190934	0	0.492375
Total cholesterol in HDL (mmol/l)	3260	-0.279205	-0.30029	-0.25812	0	0.342151		6500	-0.496286	-0.513919	-0.478652	0	0.37261
Total cholesterol in HDL2 (mmol/l)	3260	-0.260724	-0.279948	-0.241501	0	0.312394		6500	-0.384842	-0.401034	-0.368649	0	0.3246
Total cholesterol in HDL3 (mmol/l)	3260	-0.0184725	-0.0207515	-0.0161936	0	0.0354521		6500	-0.111459	-0.113333	-0.109586	0	0.061271
Esterified cholesterol (mmol/l)	3258	-0.170218	-0.209574	-0.130862	3.36e-17	0.575375		6299	-0.724116	-0.760194	-0.688038	0	0.679873
Free cholesterol (mmol/l)	3258	-0.0863831	-0.102267	-0.0704996	4.06e-26	0.235229		6299	-0.273345	-0.288021	-0.25867	0	0.271698
Serum total triglycerides (mmol/l)	3260	0.129702	0.100801	0.158603	2.2e-18	0.391027		6500	0.248731	0.213273	0.284189	0	0.553468
Triglycerides in VLDL (mmol/l)	3260	0.171216	0.145965	0.196467	0	0.343768		6500	0.296527	0.265489	0.327564	0	0.480256
Triglycerides in LDL (mmol/l)	3260	-0.0215544	-0.0239573	-0.0191515	0	0.0374509		6500	-0.025915	-0.0287001	-0.0231299	0	0.0548688
Triglycerides in HDL (mmol/l)	3260	-0.011752	-0.0136709	-0.0098331	1.56e-32	0.0286762		6500	-0.0072528	-0.0092326	-0.0052731	7.65e-13	0.0337516
Diacylglycerol (mmol/l)	0							5664	0.006923	0.0057683	0.0080778	1.58e-31	0.0139641
Ratio of diacylglycerol to triglycerides	0							5663	0.0072828	0.006044	0.0085216	2.15e-30	0.0135978
Total phosphoglycerides (mmol/l)	3258	-0.211873	-0.232708	-0.191039	0	0.329825		6297	-0.428165	-0.447369	-0.408961	0	0.378015
Ratio of triglycerides to phosphoglycerides	3255	0.127819	0.112756	0.142882	0	0.207539		6296	0.143286	0.127151	0.159421	0	0.229269
Phosphatidylcholine and other cholines (mmol/l)	3258	-0.16645	-0.189487	-0.143413	0	0.349471		6270	-0.519963	-0.538305	-0.501622	0	0.394412
Total cholines (mmol/l)	3258	-0.22749	-0.252599	-0.20238	0	0.391084		6299	-0.546168	-0.566489	-0.525847	0	0.42302
Apolipoprotein A-I (g/l)	3260	-0.14424	-0.157227	-0.131252	0	0.207268		6500	-0.312183	-0.321922	-0.302445	0	0.213403
Apolipoprotein B (g/l)	3260	0.0292689	0.0180487	0.0404891	3.32e-07	0.156363		6498	-0.0884308	-0.100007	-0.076855	0	0.198097
Ratio of apolipoprotein B to apolipoprotein A-I	3260	0.0677908	0.05967	0.0759115	0	0.115565		6498	0.0501133	0.0421175	0.0581091	2.58e-34	0.129043
Total fatty acids (mmol/l)	3258	-0.402352	-0.537895	-0.266808	6.45e-09	1.95104		6298	-1.95803	-2.0899	-1.82616	0	2.29405
Estimated description of fatty acid chain length, not actual carbon number	0							6297	0.40625	0.384189	0.428311	0	0.39225
Estimated degree of unsaturation	0							6297	0.0094824	0.0051062	0.0138585	2.19e-05	0.0665714
22:6, docosahexaenoic acid (mmol/l)	3258	-0.0178538	-0.0199537	-0.0157538	0	0.0326181		6301	-0.0486091	-0.0511411	-0.0460771	0	0.0483086
18:2, linoleic acid (mmol/l)	3258	-0.0980422	-0.135529	-0.0605548	3.1e-07	0.539809		6299	-0.580289	-0.610982	-0.549597	0	0.581331
Conjugated linoleic acid (mmol/l)	0							6179	0.0013407	0.0003888	0.0022925	0.0057785	0.0174839
Omega-3 fatty acids (mmol/l)	3258	-0.005174	-0.0106022	0.0002543	0.0617346	0.0786789		6300	-0.10995	-0.116656	-0.103243	0	0.121042
Omega-6 fatty acids (mmol/l)	3258	-0.176106	-0.217887	-0.134324	2.02e-16	0.611715		6299	-0.746898	-0.782993	-0.710803	0	0.692992
Polyunsaturated fatty acids (mmol/l)	3258	-0.181278	-0.227477	-0.135079	1.88e-14	0.675479		6299	-0.856728	-0.897272	-0.816184	0	0.776059
Monounsaturated fatty acids; 16:1, 18:1 (mmol/l)	3258	-0.0780527	-0.124549	-0.0315566	0.0010075	0.653594		6295	-0.319238	-0.370009	-0.268466	1.64e-34	0.806292
Saturated fatty acids (mmol/l)	3258	-0.143088	-0.192875	-0.0933008	1.9e-08	0.715472		6293	-0.782111	-0.833085	-0.731136	0	0.878839
Ratio of 22:6 docosahexaenoic acid to total fatty acids (%)	3258	-0.138084	-0.15795	-0.118219	0	0.293605		6298	-0.236639	-0.257909	-0.215369	0	0.364331
Ratio of 18:2 linoleic acid to total fatty acids (%)	3258	0.1791	-0.0210908	0.379291	0.0795029	2.75649		6297	-0.512882	-0.709615	-0.316149	3.31e-07	2.94869
Ratio of conjugated linoleic acid to total fatty acids (%)	0							6176	0.0472977	0.0390747	0.0555208	3.34e-29	0.154115
Ratio of omega-3 fatty acids to total fatty acids (%)	3258	0.114379	0.073278	0.155479	5.22e-08	0.590258		6297	-0.333797	-0.38411	-0.283483	3.52e-38	0.852118
Ratio of omega-6 fatty acids to total fatty acids (%)	3258	-0.399481	-0.564551	-0.234411	2.17e-06	2.24955		6297	-0.804714	-1.00271	-0.606714	1.91e-15	2.86835
Ratio of polyunsaturated fatty acids to total fatty acids (%)	3258	-0.284889	-0.469279	-0.100499	0.0024702	2.51274		6297	-1.13846	-1.34925	-0.927662	5.64e-26	3.08699
Ratio of monounsaturated fatty acids to total fatty acids (%)	3258	0.177086	-0.0246418	0.378814	0.0853119	2.76619		6293	1.74061	1.52813	1.95309	0	3.14286
Ratio of saturated fatty acids to total fatty acids (%)	3258	0.107852	-0.0141901	0.229894	0.0832404	1.68237		6292	-0.595467	-0.716098	-0.474835	5.39e-22	1.7345
Glucose (mmol/l)	3255	0.183129	0.149613	0.216646	2.42e-26	0.459462		6491	-0.208038	-0.262748	-0.153328	1.02e-13	0.88521
Lactate (mmol/l)	3260	-0.0065008	-0.0374436	0.024442	0.680422	0.45948		6495	0.276465	0.253091	0.299839	0	0.380794
Citrate (mmol/l)	3260	0.0018355	0.0001011	0.0035699	0.038062	0.0245854		6494	0.0420683	0.0405726	0.0435639	0	0.0329319
Alanine (mmol/l)	3260	0.0102476	0.0063319	0.0141632	3.05e-07	0.0558315		6495	0.0991661	0.0955983	0.102734	0	0.0765888
Glutamine (mmol/l)	3204	0.0621779	0.0570326	0.0673231	0	0.0767944		6494	0.0198311	0.0166634	0.0229989	3.05e-34	0.0568346
Histidine (mmol/l)	3260	0.0026656	0.0021162	0.0032149	3.46e-21	0.0080449		6494	-0.0010369	-0.0015762	-0.0004975	0.0001657	0.0109332
Isoleucine (mmol/l)	3257	0.0100567	0.0092506	0.0108628	0	0.0119517		6493	0.0201957	0.019334	0.0210574	0	0.0157017
Leucine (mmol/l)	3260	0.0124265	0.0115572	0.0132957	0	0.0133078		6494	0.0218253	0.0210368	0.0226137	0	0.014283
Valine (mmol/l)	3258	0.0241508	0.0222339	0.0260677	0	0.0293486		6493	0.0178629	0.0161671	0.0195588	0	0.030268
Phenylalanine (mmol/l)	3258	0.0021532	0.0017163	0.00259	8.33e-22	0.0063033		6492	0.0122391	0.0118753	0.012603	0	0.0084707
Tyrosine (mmol/l)	3259	0.0050262	0.0043765	0.0056759	0	0.0097781		6492	-0.0017773	-0.0024197	-0.0011349	6.06e-08	0.0112789
Acetate (mmol/l)	3260	0.0056948	0.0029468	0.0084428	4.96e-05	0.0353049		6495	-0.01412	-0.0161255	-0.0121145	0	0.031698
Acetoacetate (mmol/l)	3260	0.0007784	7.84e-05	0.0014784	0.0293143	0.0103711		0
3-hydroxybutyrate (mmol/l)	3255	-0.015472	-0.0211841	-0.00976	1.16e-07	0.0874196		6480	0.0202842	0.0147014	0.025867	1.17e-12	0.107014
Creatinine (mmol/l)	3260	0.0116264	0.0110821	0.0121707	0	0.0093554		6492	0.0051336	0.0045666	0.0057007	0	0.0101101
Albumin (signal area)	3260	0.0029757	0.0025992	0.0033522	0	0.0055987		6498	-0.0032046	-0.0034456	-0.0029636	0	0.0045017
Glycoprotein acetyls, mainly a1-acid glycoprotein (mmol/l)	3260	-0.0123082	-0.0245867	-2.97e-05	0.0494482	0.171906		6495	-0.0390794	-0.0506875	-0.0274712	4.45e-11	0.173278
Complete case sample
Unstandardized outcome	N	Beta	LCL	UCL	P-value	SD		N	Beta	LCL	UCL	P-value	SD
Concentration of chylomicrons and extremely large VLDL particles (mol/l)	769	3.1e-11	2.09e-11	4.11e-11	2.35e-09	7.09e-11		5187	8.08e-11	7.25e-11	8.9e-11	0	1.07e-10
Total lipids in chylomicrons and extremely large VLDL (mmol/l)	769	0.0065548	0.0043976	0.0087121	3.74e-09	0.0151833		5187	0.0145172	0.0127417	0.0162927	0	0.022909
Phospholipids in chylomicrons and extremely large VLDL (mmol/l)	769	0.0007598	0.000488	0.0010317	5.55e-08	0.0019007		5187	0.0015587	0.0013346	0.0017829	0	0.0028082
Total cholesterol in chylomicrons and extremely large VLDL (mmol/l)	769	0.0009296	0.000555	0.0013041	1.34e-06	0.0026161		5187	0.0022381	0.0019112	0.0025651	0	0.0040734
Cholesterol esters in chylomicrons and extremely large VLDL (mmol/l)	769	0.0004499	0.0002461	0.0006537	1.66e-05	0.00142		5187	0.0012911	0.001109	0.0014731	0	0.0022227
Free cholesterol in chylomicrons and extremely large VLDL (mmol/l)	769	0.0004796	0.0003048	0.0006544	9.62e-08	0.0012264		5187	0.0009461	0.0007958	0.0010963	1.59e-34	0.001913
Triglycerides in chylomicrons and extremely large VLDL (mmol/l)	769	0.0048656	0.0033468	0.0063844	5.37e-10	0.0107239		5187	0.0107182	0.0094892	0.0119473	0	0.0161042
Concentration of very large VLDL particles (mol/l)	769	1.93e-10	1.33e-10	2.54e-10	4.51e-10	4.3e-10		5187	5.48e-10	4.98e-10	5.98e-10	0	6.4e-10
Total lipids in very large VLDL (mmol/l)	769	0.0185504	0.0127206	0.0243802	6.96e-10	0.0416297		5187	0.0485072	0.043622	0.0533924	0	0.0625567
Phospholipids in very large VLDL (mmol/l)	769	0.0027885	0.0018176	0.0037595	2.42e-08	0.0068658		5187	0.0073091	0.0064962	0.008122	0	0.010271
Total cholesterol in very large VLDL (mmol/l)	769	0.0032054	0.0020997	0.004311	1.8e-08	0.0077875		5187	0.0072972	0.0063252	0.0082692	0	0.0122844
Cholesterol esters in very large VLDL (mmol/l)	769	0.0017854	0.0011924	0.0023784	5.13e-09	0.0041945		5187	0.0046081	0.0040869	0.0051294	0	0.0065967
Free cholesterol in very large VLDL (mmol/l)	769	0.0014198	0.0009054	0.0019343	8.09e-08	0.0036056		5187	0.002688	0.0022354	0.0031406	6.02e-31	0.0057374
Triglycerides in very large VLDL (mmol/l)	769	0.0125562	0.0087815	0.016331	1.2e-10	0.0271257		5187	0.0338971	0.0307834	0.0370109	0	0.0402736
Concentration of large VLDL particles (mol/l)	769	1.36e-09	1e-09	1.72e-09	3.82e-13	2.63e-09		5187	3.89e-09	3.61e-09	4.17e-09	0	3.64e-09
Total lipids in large VLDL (mmol/l)	769	0.0780084	0.0570617	0.0989551	6.7e-13	0.152248		5187	0.213373	0.197079	0.229666	0	0.213054
Phospholipids in large VLDL (mmol/l)	769	0.0135536	0.0097195	0.0173876	8.39e-12	0.0277714		5187	0.0388236	0.0358825	0.0417646	0	0.0385719
Total cholesterol in large VLDL (mmol/l)	769	0.0163235	0.0116456	0.0210015	1.52e-11	0.0337111		5187	0.0426214	0.038909	0.0463337	0	0.0477673
Cholesterol esters in large VLDL (mmol/l)	769	0.0086479	0.0063292	0.0109667	6.22e-13	0.0168015		5187	0.0228642	0.021058	0.0246704	0	0.0237804
Free cholesterol in large VLDL (mmol/l)	769	0.0076753	0.0052951	0.0100554	4.16e-10	0.0170592		5187	0.019752	0.0178315	0.0216725	0	0.0242124
Triglycerides in large VLDL (mmol/l)	769	0.0481321	0.0356585	0.0606056	1.04e-13	0.091033		5187	0.131906	0.122241	0.14157	0	0.127166
Concentration of medium VLDL particles (mol/l)	769	4.2e-09	3.26e-09	5.15e-09	1.36e-17	6.93e-09		5187	1.05e-08	9.86e-09	1.12e-08	0	9.28e-09
Total lipids in medium VLDL (mmol/l)	769	0.136881	0.10553	0.168232	5.63e-17	0.229994		5187	0.314764	0.291845	0.337683	0	0.310275
Phospholipids in medium VLDL (mmol/l)	769	0.025558	0.0195239	0.0315921	4.18e-16	0.0441216		5187	0.0597812	0.0554184	0.064144	0	0.0595418
Total cholesterol in medium VLDL (mmol/l)	769	0.0283034	0.0201629	0.0364439	1.78e-11	0.0586473		5187	0.0628999	0.0571407	0.0686591	0	0.079124
Cholesterol esters in medium VLDL (mmol/l)	769	0.0127293	0.0083918	0.0170668	1.21e-08	0.0309701		5187	0.0283536	0.0253752	0.031332	0	0.042058
Free cholesterol in medium VLDL (mmol/l)	769	0.015576	0.0116707	0.0194812	1.63e-14	0.028472		5187	0.0345383	0.031659	0.0374175	0	0.0384864
Triglycerides in medium VLDL (mmol/l)	769	0.083021	0.0656693	0.100373	6.56e-20	0.1287		5187	0.191987	0.179043	0.204932	0	0.174585
Concentration of small VLDL particles (mol/l)	769	4.38e-09	3.36e-09	5.39e-09	1.45e-16	7.52e-09		5187	8.65e-09	7.95e-09	9.35e-09	0	1.02e-08
Total lipids in small VLDL (mmol/l)	769	0.0820827	0.062446	0.10172	9.68e-16	0.144979		5187	0.0875153	0.0740144	0.101016	1.86e-36	0.203858
Phospholipids in small VLDL (mmol/l)	769	0.0139432	0.0100185	0.017868	6.66e-12	0.0291096		5187	0.0189313	0.0161647	0.0216979	0	0.0425268
Total cholesterol in small VLDL (mmol/l)	769	0.0243278	0.017019	0.0316365	1.17e-10	0.0530047		5187	-0.0247729	-0.0293237	-0.0202221	2.58e-26	0.0761387
Cholesterol esters in small VLDL (mmol/l)	769	0.014955	0.0100947	0.0198153	2.4e-09	0.0349422		5187	-0.0293652	-0.0323283	-0.0264022	0	0.050916
Free cholesterol in small VLDL (mmol/l)	769	0.0093771	0.0067257	0.0120286	8.22e-12	0.0195752		5187	0.004622	0.002811	0.006433	5.82e-07	0.0285635
Triglycerides in small VLDL (mmol/l)	769	0.0438009	0.0345757	0.0530261	1.21e-19	0.0690038		5187	0.0934531	0.0865671	0.100339	0	0.0999295
Concentration of very small VLDL particles (mol/l)	769	8.4e-10	-1.7e-10	1.85e-09	0.102976	7.22e-09		5187	8.87e-10	3.01e-10	1.47e-09	0.0029964	8.57e-09
Total lipids in very small VLDL (mmol/l)	769	0.0097468	-0.0031337	0.0226272	0.13783	0.0920797		5187	-0.0979311	-0.105675	-0.0901871	0	0.134239
Phospholipids in very small VLDL (mmol/l)	769	-0.0007605	-0.0049587	0.0034377	0.722232	0.0302941		5187	-0.0193938	-0.0219597	-0.0168279	0	0.0404996
Total cholesterol in very small VLDL (mmol/l)	769	0.0043181	-0.0022144	0.0108507	0.194804	0.0463206		5187	-0.0895228	-0.0935333	-0.0855123	0	0.0769675
Cholesterol esters in very small VLDL (mmol/l)	769	0.0024092	-0.0021329	0.0069513	0.298092	0.0319992		5187	-0.0678202	-0.0706185	-0.0650219	0	0.0547682
Free cholesterol in very small VLDL (mmol/l)	769	0.00191	-0.0001773	0.0039973	0.0728356	0.015039		5187	-0.0216798	-0.0229703	-0.0203893	0	0.0233633
Triglycerides in very small VLDL (mmol/l)	769	0.0061986	0.0032093	0.009188	5.18e-05	0.0220114		5187	0.0110407	0.008859	0.0132224	5.41e-23	0.0345582
Concentration of IDL particles (mol/l)	769	-1.81e-09	-4.68e-09	1.06e-09	0.216847	2.09e-08		5187	5.88e-09	4.27e-09	7.49e-09	9.37e-13	2.11e-08
Total lipids in IDL (mmol/l)	769	-0.017827	-0.0474642	0.0118102	0.23805	0.215644		5187	-0.179413	-0.197039	-0.161786	0	0.280802
Phospholipids in IDL (mmol/l)	769	-0.00664	-0.0140188	0.0007388	0.0777079	0.0540624		5187	-0.0389176	-0.0435219	-0.0343133	0	0.0705556
Total cholesterol in IDL (mmol/l)	769	-0.0051227	-0.0254836	0.0152383	0.621523	0.147512		5187	-0.134637	-0.146646	-0.122628	0	0.191472
Cholesterol esters in IDL (mmol/l)	769	0.001315	-0.0135192	0.0161491	0.8619	0.106779		5187	-0.0940199	-0.10256	-0.0854795	0	0.137332
Free cholesterol in IDL (mmol/l)	769	-0.0064398	-0.0120754	-0.0008041	0.0251713	0.0416263		5187	-0.0406029	-0.0441919	-0.0370138	0	0.0554298
Triglycerides in IDL (mmol/l)	769	-0.0060664	-0.0088146	-0.0033183	1.66e-05	0.0206077		5187	-0.0058226	-0.0076762	-0.003969	7.92e-10	0.0311536
Concentration of large LDL particles (mol/l)	769	1.67e-10	-4.99e-09	5.33e-09	0.949437	3.76e-08		5187	2.22e-08	1.93e-08	2.51e-08	0	3.83e-08
Total lipids in large LDL (mmol/l)	769	0.0040689	-0.033044	0.0411817	0.829652	0.270203		5187	-0.105075	-0.127163	-0.0829861	1.59e-20	0.33402
Phospholipids in large LDL (mmol/l)	769	-0.0001601	-0.0079058	0.0075857	0.967653	0.0564426		5187	-0.0248711	-0.0294604	-0.0202818	4.26e-26	0.0694497
Total cholesterol in large LDL (mmol/l)	769	0.0146601	-0.0129279	0.0422481	0.297204	0.200182		5187	-0.0676064	-0.0840222	-0.0511905	8.41e-16	0.244463
Cholesterol esters in large LDL (mmol/l)	769	0.0172066	-0.0039241	0.0383373	0.110341	0.152857		5187	-0.0377669	-0.0501655	-0.0253684	2.51e-09	0.185538
Free cholesterol in large LDL (mmol/l)	769	-0.002546	-0.0090759	0.0039838	0.444257	0.0479704		5187	-0.0298278	-0.0339111	-0.0257445	0	0.0599248
Triglycerides in large LDL (mmol/l)	769	-0.0104408	-0.0129977	-0.0078839	4.07e-15	0.0200997		5187	-0.0125813	-0.0142595	-0.010903	0	0.0290882
Concentration of medium LDL particles (mol/l)	769	3.78e-09	-9.25e-10	8.49e-09	0.115139	3.42e-08		5187	2.47e-08	2.22e-08	2.72e-08	0	3.37e-08
Total lipids in medium LDL (mmol/l)	769	0.0221443	-0.0019547	0.0462433	0.0716494	0.17493		5187	-0.0238693	-0.0375448	-0.0101939	0.000627	0.204871
Phospholipids in medium LDL (mmol/l)	769	0.0033321	-0.001573	0.0082372	0.182753	0.0355453		5187	-0.0069022	-0.0095794	-0.0042249	4.47e-07	0.0409899
Total cholesterol in medium LDL (mmol/l)	769	0.025032	0.0065987	0.0434653	0.0078426	0.133574		5187	-0.0145795	-0.0250908	-0.0040682	0.0065665	0.154136
Cholesterol esters in medium LDL (mmol/l)	769	0.0219174	0.0071746	0.0366602	0.0036214	0.106784		5187	-0.0013217	-0.0099078	0.0072643	0.762824	0.126123
Free cholesterol in medium LDL (mmol/l)	769	0.0031077	-0.0006565	0.006872	0.105498	0.0273172		5187	-0.0132189	-0.015163	-0.0112748	0	0.0290645
Triglycerides in medium LDL (mmol/l)	769	-0.0062177	-0.0075478	-0.0048876	4.06e-19	0.0106896		5187	-0.0024207	-0.0033294	-0.001512	1.83e-07	0.0159
Concentration of small LDL particles (mol/l)	769	4.48e-09	-1.2e-09	1.02e-08	0.122074	4.13e-08		5187	2.32e-08	2.04e-08	2.61e-08	0	3.61e-08
Total lipids in small LDL (mmol/l)	769	0.0138806	-0.0022658	0.0300271	0.0918971	0.117145		5187	-0.024558	-0.0331002	-0.0160158	1.83e-08	0.127955
Phospholipids in small LDL (mmol/l)	769	0.0009925	-0.0028422	0.0048272	0.611534	0.0277995		5187	-0.0074516	-0.0092558	-0.0056475	6.96e-16	0.027038
Total cholesterol in small LDL (mmol/l)	769	0.0145742	0.0027641	0.0263843	0.0156448	0.0855909		5187	-0.0194039	-0.0258739	-0.012934	4.37e-09	0.0947873
Cholesterol esters in small LDL (mmol/l)	769	0.0123593	0.003119	0.0215995	0.0088199	0.0669881		5187	-0.0074065	-0.0127131	-0.0020999	0.0062371	0.0779888
Free cholesterol in small LDL (mmol/l)	769	0.0022135	-0.0004585	0.0048856	0.104319	0.0193033		5187	-0.0119814	-0.0131785	-0.0107843	0	0.0183103
Triglycerides in small LDL (mmol/l)	769	-0.0016846	-0.0026345	-0.0007348	0.0005264	0.0071715		5187	0.0022775	0.0016219	0.002933	1.08e-11	0.0108451
Concentration of very large HDL particles (mol/l)	769	-1.75e-07	-1.97e-07	-1.53e-07	0	1.87e-07		5187	-2.14e-07	-2.24e-07	-2.03e-07	0	1.96e-07
Total lipids in very large HDL (mmol/l)	769	-0.176576	-0.199238	-0.153915	0	0.188654		5187	-0.312404	-0.323748	-0.301061	0	0.243948
Phospholipids in very large HDL (mmol/l)	769	-0.104806	-0.117618	-0.0919935	0	0.107058		5187	-0.148889	-0.155135	-0.142642	0	0.123925
Total cholesterol in very large HDL (mmol/l)	769	-0.069028	-0.0787738	-0.0592822	0	0.0798093		5187	-0.159832	-0.165065	-0.1546	0	0.120536
Cholesterol esters in very large HDL (mmol/l)	769	-0.0456046	-0.052458	-0.0387511	2.37e-35	0.0555346		5187	-0.120646	-0.124452	-0.11684	0	0.0900307
Free cholesterol in very large HDL (mmol/l)	769	-0.0234239	-0.0263913	-0.0204565	0	0.0247256		5187	-0.0392208	-0.040696	-0.0377456	0	0.0312779
Triglycerides in very large HDL (mmol/l)	769	-0.0027455	-0.0035437	-0.0019472	2.89e-11	0.0058833		5187	-0.0037193	-0.0041914	-0.0032472	0	0.0074591
Concentration of large HDL particles (mol/l)	769	-4.93e-07	-5.52e-07	-4.34e-07	0	4.94e-07		5187	-5.14e-07	-5.41e-07	-4.87e-07	0	4.46e-07
Total lipids in large HDL (mmol/l)	769	-0.315151	-0.352837	-0.277465	0	0.316067		5187	-0.502748	-0.521542	-0.483953	0	0.370672
Phospholipids in large HDL (mmol/l)	769	-0.140338	-0.157297	-0.123379	0	0.141585		5187	-0.223057	-0.231518	-0.214597	0	0.160934
Total cholesterol in large HDL (mmol/l)	769	-0.16462	-0.184586	-0.144653	0	0.166766		5187	-0.262105	-0.272064	-0.252146	0	0.198623
Cholesterol esters in large HDL (mmol/l)	769	-0.125383	-0.1406	-0.110165	0	0.126996		5187	-0.199386	-0.206955	-0.191817	0	0.151652
Free cholesterol in large HDL (mmol/l)	769	-0.0392414	-0.0440018	-0.0344809	0	0.0398366		5187	-0.0627484	-0.0651448	-0.0603521	0	0.0470573
Triglycerides in large HDL (mmol/l)	769	-0.0101835	-0.0115962	-0.0087708	0	0.0115761		5187	-0.017594	-0.0183001	-0.0168878	0	0.0152323
Concentration of medium HDL particles (mol/l)	769	-2.94e-07	-3.55e-07	-2.33e-07	4.7e-20	4.49e-07		5187	1.05e-07	7.98e-08	1.3e-07	1.94e-16	3.1e-07
Total lipids in medium HDL (mmol/l)	769	-0.127267	-0.153967	-0.100567	8.85e-20	0.195777		5187	-0.180473	-0.191681	-0.169266	0	0.168876
Phospholipids in medium HDL (mmol/l)	769	-0.061905	-0.0736705	-0.0501395	1.67e-23	0.0880734		5187	-0.0806843	-0.085729	-0.0756397	0	0.0774264
Total cholesterol in medium HDL (mmol/l)	769	-0.0635195	-0.0784682	-0.0485708	3.4e-16	0.107634		5187	-0.109248	-0.115325	-0.103172	0	0.0918264
Cholesterol esters in medium HDL (mmol/l)	769	-0.0483625	-0.0601353	-0.0365898	2.83e-15	0.0842888		5187	-0.0830929	-0.0878914	-0.0782945	0	0.0720117
Free cholesterol in medium HDL (mmol/l)	769	-0.0151614	-0.01836	-0.0119629	1.38e-19	0.0235444		5187	-0.0261711	-0.0274833	-0.0248589	0	0.0206355
Triglycerides in medium HDL (mmol/l)	769	-0.0018203	-0.0033847	-0.0002559	0.0226321	0.0112286		5187	0.0095421	0.0086549	0.0104293	0	0.0134407
Concentration of small HDL particles (mol/l)	769	-9.49e-08	-1.96e-07	5.83e-09	0.0647847	7.19e-07		5187	6.45e-07	6.13e-07	6.78e-07	0	5.18e-07
Total lipids in small HDL (mmol/l)	769	-0.0218593	-0.0448269	0.0011084	0.0620978	0.163824		5187	-0.0334269	-0.0411767	-0.0256772	3.56e-17	0.116084
Phospholipids in small HDL (mmol/l)	769	-0.021337	-0.0318853	-0.0107886	7.84e-05	0.0750959		5187	-0.0443496	-0.0492044	-0.0394948	0	0.0746068
Total cholesterol in small HDL (mmol/l)	769	-0.0034574	-0.0179474	0.0110326	0.639631	0.102663		5187	-0.0045995	-0.0092628	6.39e-05	0.0532202	0.0636566
Cholesterol esters in small HDL (mmol/l)	769	0.0001819	-0.0125527	0.0129165	0.977637	0.0900378		5187	0.0112185	0.0068126	0.0156245	6.18e-07	0.0599039
Free cholesterol in small HDL (mmol/l)	769	-0.0036391	-0.0058371	-0.001441	0.0012042	0.0157727		5187	-0.0158387	-0.0166849	-0.0149926	0	0.0142579
Triglycerides in small HDL (mmol/l)	769	0.0029243	0.0016465	0.0042021	8.12e-06	0.0094971		5187	0.0155526	0.0146195	0.0164857	0	0.0146214
Phospholipids to total lipds ratio in chylomicrons and extremely large VLDL (%)	769	-0.334125	-2.34634	1.67809	0.744541	14.9612		5187	-2.79605	-3.94089	-1.65122	1.73e-06	34.2312
Total cholesterol to total lipids ratio in chylomicrons and extremely large VLDL (%)	769	0.973846	-1.98864	3.93633	0.518919	20.9715		5187	-2.48345	-3.03235	-1.93456	9.92e-19	78.2128
Cholesterol esters to total lipids ratio in chylomicrons and extremely large VLDL (%)	769	0.0075934	-2.00641	2.0216	0.994097	14.2731		5187	-3.06955	-3.78866	-2.35045	7.44e-17	18.0377
Free cholesterol to total lipids ratio in chylomicrons and extremely large VLDL (%)	769	0.966433	-0.0240513	1.95692	0.0558138	7.07056		5187	-0.0545763	-0.236864	0.127711	0.557266	6.27752
Triglycerides to total lipids ratio in chylomicrons and extremely large VLDL (%)	769	-0.639576	-4.13309	2.85394	0.719404	25.29		5187	3.71762	3.14667	4.28858	9.18e-37	17.5184
Phospholipids to total lipds ratio in very large VLDL (%)	769	0.318959	-2.34565	2.98357	0.814285	19.0508		5187	-0.163598	-0.723629	0.396432	0.566882	20.4223
Total cholesterol to total lipids ratio in very large VLDL (%)	769	2.04667	-1.21966	5.313	0.219056	23.6954		5187	-10.7542	-11.9788	-9.52959	0	49.9233
Cholesterol esters to total lipids ratio in very large VLDL (%)	769	1.21114	-0.771258	3.19353	0.230771	14.4182		5187	-8.26364	-11.3417	-5.18553	1.47e-07	109.188
Free cholesterol to total lipids ratio in very large VLDL (%)	769	0.835614	-0.491237	2.16246	0.216732	9.63495		5187	-7.2351	-9.51866	-4.95154	5.67e-10	52.7608
Triglycerides to total lipids ratio in very large VLDL (%)	769	-2.36578	-6.30858	1.57702	0.239206	28.4578		5187	3.36394	1.06811	5.65977	0.0040891	126.203
Phospholipids to total lipds ratio in large VLDL (%)	769	0.712792	-0.484447	1.91003	0.242873	9.96147		5187	1.01573	0.882096	1.14936	0	3.8315
Total cholesterol to total lipids ratio in large VLDL (%)	769	0.544824	-1.76716	2.8568	0.643782	16.2469		5187	-0.136686	-0.417209	0.143837	0.339509	7.14536
Cholesterol esters to total lipids ratio in large VLDL (%)	769	-0.49192	-2.08096	1.09712	0.543562	10.8963		5187	-1.04727	-1.27527	-0.819275	2.98e-19	5.77821
Free cholesterol to total lipids ratio in large VLDL (%)	769	1.03695	0.139199	1.93471	0.0236409	6.51344		5187	0.785437	0.633374	0.9375	7.06e-24	3.64699
Triglycerides to total lipids ratio in large VLDL (%)	769	-1.25798	-3.51164	0.995682	0.273523	16.524		5187	-1.58887	-2.26876	-0.908975	4.73e-06	18.5957
Phospholipids to total lipds ratio in medium VLDL (%)	769	-0.756836	-1.07611	-0.437564	3.85e-06	2.36132		5187	-0.92702	-0.981121	-0.872919	0	1.21595
Total cholesterol to total lipids ratio in medium VLDL (%)	769	-1.93181	-2.57646	-1.28716	6.03e-09	4.36556		5187	-4.63262	-4.86409	-4.40116	0	5.67212
Cholesterol esters to total lipids ratio in medium VLDL (%)	769	-2.27346	-2.79761	-1.74932	8.78e-17	3.88625		5187	-4.72682	-4.96991	-4.48373	0	5.71681
Free cholesterol to total lipids ratio in medium VLDL (%)	769	0.341562	0.0935642	0.589561	0.0070096	1.63406		5187	0.0867668	0.0272402	0.146293	0.0042864	1.37329
Triglycerides to total lipids ratio in medium VLDL (%)	769	2.68824	2.04005	3.33643	1.58e-15	4.8689		5187	5.50119	5.23986	5.76252	0	6.28383
Phospholipids to total lipds ratio in small VLDL (%)	769	-1.50856	-1.8282	-1.18891	1.94e-19	2.27755		5187	-0.418343	-0.511592	-0.325095	1.92e-18	1.70568
Total cholesterol to total lipids ratio in small VLDL (%)	769	-0.609799	-1.21451	-0.0050874	0.0481082	4.43877		5187	-10.0858	-10.3867	-9.78478	0	6.69428
Cholesterol esters to total lipids ratio in small VLDL (%)	769	-0.17073	-0.751253	0.409793	0.563886	4.23266		5187	-8.76542	-9.05778	-8.47305	0	6.29208
Free cholesterol to total lipids ratio in small VLDL (%)	769	-0.439372	-0.565218	-0.313526	1.48e-11	0.932667		5187	-1.31338	-1.34583	-1.28094	0	0.802498
Triglycerides to total lipids ratio in small VLDL (%)	769	2.11905	1.52927	2.70882	3.91e-12	4.32444		5187	10.5293	10.2206	10.838	0	6.59927
Phospholipids to total lipds ratio in very small VLDL (%)	769	-1.11169	-1.4296	-0.793774	1.38e-11	2.29753		5187	2.06772	1.90827	2.22716	0	2.45431
Total cholesterol to total lipids ratio in very small VLDL (%)	769	0.0287402	-0.41052	0.468001	0.897834	3.1387		5187	-9.03114	-9.33214	-8.73015	0	6.01944
Cholesterol esters to total lipids ratio in very small VLDL (%)	769	-0.102469	-0.530109	0.325171	0.638218	2.96602		5187	-7.7117	-7.97415	-7.44925	0	5.25557
Free cholesterol to total lipids ratio in very small VLDL (%)	769	0.131038	-0.0164268	0.278503	0.0814921	1.08833		5187	-1.31374	-1.39526	-1.23221	0	1.30888
Triglycerides to total lipids ratio in very small VLDL (%)	769	1.0826	0.564269	1.60093	4.57e-05	3.97579		5187	6.9737	6.60352	7.34389	0	5.58907
Phospholipids to total lipds ratio in IDL (%)	769	-0.176008	-0.338116	-0.0139003	0.0333745	1.15888		5187	0.901134	0.827709	0.974558	0	1.28739
Total cholesterol to total lipids ratio in IDL (%)	769	0.720626	0.350855	1.0904	0.000141	2.85292		5187	-2.30897	-2.50931	-2.10864	0	3.14686
Cholesterol esters to total lipids ratio in IDL (%)	769	1.08632	0.749433	1.42321	4.17e-10	2.53842		5187	-1.43816	-1.5996	-1.27672	0	2.68972
Free cholesterol to total lipids ratio in IDL (%)	769	-0.365886	-0.492152	-0.23962	1.82e-08	1.04079		5187	-0.869658	-0.976482	-0.762834	0	1.29872
Triglycerides to total lipids ratio in IDL (%)	769	-0.544614	-0.828324	-0.260903	0.000177	2.27801		5187	1.41252	1.22068	1.60435	0	2.74784
Phospholipids to total lipds ratio in large LDL (%)	769	-0.108296	-0.366585	0.149992	0.410717	2.01565		5187	0.0439918	-0.0651512	0.153135	0.429459	1.74501
Total cholesterol to total lipids ratio in large LDL (%)	769	1.2563	0.843545	1.66905	3.52e-09	3.27017		5187	0.280585	0.0723953	0.488776	0.0082634	3.06687
Cholesterol esters to total lipids ratio in large LDL (%)	769	1.57551	1.08366	2.06735	5.39e-10	3.75669		5187	1.24722	1.04905	1.44539	1.71e-34	3.26748
Free cholesterol to total lipids ratio in large LDL (%)	769	-0.319001	-0.459879	-0.178124	1.01e-05	1.13214		5187	-0.964753	-1.04138	-0.888129	0	1.1778
Triglycerides to total lipids ratio in large LDL (%)	769	-1.1481	-1.3674	-0.928791	2.69e-23	1.75989		5187	-0.324498	-0.454213	-0.194782	9.67e-07	2.0437
Phospholipids to total lipds ratio in medium LDL (%)	769	-0.589713	-1.05897	-0.120452	0.0138445	3.62939		5187	-0.327074	-0.563151	-0.0909974	0.0066279	3.47812
Total cholesterol to total lipids ratio in medium LDL (%)	769	2.05591	1.40339	2.70842	1.01e-09	5.03367		5187	0.37592	0.0501149	0.701724	0.0237404	4.4972
Cholesterol esters to total lipids ratio in medium LDL (%)	769	2.28363	1.3939	3.17335	5.86e-07	6.77544		5187	2.0103	1.59451	2.42609	3.82e-21	6.39553
Free cholesterol to total lipids ratio in medium LDL (%)	769	-0.22741	-0.502586	0.0477664	0.105149	2.06551		5187	-1.62365	-1.73958	-1.50773	0	2.4258
Triglycerides to total lipids ratio in medium LDL (%)	769	-1.46637	-1.70405	-1.22869	5.15e-31	1.88764		5187	-0.0416075	-0.164581	0.0813656	0.507167	1.92727
Phospholipids to total lipds ratio in small LDL (%)	769	-1.04203	-1.61248	-0.471582	0.0003572	4.4695		5187	-0.314507	-0.585397	-0.0436177	0.0228817	4.04053
Total cholesterol to total lipids ratio in small LDL (%)	769	1.84294	1.11638	2.56951	7.89e-07	5.65837		5187	-0.769926	-1.16332	-0.376535	0.0001261	5.06263
Cholesterol esters to total lipids ratio in small LDL (%)	769	1.90683	1.02975	2.78391	2.22e-05	6.72199		5187	1.32193	0.865154	1.77871	1.47e-08	6.60171
Free cholesterol to total lipids ratio in small LDL (%)	769	-0.0634452	-0.259431	0.13254	0.525298	1.49009		5187	-2.08117	-2.1788	-1.98355	0	2.33812
Triglycerides to total lipids ratio in small LDL (%)	769	-0.801099	-1.02744	-0.574762	7.92e-12	1.75331		5187	1.0877	0.932214	1.24318	0	2.04342
Phospholipids to total lipds ratio in very large HDL (%)	769	-4.25079	-6.00145	-2.50013	2.24e-06	11.4358		5187	-0.115693	-0.823687	0.592302	0.748716	7.4431
Total cholesterol to total lipids ratio in very large HDL (%)	769	2.90108	1.43761	4.36456	0.0001083	9.85669		5187	-2.37307	-2.90398	-1.84216	2.54e-18	6.33477
Cholesterol esters to total lipids ratio in very large HDL (%)	769	4.73072	3.15315	6.30828	5.89e-09	10.6883		5187	-1.54446	-2.05474	-1.03419	3.15e-09	5.99714
Free cholesterol to total lipids ratio in very large HDL (%)	769	-1.82951	-2.19185	-1.46717	7.18e-22	2.63231		5187	-0.829869	-0.956353	-0.703385	2.71e-37	1.30814
Triglycerides to total lipids ratio in very large HDL (%)	769	1.35043	0.6816	2.01925	8.07e-05	4.75315		5187	2.49237	2.20921	2.77553	0	3.64873
Phospholipids to total lipds ratio in large HDL (%)	769	2.87361	2.21723	3.53	4.68e-17	4.8922		5187	4.2973	4.00122	4.59338	0	3.86384
Total cholesterol to total lipids ratio in large HDL (%)	769	-3.38354	-4.19483	-2.57226	1.12e-15	5.43757		5187	-4.91033	-5.26786	-4.5528	0	4.47471
Cholesterol esters to total lipids ratio in large HDL (%)	769	-1.97773	-2.55027	-1.4052	2.38e-11	3.78395		5187	-2.84472	-3.07567	-2.61378	0	3.05501
Free cholesterol to total lipids ratio in large HDL (%)	769	-1.40583	-1.67612	-1.13553	4.93e-23	1.90009		5187	-2.06869	-2.21431	-1.92307	0	1.55663
Triglycerides to total lipids ratio in large HDL (%)	769	0.510216	0.136202	0.88423	0.0075663	4.09141		5187	0.624364	0.485233	0.763494	1.87e-18	1.46619
Phospholipids to total lipds ratio in medium HDL (%)	769	-0.407066	-0.550439	-0.263694	3.46e-08	0.987286		5187	0.283667	0.202466	0.364868	8.33e-12	1.24734
Total cholesterol to total lipids ratio in medium HDL (%)	769	-0.0540758	-0.361279	0.253128	0.729775	2.21299		5187	-2.34693	-2.51543	-2.17844	0	2.28934
Cholesterol esters to total lipids ratio in medium HDL (%)	769	0.359269	0.114629	0.60391	0.0040509	1.82054		5187	-1.29359	-1.43983	-1.14735	0	2.07119
Free cholesterol to total lipids ratio in medium HDL (%)	769	-0.413513	-0.510695	-0.316332	3.11e-16	0.699576		5187	-1.0556	-1.09972	-1.01148	0	0.655324
Triglycerides to total lipids ratio in medium HDL (%)	769	0.461244	0.265817	0.656671	4.23e-06	1.46731		5187	2.07169	1.96456	2.17883	0	1.52795
Phospholipids to total lipds ratio in small HDL (%)	769	-0.901406	-1.32779	-0.475022	3.7e-05	3.03072		5187	-2.33101	-2.57993	-2.0821	0	3.64848
Total cholesterol to total lipids ratio in small HDL (%)	769	0.561996	0.0704424	1.05355	0.0250924	3.51003		5187	0.742205	0.454989	1.02942	4.2e-07	3.70179
Cholesterol esters to total lipids ratio in small HDL (%)	769	0.706405	0.175547	1.23726	0.0091718	3.78575		5187	1.87801	1.5588	2.19723	2.1e-30	4.23089
Free cholesterol to total lipids ratio in small HDL (%)	769	-0.143881	-0.198686	-0.0890761	3.25e-07	0.39223		5187	-1.1378	-1.17458	-1.10103	0	0.7473
Triglycerides to total lipids ratio in small HDL (%)	769	0.338967	0.211534	0.466399	2.29e-07	0.931169		5187	1.59185	1.50775	1.67594	0	1.23181
Mean diameter for VLDL particles (nm)	769	0.862739	0.712782	1.0127	1.82e-27	1.16365		5187	1.97706	1.89209	2.06202	0	1.4423
Mean diameter for LDL particles (nm)	769	-0.0747583	-0.0995538	-0.0499627	4.9e-09	0.180012		5187	-0.105105	-0.112137	-0.0980726	0	0.117492
Mean diameter for HDL particles (nm)	769	-0.237998	-0.26863	-0.207366	0	0.245371		5187	-0.340328	-0.354654	-0.326001	0	0.263291
Serum total cholesterol (mmol/l)	769	-0.174036	-0.282671	-0.065401	0.0017257	0.807982		5187	-0.770113	-0.829692	-0.710534	0	0.942186
Total cholesterol in VLDL (mmol/l)	769	0.0774151	0.0515653	0.103265	6.16e-09	0.184482		5187	0.0007612	-0.0159825	0.017505	0.928983	0.24856
Remnant cholesterol (non-HDL, non-LDL -cholesterol) (mmol/l)	769	0.0723094	0.0294322	0.115187	0.0009746	0.303723		5187	-0.132846	-0.157972	-0.107719	6.26e-25	0.401772
Total cholesterol in LDL (mmol/l)	769	0.0542478	-0.0030845	0.11158	0.0636303	0.415831		5187	-0.10157	-0.134902	-0.0682392	2.47e-09	0.492375
Total cholesterol in HDL (mmol/l)	769	-0.300642	-0.34296	-0.258325	0	0.342151		5187	-0.535679	-0.555396	-0.515962	0	0.37261
Total cholesterol in HDL2 (mmol/l)	769	-0.282852	-0.321407	-0.244296	0	0.312394		5187	-0.423282	-0.441298	-0.405266	0	0.3246
Total cholesterol in HDL3 (mmol/l)	769	-0.0177777	-0.0223259	-0.0132295	5.11e-14	0.0354521		5187	-0.112417	-0.114557	-0.110276	0	0.061271
Esterified cholesterol (mmol/l)	769	-0.111189	-0.188849	-0.0335289	0.0050712	0.575375		5187	-0.562918	-0.606087	-0.51975	0	0.679873
Free cholesterol (mmol/l)	769	-0.0628991	-0.0942487	-0.0315494	8.94e-05	0.235229		5187	-0.207174	-0.224533	-0.189816	0	0.271698
Serum total triglycerides (mmol/l)	769	0.162346	0.1083	0.216392	5.56e-09	0.391027		5187	0.458155	0.417742	0.498569	0	0.553468
Triglycerides in VLDL (mmol/l)	769	0.198587	0.151856	0.245318	3.38e-16	0.343768		5187	0.472966	0.437448	0.508485	0	0.480256
Triglycerides in LDL (mmol/l)	769	-0.0183434	-0.0231102	-0.0135765	1.2e-13	0.0374509		5187	-0.0127251	-0.0159156	-0.0095347	6.4e-15	0.0548688
Triglycerides in HDL (mmol/l)	769	-0.0118277	-0.0156986	-0.0079568	3.07e-09	0.0286762		5187	0.0037798	0.0014566	0.0061029	0.0014332	0.0337516
Diacylglycerol (mmol/l)	0							5187	0.0075805	0.0063062	0.0088548	4.85e-31	0.0139641
Ratio of diacylglycerol to triglycerides	0							5187	0.0053525	0.0042287	0.0064762	1.43e-20	0.0135978
Total phosphoglycerides (mmol/l)	769	-0.199326	-0.240467	-0.158185	2.38e-20	0.329825		5187	-0.351067	-0.373511	-0.328622	0	0.378015
Ratio of triglycerides to phosphoglycerides	769	0.137331	0.110897	0.163765	5.47e-23	0.207539		5187	0.225263	0.207055	0.243471	0	0.229269
Phosphatidylcholine and other cholines (mmol/l)	769	-0.143458	-0.189206	-0.0977106	1.2e-09	0.349471		5187	-0.441273	-0.462829	-0.419716	0	0.394412
Total cholines (mmol/l)	769	-0.2111	-0.260848	-0.161352	3.72e-16	0.391084		5187	-0.467641	-0.491662	-0.443619	0	0.42302
Apolipoprotein A-I (g/l)	769	-0.149929	-0.176282	-0.123578	6.13e-27	0.207268		5187	-0.306903	-0.318318	-0.295487	0	0.213403
Apolipoprotein B (g/l)	769	0.0512938	0.0294059	0.0731817	4.93e-06	0.156363		5187	-0.0122368	-0.0249096	0.0004359	0.0584153	0.198097
Ratio of apolipoprotein B to apolipoprotein A-I	769	0.0838894	0.0680455	0.0997333	9.2e-24	0.115565		5187	0.101424	0.0929795	0.109869	0	0.129043
Total fatty acids (mmol/l)	769	-0.218973	-0.485585	0.0476392	0.107309	1.95104		5187	-1.16868	-1.31939	-1.01798	0	2.29405
Estimated description of fatty acid chain length, not actual carbon number	0							5187	0.425307	0.39859	0.452023	0	0.39225
Estimated degree of unsaturation	0							5187	-0.007887	-0.0132408	-0.0025332	0.0038932	0.0665714
22:6, docosahexaenoic acid (mmol/l)	769	-0.018404	-0.0224694	-0.0143387	4.44e-18	0.0326181		5187	-0.0428592	-0.0460051	-0.0397132	0	0.0483086
18:2, linoleic acid (mmol/l)	769	-0.0593026	-0.133838	0.0152332	0.118733	0.539809		5187	-0.444608	-0.480537	-0.408679	0	0.581331
Conjugated linoleic acid (mmol/l)	0							5187	0.0039294	0.002788	0.0050709	1.65e-11	0.0174839
Omega-3 fatty acids (mmol/l)	769	-0.0046556	-0.0155435	0.0062322	0.401501	0.0786789		5187	-0.0874737	-0.0957119	-0.0792355	0	0.121042
Omega-6 fatty acids (mmol/l)	769	-0.123842	-0.207416	-0.0402674	0.003732	0.611715		5187	-0.574438	-0.61652	-0.532356	0	0.692992
Polyunsaturated fatty acids (mmol/l)	769	-0.128502	-0.221364	-0.0356399	0.0067469	0.675479		5187	-0.661883	-0.709284	-0.614482	0	0.776059
Monounsaturated fatty acids; 16:1, 18:1 (mmol/l)	769	-0.005212	-0.092094	0.0816701	0.906287	0.653594		5187	-0.0211228	-0.0805533	0.0383076	0.485975	0.806292
Saturated fatty acids (mmol/l)	769	-0.0850444	-0.18428	0.0141915	0.0929119	0.715472		5187	-0.485649	-0.545192	-0.426106	0	0.878839
Ratio of 22:6 docosahexaenoic acid to total fatty acids (%)	769	-0.176	-0.213421	-0.13858	2.53e-19	0.293605		5187	-0.268419	-0.294185	-0.242652	0	0.364331
Ratio of 18:2 linoleic acid to total fatty acids (%)	769	0.0181429	-0.35644	0.392726	0.924275	2.75649		5187	-1.28891	-1.52149	-1.05633	3.35e-27	2.94869
Ratio of conjugated linoleic acid to total fatty acids (%)	0							5187	0.0617409	0.0518386	0.0716433	6.82e-34	0.154115
Ratio of omega-3 fatty acids to total fatty acids (%)	769	0.0375299	-0.0386535	0.113713	0.333821	0.590258		5187	-0.412681	-0.47275	-0.352612	0	0.852118
Ratio of omega-6 fatty acids to total fatty acids (%)	769	-0.518998	-0.834145	-0.20385	0.0012781	2.24955		5187	-1.76494	-2.0009	-1.52898	0	2.86835
Ratio of polyunsaturated fatty acids to total fatty acids (%)	769	-0.481392	-0.831048	-0.131735	0.0070309	2.51274		5187	-2.17755	-2.42956	-1.92555	0	3.08699
Ratio of monounsaturated fatty acids to total fatty acids (%)	769	0.476863	0.11431	0.839415	0.0100073	2.76619		5187	2.71441	2.45867	2.97014	0	3.14286
Ratio of saturated fatty acids to total fatty acids (%)	769	0.0044444	-0.222801	0.23169	0.969384	1.68237		5187	-0.536735	-0.695249	-0.378222	3.5e-11	1.7345
Glucose (mmol/l)	769	0.190383	0.126514	0.254253	7.22e-09	0.459462		5187	-0.205762	-0.272271	-0.139252	1.41e-09	0.88521
Lactate (mmol/l)	769	0.0672914	0.0112752	0.123308	0.0186142	0.45948		5187	0.30743	0.276015	0.338845	0	0.380794
Citrate (mmol/l)	769	0.0007986	-0.0027342	0.0043314	0.657354	0.0245854		5187	0.040055	0.0382753	0.0418347	0	0.0329319
Alanine (mmol/l)	769	0.0127188	0.0047919	0.0206457	0.0016976	0.0558315		5187	0.108589	0.104104	0.113073	0	0.0765888
Glutamine (mmol/l)	769	0.0601007	0.048766	0.0714354	8.02e-24	0.0767944		5187	0.0156267	0.0117267	0.0195267	4.82e-15	0.0568346
Histidine (mmol/l)	769	0.0020612	0.0009426	0.0031798	0.0003172	0.0080449		5187	-0.0006289	-0.0012793	2.15e-05	0.0580842	0.0109332
Isoleucine (mmol/l)	769	0.0101469	0.0085552	0.0117385	7.94e-33	0.0119517		5187	0.0238189	0.0227627	0.0248752	0	0.0157017
Leucine (mmol/l)	769	0.0121387	0.0105073	0.0137701	0	0.0133078		5187	0.0247501	0.0237282	0.0257719	0	0.014283
Valine (mmol/l)	769	0.0238078	0.0200798	0.0275359	6.3e-33	0.0293486		5187	0.0207085	0.0185017	0.0229153	0	0.030268
Phenylalanine (mmol/l)	769	0.002073	0.0011687	0.0029774	7.86e-06	0.0063033		5187	0.0126253	0.0121624	0.0130882	0	0.0084707
Tyrosine (mmol/l)	769	0.0054104	0.0041577	0.0066631	1.17e-16	0.0097781		5187	-0.0007521	-0.0015642	6.01e-05	0.0695206	0.0112789
Acetate (mmol/l)	769	0.0054669	-0.0002966	0.0112304	0.0629818	0.0353049		5187	-0.0164048	-0.0176408	-0.0151688	0	0.031698
Acetoacetate (mmol/l)	769	0.0010304	-0.0004709	0.0025318	0.178276	0.0103711		0
3-hydroxybutyrate (mmol/l)	769	-0.0158533	-0.0272537	-0.0044529	0.0064825	0.0874196		5187	0.0100244	0.0043717	0.0156771	0.000512	0.107014
Creatinine (mmol/l)	769	0.0114067	0.0103515	0.0124619	0	0.0093554		5187	0.0056403	0.0049552	0.0063254	0	0.0101101
Albumin (signal area)	769	0.0028881	0.0021561	0.0036202	3.04e-14	0.0055987		5187	-0.003341	-0.0036378	-0.0030442	0	0.0045017
Glycoprotein acetyls, mainly a1-acid glycoprotein (mmol/l)	769	0.0036319	-0.0195661	0.0268298	0.758671	0.171906		5187	0.019502	0.0055167	0.0334873	0.0062833	0.173278
