# Supplementary material for: Sex differences in systemic metabolites at four life stages: cohort study with repeated metabolomics
Source: BMC Med. 2021 Feb 24;19:58. doi: 10.1186/s12916-021-01929-2 (PMC7903597; doi:10.1186/s12916-021-01929-2)
Supplement: Supplementary file 7 — Additional file 7: Supplementary Table 6. Sex differences in metabolites at different life stages among ALSPAC offspring and parents, with BMI adjustment. [file 12916_2021_1929_MOESM7_ESM.xlsx]

## Sheet: Additional File 7
Supplementary Table 6 Sex differences in metabolites at different life stages among ALSPAC offspring and parents, with BMI adjustment
	Among offspring (G1)																								Among parents (G0)
	Difference for males vs. females						Difference for males vs. females						Difference for males vs. females						Difference for males vs. females						Difference for males vs. females
	in childhood (age 8y)						in adolescence (age 16y)						in adolescence (age 18y)						in young adulthood (age 25y)						in middle adulthood (age 50y)
	Adj. for age, centred BMI, sex*centred BMI						Adj. for age, centred BMI, sex*centred BMI						Adj. for age, centred BMI, sex*centred BMI						Adj. for age, centred BMI, sex*centred BMI						Adj. for centred age, sex*centred age,
																									centred BMI, sex*centred BMI						P-value for
																															trend across
Standardized metabolite outcome	N	Beta	LCL	UCL	P-value		N	Beta	LCL	UCL	P-value		N	Beta	LCL	UCL	P-value		N	Beta	LCL	UCL	P-value		N	Beta	LCL	UCL	P-value		occasions
Concentration of chylomicrons and extremely large VLDL particles	5474	-0.167885	-0.220601	-0.115169	4.61e-10		3314	0.0483637	-0.0152986	0.112026	0.136447		3091	0.190857	0.123981	0.257732	2.39e-08		3225	0.401739	0.328171	0.475307	2.6e-26		6037	0.58051	0.510791	0.65023	0		0.0265255
Total lipids in chylomicrons and extremely large VLDL	5474	-0.157853	-0.210578	-0.105127	4.64e-09		3314	0.043278	-0.0206214	0.107177	0.18429		3091	0.189609	0.122671	0.256547	3.03e-08		3225	0.397107	0.323445	0.47077	1.08e-25		6039	0.459825	0.389527	0.530123	3.72e-37		0.0627336
Phospholipids in chylomicrons and extremely large VLDL	5474	-0.158154	-0.210914	-0.105395	4.44e-09		3314	0.0307971	-0.033269	0.0948632	0.345997		3091	0.167714	0.100645	0.234784	9.92e-07		3225	0.368672	0.29455	0.442794	3.65e-22		6039	0.376023	0.303899	0.448147	2.53e-24		0.09255
Total cholesterol in chylomicrons and extremely large VLDL	5474	-0.168828	-0.221387	-0.11627	3.27e-10		3314	-0.0100405	-0.0737481	0.0536671	0.757333		3091	0.110945	0.0437739	0.178117	0.0012144		3225	0.330973	0.256404	0.405542	5.09e-18		6038	0.371334	0.298991	0.443677	1.24e-23		0.0643922
Cholesterol esters in chylomicrons and extremely large VLDL	5474	-0.17076	-0.223133	-0.118386	1.78e-10		3314	-0.0409531	-0.104666	0.0227597	0.207657		3091	0.0711729	0.0038725	0.138473	0.0382034		3225	0.295757	0.221342	0.370172	8.79e-15		6036	0.402008	0.328535	0.475481	1.33e-26		0.0335646
Free cholesterol in chylomicrons and extremely large VLDL	5474	-0.158777	-0.211525	-0.10603	3.83e-09		3314	0.0241501	-0.0399157	0.0882158	0.459903		3091	0.155479	0.0882907	0.222667	5.92e-06		3225	0.363576	0.288942	0.43821	2.45e-21		6038	0.321886	0.250963	0.392809	7.46e-19		0.129923
Triglycerides in chylomicrons and extremely large VLDL	5474	-0.154705	-0.207459	-0.101951	9.46e-09		3314	0.0575136	-0.0064363	0.121463	0.0779342		3091	0.21192	0.145052	0.278787	5.86e-10		3225	0.416166	0.34284	0.489492	2.98e-28		6039	0.494551	0.425171	0.563931	0		0.0585228
Concentration of very large VLDL particles	5474	-0.145394	-0.198181	-0.0926065	6.96e-08		3314	0.0931015	0.0293722	0.156831	0.0042052		3091	0.23315	0.166245	0.300055	1e-11		3225	0.413932	0.340661	0.487202	5.19e-28		6054	0.680643	0.610676	0.75061	0		0.0141193
Total lipids in very large VLDL	5474	-0.144826	-0.197594	-0.0920595	7.73e-08		3314	0.0823303	0.0185077	0.146153	0.0114767		3091	0.218538	0.15158	0.285496	1.8e-10		3225	0.410557	0.337171	0.483943	1.64e-27		6054	0.599024	0.529066	0.668983	0		0.0249459
Phospholipids in very large VLDL	5474	-0.153715	-0.206498	-0.100932	1.2e-08		3314	0.0396029	-0.0242676	0.103473	0.224179		3091	0.159206	0.0920186	0.226394	3.52e-06		3225	0.373754	0.299987	0.44752	6.29e-23		6051	0.526912	0.456049	0.597776	0		0.027296
Total cholesterol in very large VLDL	5474	-0.173351	-0.225923	-0.12078	1.11e-10		3314	0.0344189	-0.029165	0.0980027	0.288611		3091	0.170765	0.103869	0.237661	5.89e-07		3225	0.387033	0.312646	0.461421	4.52e-24		6053	0.410704	0.339608	0.481799	1.96e-29		0.0821064
Cholesterol esters in very large VLDL	5474	-0.174556	-0.227031	-0.12208	7.61e-11		3314	0.0584619	-0.0049889	0.121913	0.0709279		3091	0.204882	0.138184	0.27158	1.92e-09		3225	0.402061	0.327973	0.476149	5.2e-26		6053	0.516233	0.445087	0.587379	0		0.0468404
Free cholesterol in very large VLDL	5474	-0.170315	-0.222986	-0.117644	2.5e-10		3314	0.0077392	-0.0560633	0.0715417	0.812028		3091	0.131408	0.0642866	0.198529	0.0001262		3225	0.368202	0.293489	0.442915	8.55e-22		6052	0.285424	0.214705	0.356143	2.99e-15		0.162279
Triglycerides in very large VLDL	5474	-0.133481	-0.186301	-0.0806615	7.48e-07		3314	0.107569	0.0436659	0.171472	0.0009755		3091	0.247916	0.18097	0.314861	4.84e-13		3225	0.424357	0.351377	0.497336	1.51e-29		6053	0.670478	0.601268	0.739689	0		0.0170176
Concentration of large VLDL particles	5474	-0.144559	-0.197258	-0.0918592	7.87e-08		3314	0.0963441	0.0323659	0.160322	0.0031736		3091	0.221657	0.154692	0.288622	9.96e-11		3225	0.463185	0.391985	0.534385	2.18e-36		6336	0.738991	0.674017	0.803965	0		0.0128708
Total lipids in large VLDL	5474	-0.149639	-0.202295	-0.0969841	2.65e-08		3314	0.0818787	0.0178709	0.145887	0.0121857		3091	0.209376	0.142382	0.27637	1e-09		3225	0.458465	0.387173	0.529758	1.29e-35		6336	0.671459	0.606611	0.736307	0		0.0205911
Phospholipids in large VLDL	5474	-0.157799	-0.210454	-0.105143	4.48e-09		3314	0.054341	-0.009707	0.118389	0.0963021		3091	0.172624	0.105432	0.239815	4.99e-07		3225	0.431305	0.360058	0.502552	7.79e-32		6336	0.670377	0.605652	0.735102	0		0.0151505
Total cholesterol in large VLDL	5474	-0.173206	-0.225714	-0.120698	1.09e-10		3314	0.0224872	-0.0415139	0.0864883	0.490936		3091	0.138048	0.0709605	0.205135	5.6e-05		3225	0.43096	0.359151	0.502769	2.5e-31		6336	0.545055	0.478783	0.611327	0		0.0385603
Cholesterol esters in large VLDL	5474	-0.190292	-0.242569	-0.138015	1.09e-12		3314	-0.0045271	-0.0686142	0.0595599	0.889851		3091	0.112992	0.0459212	0.180062	0.0009668		3225	0.453234	0.38231	0.524157	3.35e-35		6336	0.613574	0.548278	0.67887	0		0.0291576
Free cholesterol in large VLDL	5474	-0.155995	-0.208703	-0.103287	6.92e-09		3314	0.0479299	-0.0160718	0.111932	0.142111		3091	0.161193	0.0940353	0.228351	2.64e-06		3225	0.405248	0.332613	0.477884	2.26e-27		6336	0.472422	0.405348	0.539496	0		0.0549567
Triglycerides in large VLDL	5474	-0.137875	-0.190586	-0.0851633	3.03e-07		3314	0.112731	0.0487233	0.17674	0.000561		3091	0.247267	0.180352	0.314181	5.42e-13		3225	0.475586	0.404483	0.54669	2.57e-38		6336	0.716628	0.652351	0.780906	0		0.0182254
Concentration of medium VLDL particles	5474	-0.186439	-0.23879	-0.134088	3.27e-12		3314	0.0824508	0.0184838	0.146418	0.0115426		3091	0.211883	0.14503	0.278736	5.85e-10		3225	0.533608	0.464168	0.603048	0		6459	0.715715	0.652846	0.778584	0		0.0303008
Total lipids in medium VLDL	5474	-0.195471	-0.247722	-0.143219	2.56e-13		3314	0.0545175	-0.0095139	0.118549	0.095141		3091	0.182897	0.116008	0.249787	8.87e-08		3225	0.522062	0.452552	0.591572	0		6459	0.593376	0.530412	0.65634	0		0.0573232
Phospholipids in medium VLDL	5474	-0.209852	-0.262113	-0.157591	4.18e-15		3314	0.0075371	-0.0567275	0.0718017	0.818143		3091	0.118169	0.0509954	0.185343	0.0005697		3225	0.501988	0.432514	0.571462	0		6459	0.578941	0.516316	0.641567	0		0.0521821
Total cholesterol in medium VLDL	5474	-0.245173	-0.297111	-0.193235	3.03e-20		3314	-0.110433	-0.174878	-0.0459873	0.0007888		3091	-0.0095503	-0.07679	0.0576895	0.780656		3225	0.406606	0.336729	0.476483	1.38e-29		6459	0.346947	0.283488	0.410407	1.41e-26		0.110901
Cholesterol esters in medium VLDL	5474	-0.263498	-0.315206	-0.21179	2.67e-23		3314	-0.188751	-0.253364	-0.124137	1.11e-08		3091	-0.0888735	-0.15617	-0.0215769	0.0096598		3225	0.332953	0.263313	0.402593	1.27e-20		6459	0.21801	0.155015	0.281006	1.27e-11		0.157465
Free cholesterol in medium VLDL	5474	-0.206141	-0.258478	-0.153805	1.36e-14		3314	-0.0091687	-0.0736268	0.0552893	0.780343		3091	0.087268	0.0198911	0.154645	0.0111472		3225	0.47537	0.405238	0.545503	0		6459	0.474833	0.411263	0.538404	0		0.0798694
Triglycerides in medium VLDL	5474	-0.163198	-0.215615	-0.110782	1.11e-09		3314	0.148378	0.0846266	0.212129	5.22e-06		3091	0.296202	0.229689	0.362715	4.04e-18		3225	0.575567	0.506294	0.644839	0		6459	0.699334	0.636853	0.761816	0		0.0499732
Concentration of small VLDL particles	5474	-0.261044	-0.313115	-0.208973	1.31e-22		3314	-0.0566146	-0.121103	0.0078738	0.0852918		3091	-0.0323666	-0.0997516	0.0350184	0.346376		3225	0.470519	0.403216	0.537821	0		6458	0.419433	0.359773	0.479093	0		0.10206
Total lipids in small VLDL	5474	-0.300797	-0.352587	-0.249007	1.06e-29		3314	-0.104831	-0.169241	-0.0404214	0.0014304		3091	-0.0795614	-0.14678	-0.012343	0.0203639		3225	0.450938	0.383738	0.518139	1.51e-38		6458	0.0139304	-0.0446981	0.0725589	0.641387		0.519182
Phospholipids in small VLDL	5474	-0.279394	-0.331389	-0.2274	1.06e-25		3314	-0.142746	-0.207104	-0.0783878	1.41e-05		3091	-0.185115	-0.252063	-0.118167	6.36e-08		3225	0.361206	0.294044	0.428368	1.39e-25		6458	0.0552865	-0.0016235	0.112197	0.0569014		0.37562
Total cholesterol in small VLDL	5474	-0.372767	-0.424171	-0.321362	0		3314	-0.221291	-0.285855	-0.156727	2.13e-11		3091	-0.175259	-0.242714	-0.107804	3.71e-07		3225	0.324405	0.257599	0.391211	3.25e-21		6458	-0.716637	-0.770793	-0.66248	0		0.479425
Cholesterol esters in small VLDL	5474	-0.3805	-0.431884	-0.329115	0		3314	-0.226216	-0.291006	-0.161425	9.03e-12		3091	-0.146381	-0.214291	-0.0784709	2.44e-05		3225	0.292092	0.225265	0.358919	1.58e-17		6458	-0.942121	-0.994594	-0.889648	0		0.319345
Free cholesterol in small VLDL	5474	-0.312072	-0.36399	-0.260154	1.14e-31		3314	-0.188581	-0.253215	-0.123946	1.16e-08		3091	-0.212005	-0.279112	-0.144899	6.62e-10		3225	0.357143	0.289602	0.424683	8.49e-25		6458	-0.22975	-0.286092	-0.173408	1.54e-15		0.867868
Triglycerides in small VLDL	5474	-0.215263	-0.267612	-0.162915	9.18e-16		3314	0.0235838	-0.0412119	0.0883795	0.475505		3091	0.0647229	-0.0030391	0.132485	0.0611911		3225	0.545841	0.47769	0.613991	0		6458	0.552001	0.492787	0.611215	0		0.0760597
Concentration of very small VLDL particles	5474	-0.402923	-0.454817	-0.35103	0		3314	-0.460228	-0.525228	-0.395229	0		3091	-0.516325	-0.582699	-0.44995	0		3225	-0.0140996	-0.0811148	0.0529156	0.679986		6459	-0.334216	-0.394753	-0.273679	4.58e-27		0.657592
Total lipids in very small VLDL	5474	-0.397527	-0.449383	-0.345672	0		3314	-0.358771	-0.424272	-0.29327	1.81e-26		3091	-0.358762	-0.426514	-0.291009	7.61e-25		3225	-0.0243407	-0.0914484	0.042767	0.477032		6459	-1.0777	-1.12915	-1.02625	0		0.164248
Phospholipids in very small VLDL	5474	-0.378242	-0.430418	-0.326065	0		3314	-0.527048	-0.591921	-0.462175	0		3091	-0.585586	-0.651819	-0.519354	0		3225	-0.141965	-0.209519	-0.074411	3.88e-05		6459	-0.809896	-0.864884	-0.754909	0		0.325084
Total cholesterol in very small VLDL	5474	-0.305538	-0.357863	-0.253213	5.32e-30		3314	-0.191964	-0.25837	-0.125558	1.57e-08		3091	-0.122138	-0.191443	-0.0528324	0.0005568		3225	-0.0339736	-0.101484	0.0335364	0.323864		6459	-1.42949	-1.47556	-1.38342	0		0.0707285
Cholesterol esters in very small VLDL	5474	-0.325157	-0.377281	-0.273032	6.01e-34		3314	-0.112235	-0.178431	-0.046038	0.0008961		3091	-0.0009487	-0.0702179	0.0683205	0.978578		3225	-0.0459808	-0.113387	0.0214252	0.181159		6459	-1.49413	-1.5393	-1.44897	0		0.0733788
Free cholesterol in very small VLDL	5474	-0.233668	-0.28639	-0.180946	4.78e-18		3314	-0.341688	-0.407983	-0.275394	1.15e-23		3091	-0.398055	-0.466143	-0.329966	8.08e-30		3225	-0.0069048	-0.0747423	0.0609327	0.84183		6459	-1.20614	-1.25493	-1.15735	0		0.0921224
Triglycerides in very small VLDL	5474	-0.310536	-0.362812	-0.25826	5.61e-31		3314	-0.295901	-0.361184	-0.230618	1.01e-18		3091	-0.394797	-0.461749	-0.327845	2.68e-30		3225	0.165129	0.0973542	0.232903	1.86e-06		6459	-0.0517122	-0.107363	0.0039389	0.0685644		0.349573
Concentration of IDL particles	5474	-0.332857	-0.385259	-0.280456	4.04e-35		3314	-0.519323	-0.584534	-0.454112	0		3091	-0.604656	-0.670978	-0.538334	0		3225	-0.204503	-0.272628	-0.136379	4.37e-09		6459	-0.106474	-0.171697	-0.0412514	0.0013801		0.214985
Total lipids in IDL	5474	-0.340447	-0.392862	-0.288031	1.28e-36		3314	-0.523823	-0.588954	-0.458692	0		3091	-0.580907	-0.647561	-0.514254	0		3225	-0.200189	-0.268467	-0.13191	9.83e-09		6459	-0.932989	-0.987592	-0.878387	0		0.165372
Phospholipids in IDL	5474	-0.29897	-0.35155	-0.24639	1.5e-28		3314	-0.542716	-0.607724	-0.477708	0		3091	-0.649977	-0.715962	-0.583992	0		3225	-0.235425	-0.303705	-0.167146	1.63e-11		6459	-0.823878	-0.879789	-0.767968	0		0.232601
Total cholesterol in IDL	5474	-0.329577	-0.382043	-0.277112	2.15e-34		3314	-0.472152	-0.537744	-0.40656	0		3091	-0.478231	-0.546036	-0.410427	0		3225	-0.152487	-0.221239	-0.0837337	1.41e-05		6459	-0.982686	-1.03711	-0.928266	0		0.128732
Cholesterol esters in IDL	5474	-0.33956	-0.391906	-0.287215	1.56e-36		3314	-0.441779	-0.507488	-0.37607	1.03e-38		3091	-0.414143	-0.482287	-0.345998	4.86e-32		3225	-0.107403	-0.176204	-0.0386013	0.002226		6459	-0.985519	-1.0401	-0.930937	0		0.139697
Free cholesterol in IDL	5474	-0.284917	-0.337604	-0.232231	5.24e-26		3314	-0.525089	-0.590281	-0.459897	0		3091	-0.616873	-0.683524	-0.550223	0		3225	-0.264951	-0.333553	-0.196349	4.75e-14		6459	-0.952681	-1.00732	-0.898041	0		0.113365
Triglycerides in IDL	5474	-0.308464	-0.360815	-0.256112	1.64e-30		3314	-0.589232	-0.653147	-0.525316	0		3091	-0.782572	-0.845722	-0.719422	0		3225	-0.385717	-0.450641	-0.320794	9.55e-31		6459	-0.502605	-0.555056	-0.450155	0		0.919327
Concentration of large LDL particles	5474	-0.292381	-0.344929	-0.239832	2.03e-27		3314	-0.547563	-0.612472	-0.482655	0		3091	-0.680811	-0.746092	-0.61553	0		3225	-0.125683	-0.194484	-0.0568825	0.0003463		6459	0.228052	0.164007	0.292096	3.24e-12		0.118858
Total lipids in large LDL	5474	-0.316174	-0.368656	-0.263693	8.37e-32		3314	-0.559204	-0.624015	-0.494394	0		3091	-0.664096	-0.729638	-0.598553	0		3225	-0.11537	-0.1843	-0.0464413	0.0010427		6459	-0.602706	-0.659646	-0.545766	0		0.683197
Phospholipids in large LDL	5474	-0.317931	-0.370408	-0.265455	3.85e-32		3314	-0.556999	-0.621776	-0.492222	0		3091	-0.647608	-0.713299	-0.581916	0		3225	-0.12817	-0.197028	-0.0593123	0.0002668		6459	-0.649473	-0.706318	-0.592629	0		0.572653
Total cholesterol in large LDL	5474	-0.310724	-0.363253	-0.258194	9.83e-31		3314	-0.533988	-0.599071	-0.468905	0		3091	-0.618109	-0.684364	-0.551855	0		3225	-0.0600958	-0.129349	0.0091577	0.0889592		6459	-0.555609	-0.613118	-0.498101	0		0.753622
Cholesterol esters in large LDL	5474	-0.31749	-0.36997	-0.26501	4.71e-32		3314	-0.529463	-0.594549	-0.464376	0		3091	-0.606948	-0.673224	-0.540672	0		3225	-0.0229984	-0.0922082	0.0462114	0.514745		6459	-0.497783	-0.555411	-0.440156	0		0.892509
Free cholesterol in large LDL	5474	-0.285974	-0.338637	-0.233312	3.3e-26		3314	-0.541968	-0.607012	-0.476924	0		3091	-0.6462	-0.712402	-0.579998	0		3225	-0.177461	-0.246739	-0.108183	5.38e-07		6459	-0.724962	-0.78206	-0.667865	0		0.375583
Triglycerides in large LDL	5474	-0.240928	-0.293435	-0.18842	3.19e-19		3314	-0.598921	-0.662808	-0.535034	0		3091	-0.840531	-0.902736	-0.778326	0		3225	-0.592396	-0.655181	-0.52961	0		6459	-0.700262	-0.751153	-0.649371	0		0.4007
Concentration of medium LDL particles	5474	-0.280043	-0.332587	-0.227498	2.58e-25		3314	-0.522419	-0.587437	-0.4574	0		3091	-0.669384	-0.734568	-0.6042	0		3225	-0.0278808	-0.0969907	0.0412291	0.429003		6456	0.406726	0.344122	0.46933	1.03e-36		0.0889712
Total lipids in medium LDL	5474	-0.306131	-0.358622	-0.25364	6.23e-30		3314	-0.537273	-0.602184	-0.472363	0		3091	-0.65674	-0.722191	-0.59129	0		3225	-0.0120685	-0.0812471	0.0571101	0.732334		6456	-0.391499	-0.448502	-0.334497	0		0.861798
Phospholipids in medium LDL	5474	-0.336381	-0.388692	-0.284071	6.14e-36		3314	-0.562614	-0.627145	-0.498083	0		3091	-0.642685	-0.707886	-0.577484	0		3225	-0.0370084	-0.105766	0.0317496	0.291353		6456	-0.491351	-0.547962	-0.43474	0		0.967558
Total cholesterol in medium LDL	5474	-0.298615	-0.351167	-0.246063	1.63e-28		3314	-0.501642	-0.566888	-0.436396	0		3091	-0.604273	-0.670552	-0.537994	0		3225	0.0458746	-0.0235456	0.115295	0.195179		6456	-0.350817	-0.408494	-0.29314	1.95e-32		0.82184
Cholesterol esters in medium LDL	5474	-0.295824	-0.348374	-0.243275	5.06e-28		3314	-0.495979	-0.561238	-0.430719	0		3091	-0.60316	-0.669422	-0.536898	0		3225	0.0610844	-0.0083569	0.130526	0.0846701		6456	-0.266259	-0.323885	-0.208633	1.74e-19		0.660254
Free cholesterol in medium LDL	5474	-0.29577	-0.348361	-0.24318	5.67e-28		3314	-0.512517	-0.577817	-0.447216	0		3091	-0.600205	-0.66667	-0.533741	0		3225	-0.0145224	-0.0836913	0.0546466	0.680616		6456	-0.703666	-0.760417	-0.646914	0		0.49278
Triglycerides in medium LDL	5474	-0.179804	-0.232439	-0.127168	2.34e-11		3314	-0.57945	-0.643722	-0.515178	0		3091	-0.875235	-0.936906	-0.813565	0		3225	-0.647666	-0.709909	-0.585423	0		6455	-0.379215	-0.43035	-0.32808	0		0.959619
Concentration of small LDL particles	5474	-0.255266	-0.307875	-0.202657	2.73e-21		3314	-0.484853	-0.550217	-0.419488	0		3091	-0.640961	-0.706375	-0.575546	0		3225	-0.0230005	-0.0920417	0.0460407	0.51368		6456	0.306489	0.24136	0.371618	3.77e-20		0.114342
Total lipids in small LDL	5474	-0.28833	-0.340873	-0.235788	1.01e-26		3314	-0.504838	-0.570032	-0.439644	0		3091	-0.627123	-0.692875	-0.56137	0		3225	-0.0129053	-0.0820032	0.0561926	0.714243		6456	-0.460117	-0.517274	-0.402961	0		0.934861
Phospholipids in small LDL	5474	-0.279268	-0.331828	-0.226709	3.59e-25		3314	-0.517461	-0.582558	-0.452365	0		3091	-0.614993	-0.680518	-0.549469	0		3225	-0.0751766	-0.143658	-0.0066947	0.0314417		6456	-0.5783	-0.636162	-0.520439	0		0.647877
Total cholesterol in small LDL	5474	-0.282296	-0.334908	-0.229684	1.24e-25		3314	-0.481202	-0.546634	-0.415769	0		3091	-0.592859	-0.659313	-0.526405	0		3225	0.0333603	-0.0360609	0.102781	0.346154		6456	-0.443437	-0.501042	-0.385832	0		0.941952
Cholesterol esters in small LDL	5474	-0.277284	-0.329891	-0.224677	8.45e-25		3314	-0.482318	-0.547732	-0.416905	0		3091	-0.60408	-0.670398	-0.537763	0		3225	0.0431016	-0.0264146	0.112618	0.224197		6456	-0.329993	-0.387443	-0.272542	3.86e-29		0.813714
Free cholesterol in small LDL	5474	-0.250589	-0.303328	-0.197849	1.73e-20		3314	-0.437873	-0.503738	-0.372007	6.57e-38		3091	-0.516836	-0.584097	-0.449576	0		3225	-0.001717	-0.0706294	0.0671954	0.961041		6456	-0.889314	-0.945642	-0.832985	0		0.231156
Triglycerides in small LDL	5474	-0.211871	-0.264555	-0.159187	3.81e-15		3314	-0.487748	-0.552736	-0.422759	0		3091	-0.711898	-0.775831	-0.647964	0		3225	-0.317553	-0.384181	-0.250926	1.67e-20		6455	-0.11307	-0.166935	-0.0592042	3.92e-05		0.428756
Concentration of very large HDL particles	5474	0.0523217	8.91e-06	0.104635	0.049961		3314	-0.492734	-0.556178	-0.42929	0		3091	-0.674734	-0.738911	-0.610556	0		3225	-0.853199	-0.910276	-0.796123	0		6387	-0.999896	-1.04567	-0.954128	0		0.0876258
Total lipids in very large HDL	5474	0.0690517	0.0167595	0.121344	0.0096595		3314	-0.431495	-0.49559	-0.367399	8.32e-39		3091	-0.590991	-0.656294	-0.525688	0		3225	-0.852706	-0.909773	-0.795639	0		6387	-1.21309	-1.2538	-1.17239	0		0.0253355
Phospholipids in very large HDL	5474	0.0599633	0.0077446	0.112182	0.0244159		3314	-0.526425	-0.589159	-0.46369	0		3091	-0.726143	-0.78931	-0.662976	0		3225	-0.88358	-0.940524	-0.826636	0		6387	-1.07427	-1.11808	-1.03047	0		0.0825406
Total cholesterol in very large HDL	5474	0.0886812	0.0362948	0.141068	0.0009106		3314	-0.282629	-0.348362	-0.216897	5.08e-17		3091	-0.377529	-0.445409	-0.309648	3.4e-27		3225	-0.799114	-0.857001	-0.741228	0		6387	-1.30394	-1.34257	-1.26531	0		0.006421
Cholesterol esters in very large HDL	5474	0.0978332	0.0454291	0.150237	0.0002547		3314	-0.227724	-0.293982	-0.161466	1.88e-11		3091	-0.306317	-0.374881	-0.237753	3.17e-18		3225	-0.764949	-0.823519	-0.706379	0		6387	-1.32836	-1.36629	-1.29043	0		0.0041495
Free cholesterol in very large HDL	5474	0.0628068	0.0104321	0.115182	0.0187647		3314	-0.40922	-0.47356	-0.34488	6.51e-35		3091	-0.548429	-0.614247	-0.482611	0		3225	-0.861299	-0.91806	-0.804539	0		6387	-1.20249	-1.24374	-1.16123	0		0.0234425
Triglycerides in very large HDL	5474	-0.142417	-0.195523	-0.0893104	1.52e-07		3314	-0.428107	-0.494205	-0.362009	4.11e-36		3091	-0.441993	-0.51013	-0.373857	3.69e-36		3225	-0.424381	-0.491026	-0.357736	5.72e-35		6387	-0.763683	-0.818889	-0.708477	0		0.0175745
Concentration of large HDL particles	5474	0.127996	0.0759583	0.180033	1.46e-06		3314	-0.585972	-0.647998	-0.523945	0		3091	-0.816117	-0.877625	-0.754609	0		3225	-0.896102	-0.952704	-0.839501	0		6411	-0.951263	-1.00268	-0.899847	0		0.18309
Total lipids in large HDL	5474	0.123603	0.0715882	0.175618	3.26e-06		3314	-0.57507	-0.63713	-0.51301	0		3091	-0.78309	-0.845131	-0.721049	0		3225	-0.894182	-0.950809	-0.837556	0		6411	-1.19814	-1.24168	-1.15461	0		0.0727248
Phospholipids in large HDL	5474	0.107551	0.0554345	0.159668	5.29e-05		3314	-0.625837	-0.687785	-0.56389	0		3091	-0.848175	-0.909456	-0.786894	0		3225	-0.89734	-0.954424	-0.840255	0		6411	-1.22625	-1.27103	-1.18146	0		0.0817134
Total cholesterol in large HDL	5474	0.141972	0.0900634	0.19388	8.58e-08		3314	-0.517165	-0.579373	-0.454956	0		3091	-0.707801	-0.770654	-0.644948	0		3225	-0.877831	-0.934525	-0.821137	0		6411	-1.15143	-1.19469	-1.10817	0		0.0664041
Cholesterol esters in large HDL	5474	0.147552	0.0956493	0.199455	2.62e-08		3314	-0.515601	-0.577774	-0.453428	0		3091	-0.707069	-0.769904	-0.644235	0		3225	-0.877231	-0.933944	-0.820517	0		6411	-1.14989	-1.19299	-1.1068	0		0.0671589
Free cholesterol in large HDL	5474	0.121259	0.0693227	0.173196	4.82e-06		3314	-0.520661	-0.583057	-0.458265	0		3091	-0.707905	-0.770893	-0.644918	0		3225	-0.878282	-0.934968	-0.821596	0		6411	-1.15473	-1.19856	-1.11089	0		0.0633507
Triglycerides in large HDL	5474	-0.128036	-0.180937	-0.0751351	2.14e-06		3314	-0.610984	-0.675506	-0.546462	0		3091	-0.716445	-0.781144	-0.651747	0		3225	-0.793261	-0.85129	-0.735231	0		6411	-1.18851	-1.2298	-1.14723	0		0.0259084
Concentration of medium HDL particles	5474	0.0993973	0.0465598	0.152235	0.0002283		3314	-0.669574	-0.73292	-0.606229	0		3091	-0.809662	-0.872185	-0.747139	0		3225	-0.615491	-0.678694	-0.552289	0		6457	0.390923	0.325522	0.456323	2.15e-31		0.391828
Total lipids in medium HDL	5474	0.10978	0.0569829	0.162576	4.64e-05		3314	-0.671937	-0.735264	-0.608611	0		3091	-0.785347	-0.848383	-0.722311	0		3225	-0.611042	-0.674293	-0.547791	0		6457	-1.01752	-1.07268	-0.962348	0		0.137479
Phospholipids in medium HDL	5474	0.1078	0.0549836	0.160616	6.38e-05		3314	-0.675991	-0.739127	-0.612855	0		3091	-0.853834	-0.915589	-0.792079	0		3225	-0.666283	-0.728632	-0.603935	0		6457	-1.01717	-1.07177	-0.962586	0		0.160773
Total cholesterol in medium HDL	5474	0.143005	0.0903735	0.195637	1.04e-07		3314	-0.601928	-0.666009	-0.537846	0		3091	-0.638733	-0.70407	-0.573396	0		3225	-0.548188	-0.612239	-0.484136	0		6457	-1.06806	-1.12331	-1.01282	0		0.0709292
Cholesterol esters in medium HDL	5474	0.161038	0.108448	0.213629	2.06e-09		3314	-0.575116	-0.639452	-0.51078	0		3091	-0.610368	-0.676081	-0.544656	0		3225	-0.529462	-0.593747	-0.465178	0		6457	-1.02246	-1.07807	-0.966847	0		0.0738927
Free cholesterol in medium HDL	5474	0.0563553	0.0035617	0.109149	0.036426		3314	-0.68958	-0.75279	-0.62637	0		3091	-0.742019	-0.805957	-0.67808	0		3225	-0.610658	-0.673856	-0.547459	0		6457	-1.1853	-1.23883	-1.13177	0		0.0682193
Triglycerides in medium HDL	5474	-0.190608	-0.242581	-0.138635	7.37e-13		3314	-0.329531	-0.393695	-0.265367	1.64e-23		3091	-0.430683	-0.496612	-0.364755	1.24e-36		3225	-0.172736	-0.239477	-0.105996	4.1e-07		6457	0.378315	0.322992	0.433639	0		0.0578427
Concentration of small HDL particles	5474	0.0691915	0.0162977	0.122085	0.0103607		3314	-0.303482	-0.369179	-0.237784	2.24e-19		3091	-0.511551	-0.577614	-0.445488	0		3225	-0.16766	-0.233702	-0.101618	6.78e-07		6459	1.22361	1.16879	1.27844	0		0.0871348
Total lipids in small HDL	5474	0.0741697	0.0211733	0.127166	0.0060963		3314	-0.514727	-0.579484	-0.44997	0		3091	-0.723662	-0.787286	-0.660038	0		3225	-0.169011	-0.235118	-0.102904	5.65e-07		6459	-0.303144	-0.362038	-0.244249	9.15e-24		0.877727
Phospholipids in small HDL	5474	0.137398	0.0845811	0.190214	3.51e-07		3314	-0.128201	-0.194879	-0.0615228	0.0001663		3091	-0.317963	-0.385994	-0.249931	8.89e-20		3225	-0.264747	-0.330709	-0.198785	4.82e-15		6459	-0.608787	-0.663085	-0.55449	0		0.0261968
Total cholesterol in small HDL	5474	0.0138438	-0.0392347	0.0669223	0.609158		3314	-0.740439	-0.802934	-0.677944	0		3091	-0.982701	-1.04226	-0.923142	0		3225	-0.0971537	-0.164428	-0.0298792	0.0046614		6459	-0.0113466	-0.0766121	0.0539189	0.733259		0.584369
Cholesterol esters in small HDL	5474	-0.0338124	-0.0869243	0.0192995	0.21207		3314	-0.767091	-0.829293	-0.704888	0		3091	-1.02297	-1.08202	-0.963932	0		3225	-0.0711036	-0.138765	-0.0034423	0.0394353		6459	0.249693	0.185491	0.313895	2.81e-14		0.367665
Free cholesterol in small HDL	5474	0.204158	0.151483	0.256832	3.51e-14		3314	-0.315692	-0.382153	-0.249231	2.19e-20		3091	-0.522855	-0.589198	-0.456512	0		3225	-0.226393	-0.292465	-0.16032	2.17e-11		6459	-1.1011	-1.15273	-1.04946	0		0.0340269
Triglycerides in small HDL	5474	-0.180256	-0.232861	-0.127652	2.04e-11		3314	-0.174139	-0.239282	-0.108995	1.7e-07		3091	-0.342455	-0.409713	-0.275197	4.02e-23		3225	0.227331	0.159984	0.294679	4.24e-11		6459	0.749377	0.696034	0.802721	0		0.0252812
Phospholipids to total lipds ratio in chylomicrons and extremely large VLDL	5474	-0.0066021	-0.0588061	0.0456019	0.804202		3314	-0.270147	-0.338518	-0.201776	1.24e-14		3091	-0.157943	-0.227345	-0.0885405	8.4e-06		3225	-0.0458436	-0.111662	0.0199745	0.172139		6033	-0.0937558	-0.127054	-0.0604576	3.54e-08		0.935399
Total cholesterol to total lipids ratio in chylomicrons and extremely large VLDL	5474	-0.156134	-0.208487	-0.103781	5.31e-09		3314	-0.340214	-0.406919	-0.273509	3.24e-23		3091	-0.412187	-0.480131	-0.344243	6.2e-32		3225	0.0352519	-0.0341052	0.104609	0.319053		6035	-0.0610447	-0.0847795	-0.0373099	4.74e-07		0.434947
Cholesterol esters to total lipids ratio in chylomicrons and extremely large VLDL	5474	-0.117167	-0.169888	-0.0644465	1.34e-05		3314	-0.278397	-0.345266	-0.211527	4.6e-16		3091	-0.332096	-0.400689	-0.263504	4.34e-21		3225	0.0028175	-0.066606	0.0722411	0.936581		6028	-0.184406	-0.222007	-0.146804	1e-21		0.898197
Free cholesterol to total lipids ratio in chylomicrons and extremely large VLDL	5474	-0.181496	-0.233593	-0.129399	9.44e-12		3314	-0.354361	-0.421943	-0.28678	2e-24		3091	-0.360951	-0.429813	-0.292088	2.19e-24		3225	0.0988726	0.0298329	0.167912	0.0050159		6034	-0.0695915	-0.0990688	-0.0401142	3.77e-06		0.447956
Triglycerides to total lipids ratio in chylomicrons and extremely large VLDL	5474	0.0852689	0.0333692	0.137169	0.0012856		3314	0.319232	0.250078	0.388387	2.36e-19		3091	0.420207	0.351704	0.48871	1.35e-32		3225	-0.0021117	-0.0704764	0.0662529	0.95171		6033	0.276217	0.239916	0.312519	0		0.828524
Phospholipids to total lipds ratio in very large VLDL	5474	-0.227041	-0.278963	-0.175119	1.3e-17		3314	-0.435481	-0.501987	-0.368974	7.47e-37		3091	-0.324633	-0.393511	-0.255754	4.41e-20		3225	-0.0025105	-0.0704989	0.0654778	0.942288		6036	-0.0423026	-0.0737235	-0.0108817	0.0083299		0.262496
Total cholesterol to total lipids ratio in very large VLDL	5474	0.0511719	-0.0004589	0.102803	0.0520704		3314	-0.120105	-0.188555	-0.0516563	0.0005882		3091	-0.202193	-0.272593	-0.131794	1.95e-08		3225	0.0658399	-0.0032241	0.134904	0.06169		6034	-0.245435	-0.280451	-0.21042	0		0.29955
Cholesterol esters to total lipids ratio in very large VLDL	5474	0.10049	0.0493752	0.151604	0.0001175		3314	-0.0080322	-0.0770685	0.0610042	0.819568		3091	-0.0347968	-0.107554	0.0379601	0.34845		3225	0.0668546	-0.0023466	0.136056	0.058286		6031	-0.0754727	-0.101615	-0.04933	1.59e-08		0.145393
Free cholesterol to total lipids ratio in very large VLDL	5474	0.0594699	0.0077773	0.111162	0.024151		3314	-0.33391	-0.401661	-0.266159	8.36e-22		3091	-0.337157	-0.408286	-0.266029	2.72e-20		3225	0.0618799	-0.0070283	0.130788	0.0783809		6028	-0.166811	-0.213281	-0.120341	2.18e-12		0.894629
Triglycerides to total lipids ratio in very large VLDL	5474	-0.0121196	-0.0640753	0.0398361	0.647475		3314	0.315732	0.247473	0.383991	2.01e-19		3091	0.404413	0.335909	0.472916	2.31e-30		3225	-0.0531332	-0.121517	0.0152503	0.127747		6038	0.0286435	0.0069551	0.050332	0.0096485		0.663106
Phospholipids to total lipds ratio in large VLDL	5473	-0.240019	-0.29175	-0.188288	1.29e-19		3314	-0.211754	-0.279882	-0.143627	1.23e-09		3091	-0.107119	-0.177138	-0.0370995	0.0027247		3225	0.0157727	-0.0524446	0.08399	0.650336		6335	0.200185	0.163261	0.237109	3.67e-26		0.0056925
Total cholesterol to total lipids ratio in large VLDL	5473	-0.186334	-0.238131	-0.134536	1.98e-12		3314	-0.343631	-0.41089	-0.276372	2.74e-23		3091	-0.304665	-0.373277	-0.236054	5.01e-18		3225	-0.0057796	-0.0720432	0.060484	0.864223		6336	-0.205377	-0.248474	-0.162281	1.28e-20		0.769581
Cholesterol esters to total lipids ratio in large VLDL	5473	-0.0337442	-0.0852775	0.0177891	0.19931		3314	-0.154873	-0.222451	-0.087294	7.25e-06		3091	-0.367648	-0.433838	-0.301458	3.95e-27		3225	-0.064966	-0.130948	0.0010157	0.0536304		6336	-0.221782	-0.262489	-0.181075	2.11e-26		0.639706
Free cholesterol to total lipids ratio in large VLDL	5473	-0.0619665	-0.112876	-0.0110567	0.017059		3314	-0.152857	-0.22022	-0.0854938	8.91e-06		3091	0.0220117	-0.0517894	0.0958128	0.558723		3225	0.0942692	0.0277109	0.160828	0.0055177		6335	-0.0888248	-0.135752	-0.0418975	0.0002086		0.945935
Triglycerides to total lipids ratio in large VLDL	5472	0.170748	0.122083	0.219413	6.73e-12		3314	0.0805983	0.0129541	0.148243	0.0195424		3091	0.255215	0.185688	0.324742	7.68e-13		3225	-0.0038353	-0.0706046	0.062934	0.910335		6336	-0.0121781	-0.0506056	0.0262495	0.534457		0.211807
Phospholipids to total lipds ratio in medium VLDL	5474	-0.0128998	-0.0647075	0.0389078	0.625478		3314	-0.528997	-0.59332	-0.464673	0		3091	-0.824245	-0.885997	-0.762493	0		3225	-0.309868	-0.372403	-0.247332	5.18e-22		6459	-0.584739	-0.630788	-0.538691	0		0.518827
Total cholesterol to total lipids ratio in medium VLDL	5474	-0.221637	-0.273863	-0.16941	1.1e-16		3314	-0.546804	-0.612757	-0.480852	0		3091	-0.607533	-0.674304	-0.540762	0		3225	-0.421076	-0.483955	-0.358197	2.11e-38		6459	-0.972379	-1.01688	-0.927877	0		0.0408947
Cholesterol esters to total lipids ratio in medium VLDL	5474	-0.168168	-0.220645	-0.115692	3.59e-10		3314	-0.506139	-0.57225	-0.440029	0		3091	-0.567068	-0.634289	-0.499847	0		3225	-0.534088	-0.596623	-0.471553	0		6459	-0.897399	-0.940834	-0.853964	0		0.0238087
Free cholesterol to total lipids ratio in medium VLDL	5474	-0.229639	-0.281307	-0.17797	3.87e-18		3314	-0.37985	-0.447195	-0.312504	6.09e-28		3091	-0.442289	-0.510648	-0.37393	5.5e-36		3225	0.1453	0.080153	0.210447	1.26e-05		6459	-0.285521	-0.335894	-0.235147	2e-28		0.887342
Triglycerides to total lipids ratio in medium VLDL	5474	0.206014	0.153679	0.258348	1.41e-14		3314	0.606441	0.541059	0.671824	0		3091	0.711943	0.646457	0.777428	0		3225	0.527792	0.466483	0.589101	0		6459	0.982332	0.939403	1.02526	0		0.0628833
Phospholipids to total lipds ratio in small VLDL	5474	0.327352	0.276223	0.378481	1.21e-35		3314	-0.0663331	-0.133302	0.0006356	0.0522131		3091	-0.347253	-0.414441	-0.280065	9.17e-24		3225	-0.553658	-0.616462	-0.490853	0		6458	0.242231	0.176343	0.308119	6.37e-13		0.854693
Total cholesterol to total lipids ratio in small VLDL	5474	-0.116481	-0.169445	-0.0635158	1.65e-05		3314	-0.300885	-0.36811	-0.233661	2.67e-18		3091	-0.256678	-0.326846	-0.186511	9.18e-13		3225	-0.204351	-0.272029	-0.136674	3.55e-09		6458	-1.60338	-1.64448	-1.56228	0		0.0178137
Cholesterol esters to total lipids ratio in small VLDL	5474	-0.136988	-0.189905	-0.0840709	4e-07		3314	-0.240501	-0.308007	-0.172995	3.42e-12		3091	-0.137509	-0.207968	-0.0670497	0.0001325		3225	-0.111958	-0.179742	-0.0441728	0.0012142		6458	-1.50686	-1.55014	-1.46359	0		0.0294465
Free cholesterol to total lipids ratio in small VLDL	5474	0.0806175	0.0287421	0.132493	0.0023257		3314	-0.463856	-0.528289	-0.399423	0		3091	-0.806777	-0.86871	-0.744844	0		3225	-0.464358	-0.52764	-0.401076	0		6458	-1.5509	-1.5915	-1.51031	0		0.0250981
Triglycerides to total lipids ratio in small VLDL	5474	0.0192857	-0.0336564	0.0722278	0.475177		3314	0.309565	0.242768	0.376363	1.72e-19		3091	0.378253	0.308923	0.447583	3e-26		3225	0.501383	0.434683	0.568083	0		6458	1.56848	1.52908	1.60789	0		0.0004364
Phospholipids to total lipds ratio in very small VLDL	5474	-0.181285	-0.233922	-0.128647	1.61e-11		3314	-0.690069	-0.753691	-0.626447	0		3091	-0.872323	-0.935582	-0.809064	0		3225	-0.434744	-0.503514	-0.365974	1.68e-34		6459	1.00293	0.94472	1.06113	0		0.0973478
Total cholesterol to total lipids ratio in very small VLDL	5474	0.0935154	0.0407177	0.146313	0.0005201		3314	0.417337	0.350965	0.483709	3.54e-34		3091	0.606775	0.540091	0.673459	0		3225	-0.0362652	-0.106071	0.0335412	0.308467		6459	-1.53018	-1.5759	-1.48447	0		0.0416281
Cholesterol esters to total lipids ratio in very small VLDL	5474	0.0679559	0.0151983	0.120714	0.011593		3314	0.520644	0.455589	0.585699	0		3091	0.707511	0.642306	0.772715	0		3225	-0.0749039	-0.144004	-0.0058036	0.0336311		6459	-1.5318	-1.57978	-1.48381	0		0.0534933
Free cholesterol to total lipids ratio in very small VLDL	5474	0.0967909	0.0440974	0.149484	0.0003198		3314	-0.0553308	-0.122255	0.0115938	0.105109		3091	-0.156799	-0.224462	-0.0891353	5.74e-06		3225	0.0994923	0.0308261	0.168158	0.0045267		6459	-0.883583	-0.938611	-0.828555	0		0.0366104
Triglycerides to total lipids ratio in very small VLDL	5474	-0.0114737	-0.0645163	0.0415689	0.671542		3314	0.0036103	-0.0640546	0.0712752	0.91669		3091	-0.133289	-0.203686	-0.0628925	0.0002089		3225	0.279825	0.209549	0.350101	7.85e-15		6459	1.20948	1.15428	1.26469	0		0.0126766
Phospholipids to total lipds ratio in IDL	5474	0.161519	0.109169	0.21387	1.56e-09		3314	-0.0436659	-0.110719	0.023387	0.201753		3091	-0.300818	-0.368499	-0.233138	4.67e-18		3225	-0.050674	-0.121002	0.019654	0.157823		6459	1.10328	1.03756	1.169	0		0.0911076
Total cholesterol to total lipids ratio in IDL	5474	-0.0656971	-0.118341	-0.0130536	0.0144562		3314	0.111824	0.0444155	0.179233	0.0011551		3091	0.426143	0.357726	0.49456	1.56e-33		3225	0.178042	0.109885	0.2462	3.2e-07		6459	-0.897427	-0.959427	-0.835426	0		0.11397
Cholesterol esters to total lipids ratio in IDL	5474	-0.0733232	-0.125562	-0.0210848	0.0059488		3314	0.242437	0.176677	0.308197	6.04e-13		3091	0.643104	0.578239	0.707968	0		3225	0.345732	0.278348	0.413117	1.84e-23		6459	-0.835812	-0.901839	-0.769786	0		0.181573
Free cholesterol to total lipids ratio in IDL	5474	0.0213737	-0.0314247	0.074172	0.427461		3314	-0.294399	-0.359808	-0.22899	1.74e-18		3091	-0.480446	-0.548754	-0.412139	0		3225	-0.355069	-0.426371	-0.283767	3.26e-22		6459	-0.443106	-0.513964	-0.372248	3.61e-34		0.260179
Triglycerides to total lipids ratio in IDL	5474	-0.0095513	-0.0625169	0.0434143	0.723713		3314	-0.122578	-0.190247	-0.0549098	0.0003881		3091	-0.379735	-0.449044	-0.310426	1.87e-26		3225	-0.197218	-0.265259	-0.129177	1.44e-08		6459	0.512725	0.452852	0.572598	0		0.139906
Phospholipids to total lipds ratio in large LDL	5474	0.278641	0.226407	0.330876	2.34e-25		3314	0.504819	0.438165	0.571473	0		3091	0.680046	0.612973	0.747118	0		3225	0.0509544	-0.0175323	0.119441	0.144726		6459	0.33596	0.261877	0.410043	7.82e-19		0.785317
Total cholesterol to total lipids ratio in large LDL	5474	-0.183282	-0.236071	-0.130492	1.11e-11		3314	-0.283823	-0.35183	-0.215816	3.91e-16		3091	-0.23257	-0.303464	-0.161676	1.45e-10		3225	0.281004	0.213658	0.34835	4.01e-16		6459	-0.0797494	-0.146226	-0.0132724	0.0187168		0.612364
Cholesterol esters to total lipids ratio in large LDL	5474	-0.266195	-0.318483	-0.213908	2.93e-23		3314	-0.375309	-0.442771	-0.307846	3.06e-27		3091	-0.364084	-0.433623	-0.294545	2.46e-24		3225	0.305695	0.23869	0.3727	6.12e-19		6459	0.0744628	0.0067266	0.142199	0.0311984		0.304412
Free cholesterol to total lipids ratio in large LDL	5474	0.245537	0.193384	0.297691	3.8e-20		3314	0.397919	0.331086	0.464751	6.93e-31		3091	0.503311	0.436255	0.570367	0		3225	-0.202378	-0.270293	-0.134463	5.65e-09		6459	-0.411466	-0.476379	-0.346553	4.74e-35		0.0949063
Triglycerides to total lipids ratio in large LDL	5474	0.0310102	-0.0218635	0.0838839	0.250291		3314	-0.107	-0.174699	-0.0393012	0.0019586		3091	-0.394148	-0.46342	-0.324876	2.31e-28		3225	-0.580638	-0.644752	-0.516524	0		6459	-0.166561	-0.220751	-0.112371	1.78e-09		0.758045
Phospholipids to total lipds ratio in medium LDL	5474	0.207501	0.154937	0.260064	1.19e-14		3314	0.196808	0.125228	0.268388	7.5e-08		3091	0.618533	0.550489	0.686578	0		3225	-0.050738	-0.119995	0.0185187	0.150979		6456	0.0304707	-0.028225	0.0891664	0.308874		0.468519
Total cholesterol to total lipids ratio in medium LDL	5474	-0.188845	-0.241648	-0.136042	2.65e-12		3314	-0.271338	-0.339387	-0.20329	7.15e-15		3091	-0.284023	-0.354847	-0.213199	5.14e-15		3225	0.293389	0.225713	0.361065	2.86e-17		6456	-0.0216824	-0.0831925	0.0398277	0.489578		0.495444
Cholesterol esters to total lipids ratio in medium LDL	5474	-0.243803	-0.296315	-0.191291	1.22e-19		3314	-0.412449	-0.479635	-0.345262	1.09e-32		3091	-0.485894	-0.554961	-0.416827	0		3225	0.214461	0.146313	0.282608	7.66e-10		6456	0.147536	0.0897312	0.205341	5.78e-07		0.223945
Free cholesterol to total lipids ratio in medium LDL	5474	0.280057	0.227908	0.332206	1.13e-25		3314	0.184447	0.112633	0.25626	5.01e-07		3091	0.684978	0.618521	0.751435	0		3225	0.0115132	-0.0569204	0.0799467	0.741523		6456	-0.42395	-0.472203	-0.375696	0		0.111194
Triglycerides to total lipids ratio in medium LDL	5474	0.0031122	-0.0495366	0.0557609	0.907749		3314	-0.337202	-0.403985	-0.270418	8.62e-23		3091	-0.601756	-0.669302	-0.53421	0		3225	-0.6848	-0.747196	-0.622404	0		6455	-0.0019615	-0.0575131	0.0535901	0.944819		0.729545
Phospholipids to total lipds ratio in small LDL	5474	0.253978	0.201531	0.306426	3.26e-21		3314	0.291712	0.221265	0.362159	6.57e-16		3091	0.5865	0.518345	0.654656	0		3225	-0.116973	-0.185441	-0.0485052	0.0008182		6456	0.0953683	0.0366926	0.154044	0.0014483		0.495957
Total cholesterol to total lipids ratio in small LDL	5474	-0.190548	-0.2434	-0.137696	1.77e-12		3314	-0.336769	-0.404443	-0.269095	3.42e-22		3091	-0.394051	-0.464239	-0.323863	1.14e-27		3225	0.209453	0.14076	0.278147	2.5e-09		6456	-0.228743	-0.29257	-0.164916	2.35e-12		0.853846
Cholesterol esters to total lipids ratio in small LDL	5474	-0.236351	-0.288922	-0.183781	1.6e-18		3314	-0.447033	-0.513888	-0.380178	2.55e-38		3091	-0.546273	-0.614797	-0.477748	0		3225	0.158978	0.0900166	0.22794	6.41e-06		6456	0.0754983	0.0165425	0.134454	0.0120842		0.279909
Free cholesterol to total lipids ratio in small LDL	5474	0.242204	0.189907	0.294501	1.5e-19		3314	0.314131	0.243646	0.384615	3.69e-18		3091	0.695097	0.628972	0.761223	0		3225	0.0782799	0.0101578	0.146402	0.0243221		6456	-0.704037	-0.746139	-0.661936	0		0.0655787
Triglycerides to total lipids ratio in small LDL	5474	-0.0594797	-0.112417	-0.0065422	0.0276594		3314	-0.247101	-0.31459	-0.179611	8.65e-13		3091	-0.458386	-0.527238	-0.389534	6.01e-38		3225	-0.3777	-0.445783	-0.309616	4.35e-27		6455	0.379546	0.318466	0.440627	9.18e-34		0.204441
Phospholipids to total lipds ratio in very large HDL	5474	0.030473	-0.0221176	0.0830636	0.256036		3314	-0.633689	-0.694624	-0.572753	0		3091	-0.802436	-0.865121	-0.739752	0		3225	-0.372726	-0.44603	-0.299422	4.46e-23		6387	0.358362	0.283794	0.432931	6.11e-21		0.32104
Total cholesterol to total lipids ratio in very large HDL	5474	0.0158399	-0.0368396	0.0685194	0.555577		3314	0.671168	0.61	0.732336	0		3091	0.836156	0.773475	0.898837	0		3225	0.230138	0.158337	0.30194	3.73e-10		6387	-0.64414	-0.710067	-0.578213	0		0.188466
Cholesterol esters to total lipids ratio in very large HDL	5474	0.0152156	-0.0374643	0.0678954	0.571266		3314	0.654453	0.593142	0.715763	0		3091	0.803025	0.739808	0.866243	0		3225	0.382214	0.311827	0.452601	4.86e-26		6387	-0.520589	-0.587264	-0.453914	0		0.227955
Free cholesterol to total lipids ratio in very large HDL	5474	0.0086284	-0.0446027	0.0618594	0.750674		3314	-0.0848676	-0.151725	-0.0180101	0.0128645		3091	0.0635586	-0.0067544	0.133872	0.0764297		3225	-0.690092	-0.760249	-0.619935	0		6387	-0.733571	-0.809951	-0.657191	0		0.0955158
Triglycerides to total lipids ratio in very large HDL	5474	-0.212926	-0.265419	-0.160434	2.21e-15		3314	-0.0348325	-0.100659	0.030994	0.299576		3091	0.0322003	-0.0376735	0.102074	0.366292		3225	0.419518	0.338389	0.500646	8.42e-24		6387	0.386691	0.326809	0.446572	2.71e-36		0.0947463
Phospholipids to total lipds ratio in large HDL	5474	-0.180849	-0.233075	-0.128623	1.25e-11		3314	-0.120636	-0.18376	-0.0575119	0.000182		3091	-0.171646	-0.23822	-0.105073	4.55e-07		3225	0.511029	0.43916	0.582898	0		6411	0.912215	0.854085	0.970345	0		0.0229409
Total cholesterol to total lipids ratio in large HDL	5474	0.218271	0.166304	0.270238	2.24e-16		3314	0.026243	-0.036504	0.08899	0.41226		3091	0.0110837	-0.0555891	0.0777565	0.744482		3225	-0.589634	-0.660038	-0.51923	0		6411	-0.797365	-0.857102	-0.737629	0		0.0315504
Cholesterol esters to total lipids ratio in large HDL	5474	0.246703	0.194691	0.298715	2.01e-20		3314	0.038688	-0.0239496	0.101326	0.225977		3091	0.0055462	-0.0611808	0.0722731	0.870552		3225	-0.478288	-0.550896	-0.405679	3.04e-37		6411	-0.672083	-0.729861	-0.614304	0		0.0272107
Free cholesterol to total lipids ratio in large HDL	5474	0.073799	0.0214496	0.126148	0.005735		3314	-0.0265969	-0.0915557	0.0383619	0.422156		3091	0.0239867	-0.0446459	0.0926194	0.493227		3225	-0.734931	-0.80281	-0.667053	0		6411	-0.973476	-1.04004	-0.906909	0		0.0410196
Triglycerides to total lipids ratio in large HDL	5474	-0.217928	-0.270188	-0.165668	3.65e-16		3314	0.180031	0.116203	0.24386	3.45e-08		3091	0.31747	0.249963	0.384978	5.31e-20		3225	0.172621	0.0893637	0.255879	4.91e-05		6411	0.0345694	-0.0355548	0.104694	0.333884		0.842116
Phospholipids to total lipds ratio in medium HDL	5474	0.0586846	0.0055531	0.111816	0.0304084		3314	-0.421329	-0.487164	-0.355494	2.57e-35		3091	-0.632376	-0.698469	-0.566283	0		3225	-0.454645	-0.523606	-0.385685	2.66e-37		6457	0.037294	-0.0180825	0.0926705	0.186812		0.638742
Total cholesterol to total lipids ratio in medium HDL	5474	0.0964548	0.0436376	0.149272	0.0003465		3314	0.364638	0.298679	0.430596	6.33e-27		3091	0.524503	0.457514	0.591492	0		3225	0.023591	-0.0463805	0.0935625	0.508625		6457	-0.680168	-0.739946	-0.620389	0		0.0760667
Cholesterol esters to total lipids ratio in medium HDL	5474	0.137773	0.085049	0.190498	3.12e-07		3314	0.414785	0.349172	0.480399	1.61e-34		3091	0.561885	0.495285	0.628484	0		3225	0.246746	0.178473	0.315019	1.69e-12		6457	-0.292521	-0.351122	-0.23392	1.86e-22		0.152047
Free cholesterol to total lipids ratio in medium HDL	5474	-0.157953	-0.210954	-0.104952	5.44e-09		3314	-0.134472	-0.202464	-0.0664788	0.0001075		3091	0.0296947	-0.0419019	0.101291	0.416158		3225	-0.56783	-0.637078	-0.498582	0		6457	-1.45332	-1.50901	-1.39763	0		0.016972
Triglycerides to total lipids ratio in medium HDL	5474	-0.223771	-0.275607	-0.171936	3.31e-17		3314	-0.0540055	-0.118705	0.0106943	0.101809		3091	-0.0290432	-0.0969491	0.0388627	0.401758		3225	0.270373	0.201289	0.339458	2.2e-14		6457	0.993632	0.93484	1.05242	0		0.0003343
Phospholipids to total lipds ratio in small HDL	5474	0.109243	0.0562892	0.162196	5.32e-05		3314	0.721535	0.658581	0.784488	0		3091	0.937203	0.87554	0.998867	0		3225	-0.159917	-0.230866	-0.0889692	1.02e-05		6459	-0.631088	-0.685993	-0.576183	0		0.185536
Total cholesterol to total lipids ratio in small HDL	5474	-0.0374157	-0.0904055	0.0155741	0.166347		3314	-0.681794	-0.744835	-0.618753	0		3091	-0.921743	-0.983725	-0.85976	0		3225	0.0566224	-0.0148847	0.12813	0.120625		6459	0.302816	0.241165	0.364467	8.47e-22		0.331026
Cholesterol esters to total lipids ratio in small HDL	5474	-0.0752527	-0.128299	-0.0222065	0.0054365		3314	-0.700284	-0.76347	-0.637098	0		3091	-0.918765	-0.98112	-0.856411	0		3225	0.0736666	0.0020001	0.145333	0.0439434		6459	0.525414	0.465695	0.585133	0		0.217996
Free cholesterol to total lipids ratio in small HDL	5474	0.314504	0.262357	0.366651	7.2e-32		3314	0.440068	0.375513	0.504623	0		3091	0.427804	0.360515	0.495094	7.81e-35		3225	-0.204212	-0.273326	-0.135099	7.56e-09		6459	-1.47714	-1.51663	-1.43764	0		0.0111897
Triglycerides to total lipids ratio in small HDL	5474	-0.20595	-0.258593	-0.153308	2.03e-14		3314	0.0609612	-0.0049882	0.126911	0.0700179		3091	0.0258812	-0.0435182	0.0952807	0.464701		3225	0.307076	0.237759	0.376393	5.87e-18		6459	0.959636	0.902366	1.01691	0		0.0002242
Mean diameter for VLDL particles	5474	-0.0884138	-0.140765	-0.0360625	0.0009362		3314	0.233243	0.16832	0.298166	2.26e-12		3091	0.436908	0.370446	0.50337	4.59e-37		3225	0.66862	0.602696	0.734544	0		6459	1.03978	0.988967	1.09059	0		0.0140847
Mean diameter for LDL particles	5474	-0.0476202	-0.100378	0.0051375	0.0768667		3314	0.17547	0.107459	0.24348	4.45e-07		3091	0.310976	0.242139	0.379814	1.35e-18		3225	-0.345066	-0.41189	-0.278243	9.69e-24		6459	-0.935298	-0.992773	-0.877822	0		0.0574648
Mean diameter for HDL particles	5474	0.0714259	0.0192384	0.123613	0.0073167		3314	-0.473956	-0.536782	-0.41113	0		3091	-0.648778	-0.712871	-0.584686	0		3225	-0.871162	-0.930051	-0.812273	0		6459	-1.18592	-1.23206	-1.13978	0		0.0387378
Serum total cholesterol	5474	-0.275357	-0.327989	-0.222724	1.85e-24		3314	-0.600423	-0.664947	-0.535899	0		3091	-0.707125	-0.772028	-0.642221	0		3225	-0.305472	-0.373228	-0.237716	1.55e-18		6459	-1.08807	-1.14221	-1.03394	0		0.10637
Total cholesterol in VLDL	5474	-0.327576	-0.379088	-0.276064	3.41e-35		3314	-0.146729	-0.210993	-0.0824651	7.84e-06		3091	-0.0529212	-0.120128	0.0142855	0.122701		3225	0.313739	0.245415	0.382063	3.66e-19		6459	-0.450605	-0.510991	-0.390219	0		0.664583
Remnant cholesterol (non-HDL, non-LDL -cholesterol)	5474	-0.375605	-0.427279	-0.323931	0		3314	-0.329018	-0.394171	-0.263865	8.5e-23		3091	-0.264563	-0.332263	-0.196864	2.43e-14		3225	0.116483	0.0480398	0.184927	0.0008568		6459	-0.744612	-0.80155	-0.687673	0		0.385122
Total cholesterol in LDL	5474	-0.302363	-0.354914	-0.249811	3.47e-29		3314	-0.514575	-0.579774	-0.449377	0		3091	-0.60995	-0.676241	-0.543659	0		3225	-0.0073353	-0.0767357	0.062065	0.835837		6459	-0.473742	-0.531469	-0.416016	0		0.921974
Total cholesterol in HDL	5474	0.124971	0.0727864	0.177155	2.73e-06		3314	-0.598542	-0.661264	-0.53582	0		3091	-0.81698	-0.879102	-0.754858	0		3225	-0.815892	-0.874884	-0.7569	0		6459	-1.32235	-1.36795	-1.27676	0		0.0495303
Total cholesterol in HDL2	5474	0.157216	0.105199	0.209234	3.31e-09		3314	-0.553053	-0.615842	-0.490264	0		3091	-0.771192	-0.833803	-0.708581	0		3225	-0.834998	-0.89372	-0.776277	0		6459	-1.17385	-1.22178	-1.12593	0		0.0732873
Total cholesterol in HDL3	5474	0.0568891	0.0043654	0.109413	0.0337707		3314	-0.648115	-0.711057	-0.585174	0		3091	-0.855496	-0.917392	-0.793599	0		3225	-0.516258	-0.579704	-0.452813	0		6459	-1.82319	-1.85415	-1.79223	0		0.0224188
Esterified cholesterol	5471	-0.264544	-0.317235	-0.211853	1.14e-22		3311	-0.589151	-0.65377	-0.524531	0		3081	-0.673367	-0.73889	-0.607844	0		3223	-0.284845	-0.352897	-0.216793	3.25e-16		6258	-1.09344	-1.14781	-1.03907	0		0.0991577
Free cholesterol	5470	-0.287556	-0.340136	-0.234977	1.48e-26		3311	-0.599611	-0.664245	-0.534978	0		3079	-0.715011	-0.779871	-0.650151	0		3223	-0.356137	-0.423263	-0.289011	5.98e-25		6258	-1.03552	-1.09095	-0.980081	0		0.101885
Serum total triglycerides	5474	-0.205387	-0.257943	-0.152831	2.17e-14		3314	-0.075759	-0.140566	-0.0109522	0.0219662		3091	-0.0555268	-0.123239	0.0121857	0.107965		3225	0.343043	0.272577	0.413509	2.6e-21		6459	0.410184	0.348063	0.472306	7.51e-38		0.0503798
Triglycerides in VLDL	5474	-0.173339	-0.22587	-0.120807	1.07e-10		3314	0.0810112	0.0168683	0.145154	0.0133247		3091	0.187139	0.120011	0.254268	4.97e-08		3225	0.508062	0.438152	0.577973	0		6459	0.580044	0.517627	0.642462	0		0.0559887
Triglycerides in LDL	5474	-0.218995	-0.271582	-0.166409	3.99e-16		3314	-0.580147	-0.644351	-0.515943	0		3091	-0.836501	-0.898772	-0.77423	0		3225	-0.563615	-0.626892	-0.500338	0		6459	-0.505329	-0.557172	-0.453485	0		0.796579
Triglycerides in HDL	5474	-0.204785	-0.257281	-0.152289	2.41e-14		3314	-0.418953	-0.483754	-0.354151	5.44e-36		3091	-0.527936	-0.593876	-0.461996	0		3225	-0.399656	-0.465931	-0.33338	1.32e-31		6459	-0.241213	-0.300161	-0.182265	1.23e-15		0.711996
Diacylglycerol	5365	-0.0967884	-0.150349	-0.0432273	0.0003996		3195	-0.0710018	-0.13866	-0.0033434	0.0397098		3008	-0.10813	-0.178142	-0.038118	0.0024803		0						5631	0.44884	0.367399	0.530279	6.03e-27
Ratio of diacylglycerol to triglycerides	5365	-0.0269931	-0.080546	0.0265597	0.323131		3194	-0.0315365	-0.101814	0.0387409	0.379005		3009	-0.0996424	-0.170477	-0.0288076	0.0058478		0						5630	0.525441	0.433156	0.617726	1.25e-28
Total phosphoglycerides	5469	-0.134354	-0.187366	-0.081343	6.95e-07		3310	-0.657852	-0.721506	-0.594198	0		3079	-0.831495	-0.894267	-0.768723	0		3223	-0.633413	-0.696357	-0.570468	0		6256	-1.15757	-1.20962	-1.10552	0		0.0625862
Ratio of triglycerides to phosphoglycerides	5469	-0.134978	-0.187645	-0.0823108	5.22e-07		3309	0.170462	0.106033	0.234891	2.26e-07		3079	0.318575	0.251246	0.385904	3.18e-20		3220	0.625445	0.554889	0.696001	0		6255	0.586874	0.519914	0.653835	0		0.117892
Phosphatidylcholine and other cholines	5448	-0.115543	-0.16855	-0.0625361	1.96e-05		3261	-0.613906	-0.678514	-0.549298	0		3053	-0.797177	-0.860224	-0.734131	0		3223	-0.466223	-0.531812	-0.400634	0		6229	-1.33902	-1.38668	-1.29137	0		0.04263
Total cholines	5471	-0.151791	-0.204696	-0.0988862	1.95e-08		3303	-0.653019	-0.717001	-0.589038	0		3081	-0.864676	-0.926924	-0.802427	0		3223	-0.571872	-0.635821	-0.507923	0		6258	-1.31467	-1.36392	-1.26542	0		0.0465632
Apolipoprotein A-I	5474	0.0028804	-0.049777	0.0555378	0.914606		3314	-0.684448	-0.747408	-0.621489	0		3091	-0.884087	-0.945598	-0.822576	0		3225	-0.692407	-0.753877	-0.630937	0		6459	-1.46801	-1.51323	-1.42279	0		0.0366135
Apolipoprotein B	5474	-0.371684	-0.423408	-0.31996	0		3314	-0.307493	-0.372555	-0.242431	3.37e-20		3091	-0.269001	-0.336375	-0.201626	6.73e-15		3225	0.200814	0.132038	0.269591	1.13e-08		6459	-0.487441	-0.546066	-0.428815	0		0.761425
Ratio of apolipoprotein B to apolipoprotein A-I	5474	-0.361437	-0.412798	-0.310076	0		3314	0.0129033	-0.0517703	0.0775768	0.695687		3091	0.12868	0.0610876	0.196272	0.0001928		3225	0.597805	0.532811	0.662799	0		6459	0.352429	0.291899	0.412958	6.89e-30		0.23233
Total fatty acids	5471	-0.275641	-0.328158	-0.223124	1.32e-24		3310	-0.544639	-0.609087	-0.48019	0		3081	-0.600272	-0.665585	-0.534959	0		3223	-0.193606	-0.261781	-0.125432	2.79e-08		6257	-0.895355	-0.953373	-0.837337	0		0.146408
Estimated description of fatty acid chain length, not actual carbon number	5470	-0.0026267	-0.0555334	0.0502801	0.922469		3302	0.128959	0.0607372	0.19718	0.0002138		3082	-0.0101839	-0.0810424	0.0606747	0.778116		0						6256	1.0243	0.968039	1.08056	0
Estimated degree of unsaturation	5470	0.0521945	-0.000796	0.105185	0.0535408		3309	-0.116444	-0.184828	-0.0480598	0.0008512		3081	-0.110105	-0.180344	-0.0398662	0.0021334		0						6256	0.160583	0.0952513	0.225915	1.48e-06
22:6, docosahexaenoic acid	5470	-0.2423	-0.2948	-0.1898	1.99e-19		3309	-0.55055	-0.615642	-0.485458	0		3081	-0.657141	-0.722984	-0.591298	0		3223	-0.541146	-0.60522	-0.477072	0		6260	-1.03122	-1.08542	-0.977017	0		0.0211087
18:2, linoleic acid	5471	-0.27571	-0.328299	-0.223122	1.48e-24		3305	-0.628852	-0.69317	-0.564535	0		3081	-0.689379	-0.754638	-0.624119	0		3223	-0.170817	-0.240079	-0.101556	1.39e-06		6258	-1.02789	-1.08201	-0.97377	0		0.20397
Conjugated linoleic acid	5469	-0.131684	-0.184566	-0.0788032	1.08e-06		3308	-0.0469625	-0.115345	0.0214199	0.178226		3080	-0.0898445	-0.158787	-0.0209022	0.0106605		0						6140	0.0512322	-0.0045999	0.107064	0.0720929
Omega-3 fatty acids	5471	-0.199555	-0.252002	-0.147107	1.01e-13		3309	-0.426637	-0.493325	-0.359949	2.72e-35		3081	-0.41031	-0.478897	-0.341723	4.09e-31		3223	-0.0577077	-0.126518	0.0111024	0.100203		6259	-0.942239	-0.999521	-0.884958	0		0.122983
Omega-6 fatty acids	5471	-0.267967	-0.320576	-0.215358	2.79e-23		3308	-0.644915	-0.708976	-0.580854	0		3081	-0.706266	-0.771072	-0.641459	0		3223	-0.276368	-0.344195	-0.208541	1.88e-15		6258	-1.11068	-1.16406	-1.0573	0		0.12561
Polyunsaturated fatty acids	5471	-0.271423	-0.323987	-0.218859	7.1e-24		3304	-0.647017	-0.711135	-0.582898	0		3081	-0.694167	-0.759175	-0.62916	0		3223	-0.256999	-0.324949	-0.189048	1.54e-13		6258	-1.13859	-1.19219	-1.085	0		0.12396
Monounsaturated fatty acids; 16:1, 18:1	5470	-0.273018	-0.325406	-0.220631	2.76e-24		3305	-0.413859	-0.478448	-0.34927	2.14e-35		3081	-0.463786	-0.530427	-0.397145	0		3223	-0.107388	-0.176519	-0.0382564	0.00234		6254	-0.436642	-0.499089	-0.374196	0		0.726186
Saturated fatty acids	5470	-0.210992	-0.263823	-0.158162	5.85e-15		3303	-0.433995	-0.499953	-0.368037	3.47e-37		3080	-0.516774	-0.583192	-0.450356	0		3223	-0.187304	-0.255556	-0.119052	7.95e-08		6252	-0.931741	-0.990199	-0.873284	0		0.0878714
Ratio of 22:6 docosahexaenoic acid to total fatty acids	5470	-0.0773442	-0.130164	-0.0245242	0.0041126		3308	-0.343125	-0.410403	-0.275847	3.26e-23		3082	-0.456102	-0.524705	-0.3875	7.55e-38		3223	-0.47397	-0.540118	-0.407822	0		6257	-0.648258	-0.707562	-0.588954	0		0.05158
Ratio of 18:2 linoleic acid to total fatty acids	5471	-0.0001619	-0.052745	0.0524212	0.995184		3304	-0.129479	-0.196685	-0.0622723	0.0001613		3082	-0.122977	-0.193001	-0.052954	0.0005819		3223	0.0619758	-0.0084465	0.132398	0.0845271		6256	-0.148541	-0.212725	-0.0843577	5.82e-06		0.523166
Ratio of conjugated linoleic acid to total fatty acids	5469	-0.0846903	-0.137495	-0.0318854	0.0016746		3307	0.0054482	-0.0636079	0.0745043	0.877076		3081	-0.0147283	-0.0839865	0.05453	0.676734		0						6137	0.292141	0.237752	0.34653	1.04e-25
Ratio of omega-3 fatty acids to total fatty acids	5471	0.0114804	-0.0413086	0.0642693	0.669876		3308	-0.102652	-0.171244	-0.03406	0.0033663		3082	0.0055761	-0.0649588	0.076111	0.876827		3223	0.190297	0.122164	0.258429	4.68e-08		6256	-0.394042	-0.454127	-0.333957	2.36e-37		0.191308
Ratio of omega-6 fatty acids to total fatty acids	5471	0.0554205	0.0026557	0.108185	0.0395353		3307	-0.128157	-0.195318	-0.0609948	0.0001862		3082	-0.113296	-0.183659	-0.0429325	0.0016089		3223	-0.182148	-0.253402	-0.110894	5.67e-07		6256	-0.250686	-0.317082	-0.184289	1.52e-13		0.0647521
Ratio of polyunsaturated fatty acids to total fatty acids	5471	0.0549682	0.0021389	0.107797	0.0414212		3303	-0.14924	-0.216422	-0.0820584	1.37e-05		3082	-0.105894	-0.176316	-0.0354721	0.0032185		3223	-0.118283	-0.189135	-0.0474322	0.0010742		6256	-0.341671	-0.407189	-0.276153	2.43e-24		0.0219808
Ratio of monounsaturated fatty acids to total fatty acids	5470	-0.175816	-0.228189	-0.123443	5.11e-11		3304	-0.0458537	-0.113055	0.0213478	0.181042		3082	-0.0764388	-0.146692	-0.0061861	0.0329718		3223	0.0693649	-0.001214	0.139944	0.0540705		6252	0.529319	0.463601	0.595036	0		0.0006208
Ratio of saturated fatty acids to total fatty acids	5470	0.181959	0.129309	0.234609	1.37e-11		3302	0.235655	0.167473	0.303836	1.45e-11		3081	0.234106	0.163717	0.304495	8.12e-11		3223	0.0626451	-0.0103388	0.135629	0.0924816		6251	-0.347048	-0.417437	-0.276659	6.03e-22		0.0160687
Glucose	5449	0.151434	0.0986776	0.204191	1.92e-08		3307	0.394985	0.328423	0.461546	1.08e-30		3090	0.358518	0.287999	0.429037	4.66e-23		3220	0.404098	0.331807	0.476389	1.81e-27		6450	-0.261909	-0.323743	-0.200075	1.22e-16		0.152146
Lactate	5475	-0.114677	-0.167815	-0.0615395	2.37e-05		3305	-0.103932	-0.171822	-0.0360425	0.0027058		3090	0.145205	0.0744308	0.21598	5.89e-05		3225	-0.0114383	-0.078903	0.0560265	0.739589		6454	0.723435	0.661577	0.785293	0		0.0183345
Citrate	5467	-0.117111	-0.169341	-0.064881	1.13e-05		3298	0.383124	0.318395	0.447853	1.51e-30		3089	0.106792	0.0374531	0.176131	0.00255		3225	0.068641	-0.0016499	0.138932	0.0556221		6453	1.27016	1.22368	1.31664	0		0.0287765
Alanine	5475	-0.0307547	-0.0836525	0.0221431	0.254431		3314	-0.141943	-0.209448	-0.0744371	3.84e-05		3090	0.212283	0.142516	0.282049	2.71e-09		3225	0.188286	0.118267	0.258306	1.44e-07		6454	1.27251	1.22528	1.31974	0		0.011503
Glutamine	5467	-0.3474	-0.399506	-0.295294	1.83e-38		3313	0.549245	0.484756	0.613734	0		3090	0.909102	0.846916	0.971288	0		3170	0.806347	0.7392	0.873495	0		6453	0.334487	0.278484	0.390489	2.39e-31		0.734117
Histidine	5466	-0.141092	-0.194242	-0.0879422	2.02e-07		3121	0.285786	0.21731	0.354263	3.98e-16		3090	0.327663	0.258388	0.396939	3.28e-20		3225	0.32927	0.260587	0.397953	1.01e-20		6453	-0.0831946	-0.134323	-0.0320662	0.0014305		0.721815
Isoleucine	5475	-0.0694358	-0.121999	-0.0168725	0.0096322		3312	0.551768	0.488283	0.615253	0		3090	0.758891	0.694606	0.823176	0		3222	0.84809	0.783406	0.912774	0		6452	1.25288	1.20105	1.30471	0		0.0440999
Leucine	5475	0.0534267	0.0006445	0.106209	0.0472683		3314	0.8982	0.838671	0.957729	0		3090	1.05641	0.997154	1.11567	0		3225	0.937829	0.875206	1.00045	0		6453	1.50461	1.45236	1.55685	0		0.073603
Valine	5476	-0.0278005	-0.0803389	0.0247378	0.299624		3314	0.610871	0.547927	0.673815	0		3090	0.825621	0.762714	0.888528	0		3223	0.823777	0.760297	0.887256	0		6452	0.561619	0.508045	0.615193	0		0.56529
Phenylalanine	5464	0.0404793	-0.0123697	0.0933282	0.13327		3312	0.342504	0.276453	0.408555	6.23e-24		3089	0.37326	0.304942	0.441579	2.57e-26		3223	0.343888	0.275286	0.412491	1.75e-22		6451	1.41832	1.37637	1.46028	0		0.0046598
Tyrosine	5459	-0.0002716	-0.053199	0.0526558	0.991974		3288	0.238719	0.172573	0.304865	1.81e-12		3090	0.517844	0.452424	0.583265	0		3224	0.517762	0.45326	0.582264	0		6451	-0.201766	-0.256529	-0.147004	5.69e-13		0.457378
Acetate	5476	-0.0253851	-0.0783738	0.0276037	0.347691		3312	0.158352	0.0902048	0.226498	5.4e-06		3088	0.097025	0.0270534	0.166996	0.0065882		3225	0.158956	0.081441	0.236471	5.94e-05		6454	-0.445706	-0.509933	-0.38148	0		0.113037
Acetoacetate	5471	-0.0807619	-0.133588	-0.0279354	0.002738		3314	0.024397	-0.0441461	0.09294	0.485303		3090	0.0526957	-0.0172705	0.122662	0.139846		3225	0.0676971	-0.0002819	0.135676	0.0509572		0
3-hydroxybutyrate	5473	-0.141146	-0.193718	-0.0885746	1.47e-07		3312	-0.247212	-0.314492	-0.179932	7.19e-13		3086	-0.291223	-0.360205	-0.222241	1.85e-16		3220	-0.178041	-0.244031	-0.112051	1.31e-07		6439	0.194381	0.140779	0.247984	1.3e-12		0.0717082
Creatinine	5468	0.0130692	-0.0384338	0.0645721	0.618883		3310	0.693099	0.630387	0.755811	0		3090	1.15108	1.09323	1.20892	0		3225	1.24398	1.18549	1.30246	0		6451	0.497854	0.44078	0.554928	0		0.848136
Albumin (signal area)	5467	-0.235946	-0.288498	-0.183393	1.78e-18		3314	0.221359	0.153921	0.288797	1.41e-10		3091	0.587754	0.521004	0.654505	0		3225	0.52849	0.461457	0.595523	0		6457	-0.700957	-0.755494	-0.64642	0		0.350047
Glycoprotein acetyls, mainly a1-acid glycoprotein	5475	-0.261667	-0.313151	-0.210182	3.46e-23		3311	-0.420118	-0.482697	-0.357539	1.32e-38		3090	-0.469915	-0.534968	-0.404861	0		3225	-0.0627075	-0.128588	0.003173	0.0620948		6454	-0.269066	-0.332406	-0.205726	1e-16		0.709024
Complete case sample																															P-value for
																															trend across
Standardized metabolite outcome	N	Beta	LCL	UCL	P-value		N	Beta	LCL	UCL	P-value		N	Beta	LCL	UCL	P-value		N	Beta	LCL	UCL	P-value		N	Beta	LCL	UCL	P-value		occasions
Concentration of chylomicrons and extremely large VLDL particles	732	-0.111946	-0.265009	0.0411179	0.151477		732	0.121528	-0.0183889	0.261444	0.0885824		732	0.303705	0.140217	0.467193	0.0002842		732	0.474759	0.330807	0.61871	1.75e-10		5162	0.694006	0.619242	0.768769	0		0.0227841
Total lipids in chylomicrons and extremely large VLDL	732	-0.109248	-0.26222	0.0437228	0.161314		732	0.1171	-0.0234616	0.257661	0.102368		732	0.306218	0.144779	0.467657	0.0002114		732	0.469243	0.325091	0.613396	2.95e-10		5162	0.574197	0.498751	0.649644	0		0.0555602
Phospholipids in chylomicrons and extremely large VLDL	732	-0.111316	-0.263684	0.0410509	0.151917		732	0.102276	-0.0380381	0.24259	0.152856		732	0.274512	0.113009	0.436015	0.00089		732	0.438094	0.292122	0.584067	5.83e-09		5162	0.493616	0.416082	0.57115	3.05e-35		0.0746628
Total cholesterol in chylomicrons and extremely large VLDL	732	-0.128157	-0.277928	0.021613	0.0934018		732	0.0637614	-0.0777367	0.20526	0.37663		732	0.255608	0.096001	0.415215	0.0017338		732	0.390989	0.244971	0.537007	1.93e-07		5162	0.491401	0.412787	0.570014	4.72e-34		0.0550577
Cholesterol esters in chylomicrons and extremely large VLDL	732	-0.134608	-0.282764	0.0135474	0.0748873		732	0.0347325	-0.106701	0.176166	0.629865		732	0.238903	0.0809428	0.396864	0.0030836		732	0.351407	0.20579	0.497025	2.6e-06		5162	0.526705	0.445753	0.607657	1.04e-36		0.0293941
Free cholesterol in chylomicrons and extremely large VLDL	732	-0.115759	-0.267626	0.0361079	0.134969		732	0.0916502	-0.0495309	0.232831	0.202905		732	0.26691	0.10591	0.42791	0.0011877		732	0.427144	0.280697	0.573592	1.5e-08		5162	0.433917	0.35767	0.510163	1.41e-28		0.107782
Triglycerides in chylomicrons and extremely large VLDL	732	-0.104356	-0.258136	0.0494233	0.183189		732	0.131344	-0.0089746	0.271663	0.0665195		732	0.323054	0.161352	0.484757	9.61e-05		732	0.49136	0.347992	0.634727	3.47e-11		5162	0.606327	0.532097	0.680558	0		0.0529755
Concentration of very large VLDL particles	732	-0.11349	-0.265581	0.0386	0.143361		732	0.158078	0.0163338	0.299821	0.0288802		732	0.36316	0.205698	0.520623	6.96e-06		732	0.483777	0.341163	0.626391	5.41e-11		5162	0.7951	0.719441	0.870759	0		0.0157658
Total lipids in very large VLDL	732	-0.116886	-0.268275	0.0345036	0.130008		732	0.148853	0.006718	0.290989	0.0401367		732	0.352088	0.196095	0.508081	1.08e-05		732	0.479651	0.336756	0.622546	8.45e-11		5162	0.714257	0.638602	0.789912	0		0.027079
Phospholipids in very large VLDL	732	-0.117639	-0.269388	0.0341104	0.12846		732	0.102913	-0.0392014	0.245028	0.155546		732	0.284218	0.125463	0.442973	0.0004674		732	0.442362	0.297947	0.586778	2.87e-09		5162	0.649775	0.572995	0.726555	0		0.0237627
Total cholesterol in very large VLDL	732	-0.12972	-0.27988	0.0204406	0.0903165		732	0.108297	-0.0330211	0.249616	0.132888		732	0.307493	0.149512	0.465473	0.0001441		732	0.446014	0.300896	0.591131	2.55e-09		5162	0.534476	0.457371	0.611581	0		0.0691687
Cholesterol esters in very large VLDL	732	-0.132648	-0.282218	0.0169229	0.0820881		732	0.135919	-0.0053199	0.277159	0.0592512		732	0.354022	0.198313	0.509732	9.34e-06		732	0.459217	0.315193	0.603241	6.59e-10		5162	0.640789	0.56363	0.717947	0		0.0443018
Free cholesterol in very large VLDL	732	-0.1254	-0.276204	0.025403	0.103002		732	0.0771036	-0.0642072	0.218415	0.284434		732	0.253317	0.0929194	0.413716	0.0020063		732	0.429061	0.282656	0.575467	1.29e-08		5162	0.407424	0.330707	0.48414	3.9e-25		0.126753
Triglycerides in very large VLDL	732	-0.112443	-0.264071	0.0391855	0.14586		732	0.172437	0.0300876	0.314787	0.0176554		732	0.381682	0.227219	0.536146	1.5e-06		732	0.496089	0.354181	0.637997	1.44e-11		5162	0.780634	0.705868	0.8554	0		0.02155
Concentration of large VLDL particles	732	-0.14235	-0.291075	0.0063749	0.0606332		732	0.172974	0.0301862	0.315762	0.0176514		732	0.372821	0.22417	0.521473	1.05e-06		732	0.550177	0.411719	0.688635	2.13e-14		5162	1.0075	0.933315	1.08169	0		0.0066675
Total lipids in large VLDL	732	-0.145586	-0.293992	0.0028207	0.0545042		732	0.157064	0.0141735	0.299954	0.0312571		732	0.360771	0.212101	0.509442	2.29e-06		732	0.545379	0.406739	0.684019	3.77e-14		5162	0.939339	0.865409	1.01327	0		0.010116
Phospholipids in large VLDL	732	-0.150562	-0.298997	-0.0021281	0.046813		732	0.129126	-0.0139149	0.272166	0.0767718		732	0.318179	0.169429	0.46693	3.01e-05		732	0.522174	0.383393	0.660955	4.13e-13		5162	0.943862	0.870154	1.01757	0		0.0065151
Total cholesterol in large VLDL	732	-0.162014	-0.309227	-0.0148004	0.0310515		732	0.0949735	-0.047428	0.237375	0.190826		732	0.29801	0.14806	0.44796	0.0001044		732	0.518467	0.378732	0.658202	8.43e-13		5162	0.830533	0.755127	0.905938	0		0.0147059
Cholesterol esters in large VLDL	732	-0.181327	-0.32672	-0.0359344	0.0145823		732	0.0677767	-0.0740051	0.209558	0.348302		732	0.283812	0.135426	0.432198	0.0001872		732	0.548802	0.410973	0.686632	1.9e-14		5162	0.902437	0.828407	0.976467	0		0.0122228
Free cholesterol in large VLDL	732	-0.143027	-0.292124	0.0060708	0.0600593		732	0.119629	-0.0232321	0.26249	0.100615		732	0.308983	0.157437	0.460529	6.9e-05		732	0.484028	0.342319	0.625736	4.03e-11		5162	0.751995	0.675311	0.828679	0		0.0189033
Triglycerides in large VLDL	732	-0.137468	-0.286313	0.0113775	0.0702184		732	0.188799	0.0458217	0.331777	0.009722		732	0.396134	0.248338	0.543929	1.88e-07		732	0.560833	0.422596	0.699071	6.38e-15		5162	0.975352	0.901968	1.04874	0		0.0102773
Concentration of medium VLDL particles	732	-0.18892	-0.333407	-0.044433	0.0104581		732	0.163731	0.0217753	0.305688	0.0238444		732	0.364066	0.219953	0.508178	8.8e-07		732	0.638847	0.503261	0.774433	2.45e-19		5162	1.07527	1.00351	1.14703	0		0.0102455
Total lipids in medium VLDL	732	-0.196084	-0.33983	-0.0523373	0.0075728		732	0.134125	-0.0076401	0.27589	0.0636544		732	0.340122	0.196015	0.484229	4.26e-06		732	0.628289	0.492503	0.764074	9.75e-19		5162	0.953409	0.881742	1.02508	0		0.0187619
Phospholipids in medium VLDL	732	-0.210628	-0.354236	-0.0670193	0.004101		732	0.0849621	-0.0564464	0.226371	0.238559		732	0.267966	0.123061	0.412872	0.0003027		732	0.613329	0.477505	0.749153	5.83e-18		5162	0.942775	0.8717	1.01385	0		0.0158596
Total cholesterol in medium VLDL	732	-0.229746	-0.372427	-0.0870658	0.0016363		732	-0.0366883	-0.17606	0.102684	0.605452		732	0.158773	0.0133313	0.304214	0.0324296		732	0.520867	0.383537	0.658198	2.73e-13		5162	0.736154	0.664866	0.807443	0		0.0263605
Cholesterol esters in medium VLDL	732	-0.22992	-0.372596	-0.0872441	0.0016225		732	-0.119981	-0.256969	0.0170068	0.0859489		732	0.0898568	-0.0555636	0.235277	0.225485		732	0.45251	0.314857	0.590163	1.99e-10		5162	0.620574	0.550401	0.690746	0		0.033741
Free cholesterol in medium VLDL	732	-0.211518	-0.355394	-0.0676429	0.0040143		732	0.0662327	-0.0755217	0.207987	0.359294		732	0.234046	0.088849	0.379242	0.0016178		732	0.580753	0.443614	0.717893	4.55e-16		5162	0.835145	0.762625	0.907665	0		0.0222369
Triglycerides in medium VLDL	732	-0.170946	-0.315416	-0.026475	0.020454		732	0.229811	0.0873458	0.372277	0.0016052		732	0.445165	0.302818	0.587513	1.36e-09		732	0.675175	0.540207	0.810142	1.84e-21		5162	1.03874	0.967025	1.11046	0		0.0201585
Concentration of small VLDL particles	732	-0.27889	-0.419657	-0.138124	0.0001096		732	0.0306338	-0.10641	0.167678	0.660903		732	0.104199	-0.0390452	0.247443	0.153693		732	0.614395	0.482992	0.745798	4.42e-19		5162	0.786141	0.719825	0.852456	0		0.0358672
Total lipids in small VLDL	732	-0.307194	-0.44646	-0.167928	1.7e-05		732	-0.0117015	-0.147511	0.124108	0.865722		732	0.0496675	-0.0930744	0.192409	0.494753		732	0.599282	0.467955	0.730608	2.73e-18		5162	0.370593	0.305794	0.435392	7.67e-29		0.207589
Phospholipids in small VLDL	732	-0.307995	-0.446626	-0.169365	1.48e-05		732	-0.0508251	-0.184625	0.0829751	0.45606		732	-0.0492918	-0.189426	0.0908428	0.490063		732	0.510614	0.37997	0.641259	5.41e-14		5162	0.387514	0.324062	0.450966	1.33e-32		0.139914
Total cholesterol in small VLDL	732	-0.323094	-0.462628	-0.183559	6.41e-06		732	-0.121213	-0.255184	0.0127573	0.0761043		732	-0.0778898	-0.220441	0.0646612	0.283758		732	0.494237	0.361776	0.626699	6.35e-13		5162	-0.373326	-0.433034	-0.313618	4.54e-34		0.82876
Cholesterol esters in small VLDL	732	-0.29804	-0.439287	-0.156792	3.84e-05		732	-0.125331	-0.259346	0.0086848	0.066765		732	-0.0674692	-0.210719	0.0757801	0.355446		732	0.46359	0.329451	0.59773	2.41e-11		5162	-0.617072	-0.675801	-0.558343	0		0.513764
Free cholesterol in small VLDL	732	-0.329329	-0.468317	-0.190341	3.91e-06		732	-0.0999413	-0.234626	0.0347436	0.145605		732	-0.0864464	-0.226942	0.0540492	0.227452		732	0.510999	0.379589	0.642408	7.16e-14		5162	0.105843	0.0436567	0.168029	0.0008538		0.405819
Triglycerides in small VLDL	732	-0.252246	-0.394074	-0.110418	0.000509		732	0.0986599	-0.0407354	0.238055	0.165101		732	0.202714	0.059403	0.346025	0.0056276		732	0.663903	0.531373	0.796433	1.63e-21		5162	0.876372	0.809477	0.943267	0		0.031172
Concentration of very small VLDL particles	732	-0.371236	-0.514585	-0.227888	4.7e-07		732	-0.380279	-0.51287	-0.247688	2.57e-08		732	-0.444351	-0.578809	-0.309894	1.61e-10		732	0.154479	0.0191566	0.289802	0.0253173		5162	0.0628747	-0.006178	0.131927	0.0743153		0.176481
Total lipids in very small VLDL	732	-0.329897	-0.473103	-0.18669	7.13e-06		732	-0.255147	-0.388983	-0.121311	0.0001964		732	-0.304214	-0.443223	-0.165204	1.97e-05		732	0.143989	0.0082191	0.279759	0.0376843		5162	-0.764221	-0.82278	-0.705663	0		0.320411
Phospholipids in very small VLDL	732	-0.320546	-0.466344	-0.174749	1.81e-05		732	-0.449395	-0.580586	-0.318205	3.55e-11		732	-0.539411	-0.672302	-0.406519	6.19e-15		732	0.0159665	-0.120189	0.152122	0.817983		5162	-0.507957	-0.572444	-0.44347	0		0.780531
Total cholesterol in very small VLDL	732	-0.203998	-0.349708	-0.0582881	0.0061339		732	-0.0798088	-0.216868	0.05725	0.253339		732	-0.090864	-0.23356	0.0518319	0.211657		732	0.127465	-0.0109647	0.265894	0.0710618		5162	-1.18406	-1.23732	-1.13079	0		0.0888825
Cholesterol esters in very small VLDL	732	-0.196323	-0.340449	-0.0521965	0.0076583		732	0.0016345	-0.135677	0.138946	0.981362		732	0.0176748	-0.125762	0.161112	0.808913		732	0.107161	-0.0324091	0.246731	0.132154		5162	-1.25815	-1.31045	-1.20584	0		0.0761678
Free cholesterol in very small VLDL	732	-0.196052	-0.34656	-0.0455434	0.0107506		732	-0.24453	-0.379414	-0.109645	0.0003963		732	-0.344489	-0.483057	-0.20592	1.3e-06		732	0.164677	0.0286493	0.300705	0.0177255		5162	-0.950523	-1.00688	-0.894165	0		0.176082
Triglycerides in very small VLDL	732	-0.36182	-0.502785	-0.220855	5.91e-07		732	-0.232732	-0.366201	-0.0992631	0.0006533		732	-0.301036	-0.439986	-0.162087	2.38e-05		732	0.312482	0.179786	0.445179	4.47e-06		5162	0.265411	0.203364	0.327458	6.43e-17		0.112607
Concentration of IDL particles	732	-0.267477	-0.411988	-0.122965	0.000299		732	-0.456958	-0.588966	-0.324951	2.24e-11		732	-0.598549	-0.731509	-0.465589	7.27e-18		732	-0.049508	-0.185283	0.0862669	0.474308		5162	0.255864	0.178321	0.333407	1.08e-10		0.0985525
Total lipids in IDL	732	-0.255194	-0.399559	-0.110828	0.0005504		732	-0.453937	-0.585657	-0.322217	2.73e-11		732	-0.55865	-0.69225	-0.425051	1.01e-15		732	-0.0459776	-0.181958	0.0900026	0.507024		5162	-0.659959	-0.724097	-0.59582	0		0.414173
Phospholipids in IDL	732	-0.221255	-0.366671	-0.0758394	0.0029109		732	-0.482142	-0.613976	-0.350308	1.73e-12		732	-0.65185	-0.783783	-0.519917	5.3e-21		732	-0.0853874	-0.221334	0.0505595	0.217939		5162	-0.568393	-0.634953	-0.501833	0		0.598022
Total cholesterol in IDL	732	-0.22551	-0.370349	-0.08067	0.00232		732	-0.396024	-0.528344	-0.263703	6.41e-09		732	-0.446315	-0.58268	-0.30995	2.38e-10		732	0.0009206	-0.135906	0.137747	0.989464		5162	-0.720921	-0.785032	-0.656811	0		0.267935
Cholesterol esters in IDL	732	-0.232766	-0.377138	-0.0883951	0.001614		732	-0.360113	-0.492617	-0.227608	1.27e-07		732	-0.366171	-0.504171	-0.228171	2.47e-07		732	0.0484107	-0.0887437	0.185565	0.488561		5162	-0.705543	-0.769159	-0.641926	0		0.271031
Free cholesterol in IDL	732	-0.193816	-0.339579	-0.0480527	0.0092289		732	-0.4643	-0.5964	-0.3322	1.13e-11		732	-0.625476	-0.757719	-0.493234	1.82e-19		732	-0.120941	-0.256728	0.0148449	0.0807821		5162	-0.742017	-0.807944	-0.67609	0		0.2836
Triglycerides in IDL	732	-0.360757	-0.503623	-0.217891	8.9e-07		732	-0.561806	-0.690494	-0.433118	6.14e-17		732	-0.771089	-0.898577	-0.643601	7.57e-30		732	-0.263778	-0.395916	-0.131639	9.73e-05		5162	-0.229323	-0.289107	-0.169539	6.43e-14		0.378262
Concentration of large LDL particles	732	-0.230666	-0.375659	-0.0856723	0.0018596		732	-0.476497	-0.608233	-0.344762	2.95e-12		732	-0.669115	-0.800511	-0.537719	3.89e-22		732	0.0379189	-0.09736	0.173198	0.582285		5162	0.556074	0.479062	0.633086	0		0.0813103
Total lipids in large LDL	732	-0.238826	-0.38255	-0.0951021	0.0011567		732	-0.484217	-0.615898	-0.352536	1.32e-12		732	-0.642796	-0.774632	-0.51096	1.6e-20		732	0.0481537	-0.0873739	0.183681	0.485684		5162	-0.338175	-0.405642	-0.270708	1.36e-22		0.870116
Phospholipids in large LDL	732	-0.233233	-0.377229	-0.0892377	0.0015358		732	-0.479726	-0.611262	-0.34819	1.98e-12		732	-0.612865	-0.745277	-0.480453	9.53e-19		732	0.0314033	-0.104142	0.166949	0.649357		5162	-0.381772	-0.449144	-0.3144	2.37e-28		0.981663
Total cholesterol in large LDL	732	-0.220896	-0.36509	-0.0767013	0.0027246		732	-0.456122	-0.588228	-0.324016	2.51e-11		732	-0.595117	-0.728398	-0.461837	1.3e-17		732	0.105377	-0.0308533	0.241607	0.129298		5162	-0.297996	-0.366503	-0.229488	1.94e-17		0.841189
Cholesterol esters in large LDL	732	-0.228183	-0.372202	-0.0841632	0.0019406		732	-0.448964	-0.581106	-0.316822	5.06e-11		732	-0.577286	-0.711023	-0.44355	1.31e-16		732	0.145189	0.008953	0.281424	0.0367624		5162	-0.227776	-0.295974	-0.159577	6.42e-11		0.710863
Free cholesterol in large LDL	732	-0.196049	-0.340695	-0.0514038	0.0079647		732	-0.472262	-0.604599	-0.339926	5.59e-12		732	-0.644326	-0.77635	-0.512302	1.48e-20		732	-0.022904	-0.158854	0.113046	0.740927		5162	-0.510177	-0.579502	-0.440852	0		0.70679
Triglycerides in large LDL	732	-0.293708	-0.437847	-0.149568	6.97e-05		732	-0.573947	-0.703521	-0.444372	2.27e-17		732	-0.860355	-0.98667	-0.734039	1.28e-36		732	-0.490573	-0.617507	-0.363638	1e-13		5162	-0.466864	-0.525409	-0.40832	0		0.971504
Concentration of medium LDL particles	732	-0.226131	-0.370874	-0.0813882	0.0022413		732	-0.444449	-0.576525	-0.312374	7.6e-11		732	-0.650443	-0.782892	-0.517994	8.8e-21		732	0.138268	0.0028577	0.273678	0.0453693		5162	0.707691	0.631396	0.783987	0		0.066607
Total lipids in medium LDL	732	-0.237245	-0.380954	-0.093537	0.0012451		732	-0.452041	-0.584256	-0.319826	3.86e-11		732	-0.632406	-0.764727	-0.500085	8.01e-20		732	0.153575	0.0179211	0.289229	0.0265502		5162	-0.143696	-0.211777	-0.0756156	3.56e-05		0.561959
Phospholipids in medium LDL	732	-0.269223	-0.410358	-0.128088	0.0001947		732	-0.472035	-0.604069	-0.340002	5.14e-12		732	-0.579344	-0.711801	-0.446885	5.41e-17		732	0.123442	-0.0119018	0.258786	0.073775		5162	-0.2033	-0.26976	-0.13684	2.15e-09		0.605747
Total cholesterol in medium LDL	732	-0.216913	-0.361799	-0.0720273	0.0033947		732	-0.413666	-0.546305	-0.281028	1.5e-09		732	-0.584113	-0.717982	-0.450244	6.36e-17		732	0.212775	0.0764204	0.349129	0.0022682		5162	-0.117928	-0.187463	-0.0483931	0.000891		0.571261
Cholesterol esters in medium LDL	732	-0.214946	-0.360399	-0.0694943	0.0038293		732	-0.409761	-0.542627	-0.276896	2.25e-09		732	-0.586507	-0.720766	-0.452248	5.88e-17		732	0.231636	0.0952812	0.36799	0.000896		5162	-0.0339231	-0.103329	0.0354828	0.338015		0.463552
Free cholesterol in medium LDL	732	-0.215213	-0.358063	-0.0723618	0.0031998		732	-0.421598	-0.55485	-0.288347	8.83e-10		732	-0.56687	-0.699604	-0.434136	2.64e-16		732	0.134701	-0.0019264	0.271328	0.0533102		5162	-0.476981	-0.545227	-0.408735	0		0.7774
Triglycerides in medium LDL	732	-0.222242	-0.365851	-0.0786332	0.0024652		732	-0.554609	-0.68638	-0.422837	6.72e-16		732	-0.905784	-1.03233	-0.77924	0		732	-0.55565	-0.680212	-0.431088	1.39e-17		5162	-0.185875	-0.244128	-0.127623	4.28e-10		0.559079
Concentration of small LDL particles	732	-0.210092	-0.35259	-0.0675944	0.0039114		732	-0.393437	-0.526429	-0.260445	9.46e-09		732	-0.625669	-0.758801	-0.492538	2.99e-19		732	0.132524	-0.0033622	0.26841	0.0559286		5162	0.617877	0.538352	0.697402	0		0.0760973
Total lipids in small LDL	732	-0.221986	-0.364902	-0.0790697	0.0023762		732	-0.411027	-0.54401	-0.278045	2.08e-09		732	-0.603613	-0.736989	-0.470237	4.97e-18		732	0.141519	0.0053591	0.27768	0.0416611		5162	-0.219761	-0.287901	-0.151621	2.79e-10		0.714533
Phospholipids in small LDL	732	-0.223005	-0.362507	-0.0835039	0.0017674		732	-0.41857	-0.551209	-0.285931	9.73e-10		732	-0.565138	-0.698192	-0.432085	3.75e-16		732	0.0571419	-0.0798953	0.194179	0.413266		5162	-0.309683	-0.377726	-0.24164	6.23e-19		0.887494
Total cholesterol in small LDL	732	-0.203442	-0.34811	-0.0587731	0.0059111		732	-0.387914	-0.521447	-0.254382	1.71e-08		732	-0.578475	-0.713044	-0.443906	1.72e-16		732	0.192126	0.0553667	0.328886	0.005961		5162	-0.22713	-0.29674	-0.15752	1.73e-10		0.772532
Cholesterol esters in small LDL	732	-0.199525	-0.344946	-0.0541045	0.0072301		732	-0.396662	-0.530323	-0.263001	8.52e-09		732	-0.596018	-0.730857	-0.461179	2.63e-17		732	0.208065	0.0714289	0.344702	0.0028882		5162	-0.117183	-0.186567	-0.0477984	0.0009362		0.590552
Free cholesterol in small LDL	732	-0.181962	-0.324146	-0.0397787	0.0122038		732	-0.318895	-0.453523	-0.184267	3.94e-06		732	-0.476258	-0.610961	-0.341556	8.62e-12		732	0.129791	-0.0081758	0.267757	0.0651689		5162	-0.675812	-0.742565	-0.609058	0		0.363497
Triglycerides in small LDL	732	-0.243649	-0.386796	-0.100501	0.0008756		732	-0.441314	-0.574596	-0.308032	1.49e-10		732	-0.687012	-0.821622	-0.552402	3.19e-22		732	-0.202646	-0.334148	-0.0711434	0.002571		5162	0.162484	0.101992	0.222975	1.45e-07		0.15683
Concentration of very large HDL particles	732	0.076341	-0.061335	0.214017	0.276687		732	-0.544653	-0.675892	-0.413413	1.62e-15		732	-0.786855	-0.918362	-0.655348	2.7e-29		732	-0.924509	-1.04393	-0.805087	0		5162	-1.05753	-1.10965	-1.00542	0		0.113325
Total lipids in very large HDL	732	0.0939521	-0.0434497	0.231354	0.179882		732	-0.466812	-0.59857	-0.335055	7.83e-12		732	-0.711508	-0.846665	-0.576352	1.87e-23		732	-0.923519	-1.04292	-0.804116	0		5162	-1.25627	-1.30197	-1.21056	0		0.0410659
Phospholipids in very large HDL	732	0.0819332	-0.056128	0.219994	0.244364		732	-0.592275	-0.722711	-0.461838	3.91e-18		732	-0.830132	-0.958454	-0.701809	1.6e-33		732	-0.969341	-1.08805	-0.850633	0		5162	-1.16961	-1.21896	-1.12027	0		0.0952054
Total cholesterol in very large HDL	732	0.115254	-0.0219021	0.25241	0.0994303		732	-0.280261	-0.413435	-0.147088	4.02e-05		732	-0.509425	-0.652985	-0.365866	7.28e-12		732	-0.850982	-0.972466	-0.729499	2.04e-38		5162	-1.30849	-1.35143	-1.26555	0		0.0128822
Cholesterol esters in very large HDL	732	0.121802	-0.0153564	0.25896	0.0816819		732	-0.21143	-0.345191	-0.0776686	0.0019887		732	-0.444007	-0.589596	-0.298417	3.35e-09		732	-0.806711	-0.929583	-0.683838	2.2e-34		5162	-1.32461	-1.36652	-1.2827	0		0.0079856
Free cholesterol in very large HDL	732	0.0943356	-0.0438806	0.232552	0.18068		732	-0.442891	-0.574796	-0.310986	8.35e-11		732	-0.657817	-0.794819	-0.520815	5.54e-20		732	-0.934933	-1.05411	-0.815756	0		5162	-1.23079	-1.2773	-1.18428	0		0.0400109
Triglycerides in very large HDL	732	-0.131954	-0.282275	0.018368	0.0852518		732	-0.439683	-0.579061	-0.300305	9.86e-10		732	-0.436337	-0.580052	-0.292621	3.92e-09		732	-0.431036	-0.569592	-0.292479	1.65e-09		5162	-0.514588	-0.578785	-0.450391	0		0.16938
Concentration of large HDL particles	732	0.121306	-0.0176983	0.260311	0.0870891		732	-0.658691	-0.787855	-0.529527	3.42e-22		732	-0.892187	-1.01866	-0.765716	6.98e-39		732	-0.99147	-1.10881	-0.874125	0		5162	-1.11372	-1.17369	-1.05375	0		0.149786
Total lipids in large HDL	732	0.124436	-0.0145132	0.263385	0.0791388		732	-0.6484	-0.777764	-0.519036	1.56e-21		732	-0.853919	-0.981579	-0.726259	1.68e-35		732	-0.9906	-1.10794	-0.873261	0		5162	-1.32356	-1.37339	-1.27373	0		0.0704874
Phospholipids in large HDL	732	0.113674	-0.025229	0.252578	0.108565		732	-0.690012	-0.818599	-0.561425	3e-24		732	-0.913374	-1.03918	-0.787565	0		732	-0.984593	-1.10321	-0.865977	0		5162	-1.35568	-1.40773	-1.30363	0		0.0753882
Total cholesterol in large HDL	732	0.136476	-0.002613	0.275565	0.0544503		732	-0.598059	-0.728276	-0.467842	1.7e-18		732	-0.783424	-0.913262	-0.653586	1.01e-29		732	-0.981859	-1.09913	-0.86459	0		5162	-1.28414	-1.33313	-1.23516	0		0.0646468
Cholesterol esters in large HDL	732	0.136668	-0.0025691	0.275905	0.0543681		732	-0.599995	-0.730155	-0.469836	1.29e-18		732	-0.783193	-0.913124	-0.653261	1.13e-29		732	-0.981944	-1.09938	-0.864504	0		5162	-1.27947	-1.32824	-1.23069	0		0.0658849
Free cholesterol in large HDL	732	0.134757	-0.0037669	0.27328	0.0565463		732	-0.588728	-0.7193	-0.458156	6.5e-18		732	-0.78231	-0.911795	-0.652824	8.62e-30		732	-0.980056	-1.09691	-0.863206	0		5162	-1.29743	-1.34715	-1.2477	0		0.060375
Triglycerides in large HDL	732	-0.0813731	-0.224541	0.0617947	0.264854		732	-0.65231	-0.787608	-0.517011	3.98e-20		732	-0.693074	-0.823482	-0.562666	7.6e-24		732	-0.859071	-0.982116	-0.736025	3.35e-38		5162	-1.14094	-1.18753	-1.09435	0		0.0475093
Concentration of medium HDL particles	732	0.0325105	-0.111788	0.176809	0.658393		732	-0.704306	-0.831045	-0.577567	9.05e-26		732	-0.762355	-0.889014	-0.635695	1.35e-29		732	-0.647028	-0.787042	-0.507013	1.07e-18		5162	0.335766	0.253834	0.417697	1.16e-15		0.367935
Total lipids in medium HDL	732	0.0546224	-0.0890758	0.198321	0.455751		732	-0.716303	-0.843638	-0.588967	2.54e-26		732	-0.747951	-0.876347	-0.619555	5.75e-28		732	-0.643838	-0.783994	-0.503682	1.67e-18		5162	-1.06903	-1.13687	-1.00118	0		0.108035
Phospholipids in medium HDL	732	0.0166202	-0.128066	0.161307	0.821641		732	-0.7143	-0.840966	-0.587633	1.96e-26		732	-0.825434	-0.950635	-0.700232	1.25e-34		732	-0.694877	-0.832244	-0.557509	7e-22		5162	-1.04656	-1.11314	-0.979987	0		0.133256
Total cholesterol in medium HDL	732	0.140573	-0.0036103	0.284756	0.056003		732	-0.653501	-0.784325	-0.522676	2.09e-21		732	-0.611265	-0.746401	-0.476128	5.16e-18		732	-0.589129	-0.731489	-0.44677	1.93e-15		5162	-1.17912	-1.24671	-1.11153	0		0.0512758
Cholesterol esters in medium HDL	732	0.15373	0.0093056	0.298154	0.0369892		732	-0.636566	-0.768693	-0.504439	4.22e-20		732	-0.586352	-0.722394	-0.450311	1.44e-16		732	-0.573495	-0.716652	-0.430337	1.34e-14		5162	-1.14206	-1.21013	-1.07398	0		0.0533627
Free cholesterol in medium HDL	732	0.0743447	-0.0694817	0.218171	0.310536		732	-0.699103	-0.827706	-0.5705	8.4e-25		732	-0.701099	-0.831285	-0.570912	2.12e-24		732	-0.640357	-0.779619	-0.501096	1.55e-18		5162	-1.26233	-1.32725	-1.1974	0		0.0480711
Triglycerides in medium HDL	732	-0.230658	-0.369214	-0.0921025	0.001133		732	-0.31742	-0.451429	-0.183411	3.94e-06		732	-0.299912	-0.436041	-0.163783	1.74e-05		732	-0.126244	-0.266845	0.0143578	0.0783622		5162	0.658883	0.594235	0.72353	0		0.0146063
Concentration of small HDL particles	732	-0.0327113	-0.169946	0.104524	0.639957		732	-0.27503	-0.406338	-0.143722	4.37e-05		732	-0.450502	-0.580641	-0.320363	2.24e-11		732	-0.133881	-0.278353	0.0105903	0.0692738		5162	1.21561	1.15236	1.27886	0		0.054067
Total lipids in small HDL	732	-0.0489514	-0.191635	0.0937327	0.50082		732	-0.49101	-0.621225	-0.360794	3.7e-13		732	-0.66072	-0.786789	-0.53465	2.84e-23		732	-0.136157	-0.280818	0.008505	0.0650359		5162	-0.322217	-0.389114	-0.25532	5.37e-21		0.93143
Phospholipids in small HDL	732	0.0292181	-0.1071	0.165536	0.67403		732	-0.121005	-0.253135	0.011125	0.0726023		732	-0.273669	-0.408512	-0.138826	7.44e-05		732	-0.282414	-0.428716	-0.136113	0.0001633		5162	-0.621618	-0.686993	-0.556242	0		0.0020512
Total cholesterol in small HDL	732	-0.0541704	-0.20715	0.0988095	0.487162		732	-0.713192	-0.843845	-0.582539	5.57e-25		732	-0.924058	-1.0433	-0.804811	0		732	-0.0415225	-0.186455	0.10341	0.573979		5162	-0.0904054	-0.164296	-0.0165145	0.0164943		0.603302
Cholesterol esters in small HDL	732	-0.0691691	-0.222241	0.083903	0.375302		732	-0.729215	-0.860815	-0.597615	1.22e-25		732	-0.963095	-1.08168	-0.844514	0		732	-0.0064588	-0.151613	0.138695	0.930412		5162	0.173304	0.0992619	0.247347	4.57e-06		0.382153
Free cholesterol in small HDL	732	0.0364547	-0.10277	0.175679	0.607369		732	-0.337016	-0.467737	-0.206296	5.28e-07		732	-0.490003	-0.623058	-0.356949	1.23e-12		732	-0.233399	-0.37836	-0.0884383	0.0016377		5162	-1.13323	-1.1931	-1.07336	0		0.0209011
Triglycerides in small HDL	732	-0.27339	-0.419563	-0.127217	0.0002584		732	-0.125966	-0.263014	0.0110816	0.0715688		732	-0.265775	-0.406565	-0.124984	0.0002265		732	0.331916	0.197989	0.465844	1.4e-06		5162	1.00919	0.947627	1.07075	0		0.0070717
Phospholipids to total lipds ratio in chylomicrons and extremely large VLDL	732	-0.0232306	-0.12983	0.0833691	0.668898		732	-0.183631	-0.328028	-0.0392347	0.0127568		732	-0.210013	-0.283381	-0.136645	2.73e-08		732	-0.0367446	-0.171569	0.0980801	0.592778		5162	-0.0799283	-0.111599	-0.0482577	7.75e-07		0.825371
Total cholesterol to total lipids ratio in chylomicrons and extremely large VLDL	732	-0.240161	-0.42726	-0.0530613	0.0119484		732	-0.354772	-0.492054	-0.21749	4.96e-07		732	-0.245103	-0.37615	-0.114056	0.0002584		732	0.015807	-0.127167	0.158781	0.828228		5162	-0.0317927	-0.03872	-0.0248654	3.19e-19		0.191379
Cholesterol esters to total lipids ratio in chylomicrons and extremely large VLDL	732	-0.197089	-0.401719	0.0075403	0.0590363		732	-0.309275	-0.442295	-0.176256	5.88e-06		732	-0.179243	-0.306375	-0.0521115	0.0057843		732	-0.0319592	-0.174621	0.110702	0.660209		5162	-0.164454	-0.204322	-0.124586	7.58e-16		0.661828
Free cholesterol to total lipids ratio in chylomicrons and extremely large VLDL	732	-0.211704	-0.349282	-0.0741248	0.0026079		732	-0.309916	-0.450404	-0.169428	1.69e-05		732	-0.342728	-0.484527	-0.200928	2.51e-06		732	0.111411	-0.0307041	0.253526	0.124221		5162	-0.0209435	-0.0494448	0.0075579	0.149768		0.316845
Triglycerides to total lipids ratio in chylomicrons and extremely large VLDL	732	0.094027	0.0290511	0.159003	0.004623		732	0.337704	0.176382	0.499025	4.41e-05		732	0.366538	0.218662	0.514414	1.4e-06		732	0.0086398	-0.130687	0.147966	0.903137		5162	0.221116	0.189005	0.253226	0		0.949669
Phospholipids to total lipds ratio in very large VLDL	732	-0.207	-0.340973	-0.0730272	0.0025045		732	-0.391542	-0.532937	-0.250148	7.43e-08		732	-0.299545	-0.433473	-0.165616	1.3e-05		732	0.0210332	-0.118456	0.160523	0.767292		5162	-0.0136938	-0.0404534	0.0130658	0.315804		0.225258
Total cholesterol to total lipids ratio in very large VLDL	732	0.0300586	-0.0019878	0.0621051	0.0659618		732	-0.225046	-0.3411	-0.108992	0.0001525		732	-0.167877	-0.361982	0.0262284	0.089945		732	0.066045	-0.0731255	0.205215	0.351814		5162	-0.213226	-0.237475	-0.188977	0		0.438931
Cholesterol esters to total lipids ratio in very large VLDL	732	0.105477	-0.0045115	0.215465	0.0601396		732	-0.120026	-0.255235	0.0151833	0.0817965		732	0.0894086	-0.189385	0.368202	0.529151		732	0.0631526	-0.075508	0.201813	0.371538		5162	-0.0721721	-0.100086	-0.0442582	4.14e-07		0.383071
Free cholesterol to total lipids ratio in very large VLDL	732	0.0511472	-0.012985	0.115279	0.117847		732	-0.404709	-0.529277	-0.280141	3.18e-10		732	-0.288719	-0.545472	-0.0319668	0.0275793		732	0.0679277	-0.0711177	0.206973	0.337829		5162	-0.138983	-0.183913	-0.0940534	1.42e-09		0.983549
Triglycerides to total lipids ratio in very large VLDL	732	-0.0713951	-0.200826	0.0580354	0.279195		732	0.410432	0.27322	0.547644	6.53e-09		732	0.426052	0.279075	0.573029	1.83e-08		732	-0.0690805	-0.208823	0.0706622	0.332117		5162	0.0323186	0.0137331	0.0509042	0.000657		0.728747
Phospholipids to total lipds ratio in large VLDL	732	-0.281593	-0.425194	-0.137991	0.0001286		732	-0.129695	-0.266232	0.0068412	0.0626031		732	-0.0718457	-0.20755	0.0638587	0.298969		732	0.084699	-0.0351159	0.204514	0.165611		5162	0.243208	0.207711	0.278705	0		0.0100814
Total cholesterol to total lipids ratio in large VLDL	732	-0.178468	-0.288668	-0.0682671	0.0015383		732	-0.296269	-0.423867	-0.168671	6.05e-06		732	-0.249074	-0.381856	-0.116291	0.0002479		732	0.0274275	-0.122025	0.17688	0.718732		5162	-0.0404841	-0.0809201	-4.8e-05	0.0497287		0.25897
Cholesterol esters to total lipids ratio in large VLDL	732	-0.0319063	-0.0899813	0.0261687	0.281126		732	-0.184648	-0.239674	-0.129622	8.56e-11		732	-0.335763	-0.453018	-0.218509	2.69e-08		732	-0.0549029	-0.208062	0.0982558	0.481807		5162	-0.179321	-0.220039	-0.138603	7.82e-18		0.755937
Free cholesterol to total lipids ratio in large VLDL	732	-0.0901066	-0.143417	-0.0367966	0.0009507		732	-0.065225	-0.206971	0.0765209	0.366618		732	0.0228	-0.0368249	0.082425	0.453063		732	0.16029	0.0173468	0.303233	0.0280156		5162	0.173037	0.131469	0.214606	4.15e-16		0.0225855
Triglycerides to total lipids ratio in large VLDL	732	0.176869	0.0854307	0.268308	0.0001584		732	0.0332263	0.0156374	0.0508153	0.0002242		732	0.225567	0.0692236	0.38191	0.0047466		732	-0.0780397	-0.219382	0.0633023	0.278739		5162	-0.0735182	-0.112957	-0.0340795	0.0002603		0.164964
Phospholipids to total lipds ratio in medium VLDL	732	-0.0137726	-0.145375	0.11783	0.837272		732	-0.570818	-0.702198	-0.439438	8.48e-17		732	-0.961791	-1.08219	-0.841394	0		732	-0.325299	-0.462622	-0.187975	3.93e-06		5162	-0.742826	-0.788046	-0.697606	0		0.437837
Total cholesterol to total lipids ratio in medium VLDL	732	-0.150509	-0.290443	-0.0105742	0.0350627		732	-0.569796	-0.70124	-0.438353	9.87e-17		732	-0.550874	-0.682758	-0.41899	1.08e-15		732	-0.417416	-0.569491	-0.265342	9.6e-08		5162	-0.813237	-0.854999	-0.771475	0		0.0756004
Cholesterol esters to total lipids ratio in medium VLDL	732	-0.0770633	-0.222052	0.0679256	0.297073		732	-0.542153	-0.673305	-0.411	2.06e-15		732	-0.508105	-0.643215	-0.372994	4.24e-13		732	-0.565869	-0.704763	-0.426974	4.97e-15		5162	-0.813592	-0.856803	-0.770381	0		0.0590494
Free cholesterol to total lipids ratio in medium VLDL	732	-0.287793	-0.42344	-0.152147	3.48e-05		732	-0.339626	-0.47686	-0.202392	1.45e-06		732	-0.424297	-0.55767	-0.290923	7.18e-10		732	0.230552	0.0760647	0.38504	0.0034973		5162	0.0238558	-0.0198111	0.0675226	0.284217		0.305292
Triglycerides to total lipids ratio in medium VLDL	732	0.14259	0.0060051	0.279175	0.0407668		732	0.645263	0.510412	0.780115	7.29e-20		732	0.676928	0.550262	0.803594	4.46e-24		732	0.531944	0.396812	0.667075	3.63e-14		5162	0.869326	0.826896	0.911756	0		0.118391
Phospholipids to total lipds ratio in small VLDL	732	0.266517	0.117527	0.415507	0.0004724		732	-0.121559	-0.259739	0.0166211	0.0845774		732	-0.402665	-0.539694	-0.265636	1.18e-08		732	-0.685668	-0.828696	-0.542641	6.28e-20		5162	-0.208254	-0.263899	-0.152609	2.52e-13		0.578715
Total cholesterol to total lipids ratio in small VLDL	732	0.0199297	-0.128061	0.16792	0.791557		732	-0.294751	-0.436222	-0.15328	4.79e-05		732	-0.321025	-0.462832	-0.179217	1.02e-05		732	-0.121538	-0.260881	0.017805	0.0872541		5162	-1.49218	-1.53762	-1.44673	0		0.0176048
Cholesterol esters to total lipids ratio in small VLDL	732	0.0150844	-0.133314	0.163483	0.841882		732	-0.225725	-0.365972	-0.0854775	0.0016443		732	-0.18996	-0.333266	-0.0466547	0.0094464		732	-0.0227666	-0.163273	0.11774	0.750494		5162	-1.37977	-1.42687	-1.33267	0		0.0245408
Free cholesterol to total lipids ratio in small VLDL	732	0.0417766	-0.104242	0.187796	0.574502		732	-0.518366	-0.662366	-0.374366	3.71e-12		732	-0.863769	-0.985745	-0.741793	0		732	-0.47544	-0.613026	-0.337854	2.42e-11		5162	-1.62107	-1.66216	-1.57998	0		0.0277531
Triglycerides to total lipids ratio in small VLDL	732	-0.0871029	-0.23578	0.0615743	0.250454		732	0.318895	0.176034	0.461757	1.35e-05		732	0.468049	0.328012	0.608086	1.01e-10		732	0.486029	0.345385	0.626673	2.42e-11		5162	1.57079	1.52398	1.6176	0		0.0008463
Phospholipids to total lipds ratio in very small VLDL	732	-0.171887	-0.328424	-0.0153507	0.0314302		732	-0.685931	-0.815041	-0.556821	7.86e-24		732	-0.854958	-0.977277	-0.73264	2.83e-38		732	-0.463977	-0.605183	-0.322771	2.03e-10		5162	0.863789	0.798505	0.929073	0		0.110397
Total cholesterol to total lipids ratio in very small VLDL	732	0.188662	0.0437698	0.333554	0.0107815		732	0.444024	0.304436	0.583611	7.21e-10		732	0.57574	0.440359	0.71112	3.46e-16		732	0.0100956	-0.135325	0.155517	0.891627		5162	-1.47382	-1.52364	-1.424	0		0.0297217
Cholesterol esters to total lipids ratio in very small VLDL	732	0.225657	0.0783606	0.372953	0.0027235		732	0.547719	0.412114	0.683323	8.28e-15		732	0.660377	0.53154	0.789215	2.17e-22		732	-0.036939	-0.185295	0.111417	0.625113		5162	-1.4464	-1.49675	-1.39605	0		0.0320735
Free cholesterol to total lipids ratio in very small VLDL	732	0.0731937	-0.0828259	0.229213	0.357349		732	-0.0432119	-0.180072	0.0936484	0.53554		732	-0.128414	-0.279088	0.0222592	0.0947178		732	0.129462	-0.0082022	0.267126	0.0652607		5162	-0.966365	-1.02811	-0.90462	0		0.0389642
Triglycerides to total lipids ratio in very small VLDL	732	-0.118602	-0.268259	0.0310538	0.120177		732	-0.0279145	-0.168684	0.112855	0.697162		732	-0.0986289	-0.241965	0.0447075	0.177152		732	0.260081	0.123752	0.396411	0.0001944		5162	1.2098	1.14475	1.27485	0		0.0035435
Phospholipids to total lipds ratio in IDL	732	0.125009	-0.024379	0.274398	0.100847		732	-0.0909413	-0.234484	0.0526011	0.213972		732	-0.449767	-0.589667	-0.309866	4.8e-10		732	-0.184885	-0.324775	-0.0449947	0.0096584		5162	0.731163	0.673897	0.78843	0		0.175735
Total cholesterol to total lipids ratio in IDL	732	0.0686832	-0.0776916	0.215058	0.35725		732	0.184149	0.0486335	0.319665	0.0078052		732	0.522974	0.38491	0.661037	2.92e-13		732	0.27845	0.146226	0.410675	3.97e-05		5162	-0.718057	-0.781859	-0.654254	0		0.108886
Cholesterol esters to total lipids ratio in IDL	732	0.030628	-0.114299	0.175555	0.678339		732	0.306719	0.1702	0.443238	1.19e-05		732	0.778845	0.647611	0.91008	6.96e-29		732	0.455539	0.321773	0.589306	4.58e-11		5162	-0.541113	-0.602462	-0.479763	0		0.239946
Free cholesterol to total lipids ratio in IDL	732	0.0861143	-0.0853798	0.257608	0.324549		732	-0.27118	-0.408645	-0.133715	0.0001172		732	-0.568816	-0.70433	-0.433301	7.98e-16		732	-0.347799	-0.474003	-0.221595	8.55e-08		5162	-0.618422	-0.697636	-0.539209	0		0.152933
Triglycerides to total lipids ratio in IDL	732	-0.162689	-0.319283	-0.0060962	0.041745		732	-0.187281	-0.321592	-0.0529701	0.0063421		732	-0.432906	-0.574105	-0.291706	2.78e-09		732	-0.254689	-0.383762	-0.125617	0.0001168		5162	0.481245	0.412621	0.549868	0		0.0743672
Phospholipids to total lipds ratio in large LDL	732	0.222603	0.0766273	0.368579	0.0028488		732	0.434059	0.309747	0.558371	1.52e-11		732	0.678815	0.553364	0.804266	1.33e-24		732	-0.0906511	-0.218791	0.0374885	0.165298		5162	0.0393773	-0.0239589	0.102713	0.222964		0.419003
Total cholesterol to total lipids ratio in large LDL	732	-0.0316561	-0.186247	0.122935	0.687789		732	-0.190148	-0.31866	-0.0616362	0.0037861		732	-0.162619	-0.297456	-0.0277823	0.0181577		732	0.411579	0.283199	0.539958	5.35e-10		5162	0.0963804	0.0284351	0.164326	0.0054412		0.531294
Cholesterol esters to total lipids ratio in large LDL	732	-0.131687	-0.276404	0.0130295	0.0744392		732	-0.281247	-0.409938	-0.152556	2.02e-05		732	-0.276359	-0.405785	-0.146933	3.11e-05		732	0.452976	0.322672	0.58328	1.86e-11		5162	0.364084	0.302576	0.425593	9.43e-31		0.187903
Free cholesterol to total lipids ratio in large LDL	732	0.269709	0.121276	0.418142	0.0003844		732	0.349228	0.220103	0.478353	1.46e-07		732	0.417094	0.287658	0.546531	4.39e-10		732	-0.313867	-0.43586	-0.191875	5.56e-07		5162	-0.757281	-0.819479	-0.695082	0		0.0345462
Triglycerides to total lipids ratio in large LDL	732	-0.13962	-0.296824	0.0175838	0.0816448		732	-0.190523	-0.32536	-0.0556854	0.005679		732	-0.500008	-0.639984	-0.360031	5.35e-12		732	-0.661062	-0.790387	-0.531738	2.78e-22		5162	-0.178292	-0.241541	-0.115043	3.43e-08		0.943595
Phospholipids to total lipds ratio in medium LDL	732	0.151783	-0.0161212	0.319687	0.0763602		732	0.138803	0.0897297	0.187876	3.94e-08		732	0.613863	0.486637	0.741089	3.74e-20		732	-0.195086	-0.326253	-0.0639189	0.0036094		5162	-0.0925396	-0.160617	-0.0244624	0.0077258		0.425653
Total cholesterol to total lipids ratio in medium LDL	732	-0.0671901	-0.236644	0.102264	0.436564		732	-0.173336	-0.306065	-0.0406062	0.0105518		732	-0.229842	-0.36092	-0.0987646	0.0006094		732	0.435266	0.303105	0.567427	1.85e-10		5162	0.0896807	0.0174389	0.161923	0.0149807		0.525255
Cholesterol esters to total lipids ratio in medium LDL	732	-0.14428	-0.305699	0.0171396	0.0797191		732	-0.329726	-0.465484	-0.193967	2.25e-06		732	-0.439719	-0.56899	-0.310448	4.81e-11		732	0.369838	0.237618	0.502059	5.52e-08		5162	0.308105	0.242812	0.373399	3.19e-20		0.218008
Free cholesterol to total lipids ratio in medium LDL	732	0.234588	0.0868813	0.382296	0.0018926		732	0.134709	0.0970736	0.172344	4.86e-12		732	0.65521	0.532055	0.778366	6.88e-24		732	-0.152282	-0.282846	-0.021718	0.0223188		5162	-0.642088	-0.690694	-0.593481	0		0.0873863
Triglycerides to total lipids ratio in medium LDL	732	-0.145624	-0.298439	0.0071899	0.0617657		732	-0.416009	-0.550218	-0.2818	1.88e-09		732	-0.702903	-0.825556	-0.580249	3.48e-27		732	-0.785652	-0.915568	-0.655735	7.71e-30		5162	-0.0375731	-0.101584	0.0264376	0.249895		0.586539
Phospholipids to total lipds ratio in small LDL	732	0.176841	0.0211636	0.332518	0.0260436		732	0.220681	0.140853	0.300507	7.8e-08		732	0.563345	0.437311	0.689379	1.21e-17		732	-0.267919	-0.396572	-0.139265	4.83e-05		5162	-0.0709465	-0.138307	-0.0035862	0.0389921		0.41575
Total cholesterol to total lipids ratio in small LDL	732	-0.081017	-0.246872	0.0848382	0.337877		732	-0.248976	-0.385663	-0.112289	0.0003719		732	-0.366568	-0.499843	-0.233293	9.04e-08		732	0.353376	0.221916	0.484835	1.73e-07		5162	-0.141626	-0.218847	-0.0644045	0.0003268		0.873922
Cholesterol esters to total lipids ratio in small LDL	732	-0.137986	-0.295442	0.0194709	0.0857743		732	-0.377438	-0.515428	-0.239447	1.06e-07		732	-0.515494	-0.644709	-0.386278	1.7e-14		732	0.31623	0.18406	0.448401	3.15e-06		5162	0.198913	0.129684	0.268142	1.87e-08		0.299678
Free cholesterol to total lipids ratio in small LDL	732	0.193708	0.0492007	0.338215	0.0086771		732	0.269786	0.196973	0.342599	9.04e-13		732	0.664726	0.542118	0.787334	1.1e-24		732	-0.0843706	-0.212756	0.0440148	0.197402		5162	-0.863749	-0.906397	-0.821101	0		0.058282
Triglycerides to total lipids ratio in small LDL	732	-0.168034	-0.331275	-0.004792	0.0436599		732	-0.303731	-0.444895	-0.162568	2.7e-05		732	-0.47664	-0.619049	-0.33423	9.54e-11		732	-0.457547	-0.593038	-0.322057	6.55e-11		5162	0.493059	0.418421	0.567698	9.02e-38		0.11958
Phospholipids to total lipds ratio in very large HDL	732	0.0567663	-0.0898651	0.203398	0.447478		732	-0.756244	-0.886329	-0.62616	7.21e-28		732	-0.810265	-0.936232	-0.684297	3.41e-33		732	-0.378322	-0.536947	-0.219696	3.38e-06		5162	0.0348211	-0.0574594	0.127102	0.459488		0.560295
Total cholesterol to total lipids ratio in very large HDL	732	-0.0131184	-0.158665	0.132428	0.859598		732	0.795171	0.664221	0.926121	4.72e-30		732	0.831125	0.705816	0.956434	5.45e-35		732	0.298044	0.146109	0.449978	0.0001279		5162	-0.405805	-0.488591	-0.32302	1.1e-21		0.283742
Cholesterol esters to total lipids ratio in very large HDL	732	-0.0203799	-0.167188	0.126428	0.785288		732	0.772876	0.64267	0.903082	6.82e-29		732	0.790453	0.663606	0.917299	1.99e-31		732	0.44442	0.294468	0.594372	8.9e-09		5162	-0.294275	-0.378314	-0.210236	7.45e-12		0.346002
Free cholesterol to total lipids ratio in very large HDL	732	0.0697275	-0.0789966	0.218452	0.357649		732	-0.0796045	-0.215502	0.056293	0.250522		732	0.111402	-0.0376728	0.260476	0.142781		732	-0.688468	-0.830848	-0.546088	3.14e-20		5162	-0.616943	-0.71271	-0.521175	4.96e-36		0.140733
Triglycerides to total lipids ratio in very large HDL	732	-0.208722	-0.353053	-0.0643907	0.0046505		732	-0.0032084	-0.143833	0.137416	0.964285		732	0.108419	-0.034425	0.251264	0.136631		732	0.292285	0.134255	0.450315	0.000302		5162	0.634217	0.560924	0.707511	0		0.0019774
Phospholipids to total lipds ratio in large HDL	732	-0.145405	-0.292509	0.0017002	0.0527001		732	-0.0345638	-0.172318	0.10319	0.622448		732	-0.125547	-0.271721	0.0206269	0.0921871		732	0.584671	0.448399	0.720943	1.95e-16		5162	1.05092	0.97751	1.12434	0		0.0175183
Total cholesterol to total lipids ratio in large HDL	732	0.168296	0.027371	0.309221	0.0193188		732	-0.0697359	-0.207487	0.0680148	0.320611		732	-0.041621	-0.187612	0.10437	0.575854		732	-0.631112	-0.783507	-0.478718	1.84e-15		5162	-1.03052	-1.10721	-0.953835	0		0.0113435
Cholesterol esters to total lipids ratio in large HDL	732	0.163214	0.0215667	0.304862	0.0239828		732	-0.0749063	-0.210678	0.0608656	0.27911		732	-0.0469254	-0.195166	0.101316	0.534493		732	-0.531978	-0.689391	-0.374565	6.35e-11		5162	-0.868831	-0.941845	-0.795816	0		0.0099256
Free cholesterol to total lipids ratio in large HDL	732	0.145601	0.0076972	0.283506	0.0385416		732	-0.0422865	-0.188328	0.103755	0.569901		732	-0.0239942	-0.161371	0.113382	0.731773		732	-0.746587	-0.887262	-0.605912	8.69e-24		5162	-1.25915	-1.34898	-1.16931	0		0.0122914
Triglycerides to total lipids ratio in large HDL	732	-0.159527	-0.293942	-0.0251117	0.0200786		732	0.249801	0.108041	0.391561	0.0005727		732	0.396406	0.256507	0.536305	3.73e-08		732	0.139752	0.0423995	0.237105	0.0049596		5162	0.38353	0.288218	0.478842	3.7e-15		0.26636
Phospholipids to total lipds ratio in medium HDL	732	-0.144108	-0.304968	0.0167529	0.0790372		732	-0.421275	-0.563243	-0.279307	8.54e-09		732	-0.640605	-0.782775	-0.498434	6.81e-18		732	-0.390846	-0.541823	-0.239869	4.74e-07		5162	0.198021	0.132399	0.263643	3.52e-09		0.221404
Total cholesterol to total lipids ratio in medium HDL	732	0.257113	0.103503	0.410723	0.0010648		732	0.349324	0.20697	0.491678	1.77e-06		732	0.477156	0.331711	0.622601	2.16e-10		732	-0.052343	-0.191439	0.0867529	0.460278		5162	-0.974935	-1.04773	-0.902135	0		0.0190317
Cholesterol esters to total lipids ratio in medium HDL	732	0.268315	0.114477	0.422152	0.0006513		732	0.370531	0.224664	0.516398	7.68e-07		732	0.510005	0.367146	0.652864	5.5e-12		732	0.166406	0.0321184	0.300693	0.0152231		5162	-0.576868	-0.64703	-0.506706	0		0.0318058
Free cholesterol to total lipids ratio in medium HDL	732	0.0618807	-0.0877074	0.211469	0.416978		732	-0.0070055	-0.183034	0.169023	0.937745		732	0.0287962	-0.0976365	0.155229	0.654904		732	-0.598898	-0.74046	-0.457336	4.84e-16		5162	-1.58613	-1.65358	-1.51868	0		0.0049229
Triglycerides to total lipids ratio in medium HDL	732	-0.230197	-0.3697	-0.0906949	0.0012515		732	-0.0185368	-0.15691	0.119837	0.792626		732	0.0838127	-0.0622731	0.229899	0.260389		732	0.341987	0.210939	0.473035	3.85e-07		5162	1.30462	1.23551	1.37372	0		0.0001279
Phospholipids to total lipds ratio in small HDL	732	0.134662	-0.0205834	0.289908	0.0890076		732	0.704171	0.570267	0.838075	2.07e-23		732	0.893547	0.772108	1.01498	0		732	-0.293707	-0.437417	-0.149997	6.63e-05		5162	-0.633795	-0.702761	-0.564829	0		0.181732
Total cholesterol to total lipids ratio in small HDL	732	-0.047151	-0.202852	0.10855	0.552345		732	-0.674482	-0.808744	-0.540219	1.28e-21		732	-0.897219	-1.02233	-0.772105	0		732	0.150931	0.0069832	0.294878	0.0399006		5162	0.210655	0.132811	0.288498	1.17e-07		0.385205
Cholesterol esters to total lipids ratio in small HDL	732	-0.067922	-0.222431	0.0865866	0.388401		732	-0.678208	-0.812623	-0.543793	8.75e-22		732	-0.887085	-1.0126	-0.76157	0		732	0.178339	0.0338757	0.322803	0.0156107		5162	0.450835	0.375155	0.526515	4.04e-31		0.251326
Free cholesterol to total lipids ratio in small HDL	732	0.184895	0.0434569	0.326333	0.0104741		732	0.336908	0.199011	0.474806	1.96e-06		732	0.361337	0.218242	0.504433	8.9e-07		732	-0.369451	-0.512091	-0.22681	4.68e-07		5162	-1.51158	-1.56064	-1.46251	0		0.014522
Triglycerides to total lipids ratio in small HDL	732	-0.246514	-0.397737	-0.0952913	0.0014323		732	0.107228	-0.0335868	0.248042	0.135357		732	0.078931	-0.080843	0.238705	0.332434		732	0.386589	0.249486	0.523692	4.33e-08		5162	1.24651	1.17921	1.3138	0		0.0001701
Mean diameter for VLDL particles	732	-0.119863	-0.267624	0.0278974	0.111691		732	0.289034	0.148944	0.429124	5.66e-05		732	0.566996	0.429877	0.704114	2.02e-15		732	0.761177	0.631338	0.891017	2.82e-28		5162	1.31871	1.26122	1.37621	0		0.0096903
Mean diameter for LDL particles	732	-0.0173563	-0.156496	0.121784	0.806608		732	0.068788	-0.0652841	0.20286	0.31414		732	0.260255	0.130706	0.389804	8.79e-05		732	-0.41846	-0.559018	-0.277902	7.66e-09		5162	-0.87142	-0.932987	-0.809853	0		0.0490092
Mean diameter for HDL particles	732	0.0973674	-0.0408462	0.235581	0.167077		732	-0.545004	-0.676846	-0.413162	2.06e-15		732	-0.741494	-0.871209	-0.611779	4.58e-27		732	-0.959603	-1.08217	-0.83704	0		5162	-1.25308	-1.30618	-1.19997	0		0.0542221
Serum total cholesterol	732	-0.196278	-0.338437	-0.0541182	0.0068744		732	-0.531369	-0.662524	-0.400214	6.92e-15		732	-0.676946	-0.807301	-0.54659	6.64e-23		732	-0.183882	-0.317811	-0.0499542	0.0071907		5162	-0.837871	-0.902528	-0.773215	0		0.23192
Total cholesterol in VLDL	732	-0.273111	-0.413999	-0.132224	0.0001533		732	-0.0435026	-0.179364	0.0923591	0.529794		732	0.0741938	-0.0709783	0.219366	0.316022		732	0.458747	0.323119	0.594376	6.12e-11		5162	-0.0525883	-0.119327	0.01415	0.122463		0.755608
Remnant cholesterol (non-HDL, non-LDL -cholesterol)	732	-0.288706	-0.429958	-0.147454	6.63e-05		732	-0.228342	-0.362073	-0.0946096	0.0008434		732	-0.173321	-0.315588	-0.0310542	0.0170205		732	0.279162	0.142501	0.415824	6.69e-05		5162	-0.373795	-0.437009	-0.310581	1.08e-30		0.795941
Total cholesterol in LDL	732	-0.216928	-0.361424	-0.0724311	0.0033079		732	-0.430266	-0.562799	-0.297733	3.28e-10		732	-0.589726	-0.723424	-0.456028	3.04e-17		732	0.158557	0.0223041	0.29481	0.0226233		5162	-0.228543	-0.297587	-0.159498	9.44e-11		0.734318
Total cholesterol in HDL	732	0.11568	-0.023507	0.254868	0.103183		732	-0.638763	-0.768395	-0.50913	6.64e-21		732	-0.868017	-0.995713	-0.740321	1.7e-36		732	-0.874909	-0.998732	-0.751085	0		5162	-1.41356	-1.46635	-1.36076	0		0.0460828
Total cholesterol in HDL2	732	0.149904	0.0105433	0.289266	0.0350477		732	-0.600692	-0.731128	-0.470257	1.39e-18		732	-0.84042	-0.970143	-0.710697	1.32e-33		732	-0.90186	-1.02522	-0.778502	0		5162	-1.27702	-1.33234	-1.2217	0		0.0696648
Total cholesterol in HDL3	732	0.0444026	-0.0948831	0.183688	0.531607		732	-0.672706	-0.801985	-0.543428	5.52e-23		732	-0.871414	-0.996911	-0.745917	7.58e-38		732	-0.49649	-0.626042	-0.366939	1.57e-13		5162	-1.83129	-1.86686	-1.79572	0		0.0253511
Esterified cholesterol	732	-0.176663	-0.317987	-0.0353382	0.0143557		732	-0.519456	-0.650582	-0.38833	2.54e-14		732	-0.640765	-0.773384	-0.508146	3.35e-20		732	-0.16184	-0.296368	-0.027312	0.0184486		5162	-0.848535	-0.913466	-0.783604	0		0.206534
Free cholesterol	732	-0.231373	-0.375899	-0.0868475	0.0017404		732	-0.533684	-0.665127	-0.40224	6.09e-15		732	-0.697465	-0.825924	-0.569007	9.49e-25		732	-0.235961	-0.368667	-0.103256	0.0005106		5162	-0.782126	-0.847447	-0.716806	0		0.268981
Serum total triglycerides	732	-0.222489	-0.367914	-0.0770642	0.0027597		732	-0.0021649	-0.143212	0.138882	0.975969		732	0.07035	-0.0768464	0.217547	0.348405		732	0.44995	0.311936	0.587964	2.78e-10		5162	0.765565	0.694763	0.836368	0		0.0097527
Triglycerides in VLDL	732	-0.180444	-0.326423	-0.0344646	0.0154773		732	0.15887	0.0172512	0.300489	0.0279516		732	0.330834	0.18456	0.477107	1.04e-05		732	0.609063	0.473016	0.745111	1.08e-17		5162	0.923016	0.851483	0.994549	0		0.0181348
Triglycerides in LDL	732	-0.265053	-0.408754	-0.121351	0.0003137		732	-0.550973	-0.681724	-0.420222	6.23e-16		732	-0.851766	-0.979502	-0.724029	2.59e-35		732	-0.460694	-0.587482	-0.333906	2.37e-12		5162	-0.269265	-0.328194	-0.210337	4.54e-19		0.59887
Triglycerides in HDL	732	-0.248559	-0.392991	-0.104128	0.0007673		732	-0.405391	-0.542866	-0.267915	1.05e-08		732	-0.440853	-0.577329	-0.304378	3.99e-10		732	-0.374823	-0.513567	-0.236079	1.51e-07		5162	0.0709011	0.002133	0.139669	0.0433075		0.0995096
Diacylglycerol	732	-0.18265	-0.318283	-0.0470175	0.0083751		732	-0.135946	-0.279807	0.0079144	0.0639686		732	0.0498313	-0.0989736	0.198636	0.511106		0						5162	0.504898	0.41356	0.596236	4.5e-27
Ratio of diacylglycerol to triglycerides	732	-0.0992644	-0.217957	0.0194286	0.101048		732	-0.130222	-0.273027	0.0125825	0.0738294		732	0.023204	-0.113924	0.160332	0.739828		0						5162	0.395548	0.308333	0.482762	8.22e-19
Total phosphoglycerides	732	-0.14094	-0.283148	0.0012676	0.0520719		732	-0.663065	-0.796543	-0.529587	3.35e-21		732	-0.810142	-0.936925	-0.683359	8.09e-33		732	-0.581539	-0.708082	-0.454995	1.62e-18		5162	-0.950892	-1.0115	-0.890286	0		0.139263
Ratio of triglycerides to phosphoglycerides	732	-0.13081	-0.286587	0.024966	0.099664		732	0.237936	0.105054	0.370818	0.0004664		732	0.430648	0.289668	0.571629	3.17e-09		732	0.687085	0.559354	0.814816	2.37e-24		5162	0.918848	0.84192	0.995775	0		0.0345536
Phosphatidylcholine and other cholines	732	-0.124894	-0.263059	0.0132713	0.076373		732	-0.602561	-0.734584	-0.470539	2.69e-18		732	-0.781268	-0.902466	-0.660071	2.56e-33		732	-0.38119	-0.51259	-0.24979	1.79e-08		5162	-1.13712	-1.19285	-1.0814	0		0.0850588
Total cholines	732	-0.155783	-0.296827	-0.0147399	0.0304517		732	-0.656869	-0.786958	-0.52678	8.2e-22		732	-0.858931	-0.982648	-0.735215	7.74e-38		732	-0.517	-0.645513	-0.388486	1.05e-14		5162	-1.12451	-1.18265	-1.06638	0		0.0938299
Apolipoprotein A-I	732	0.010167	-0.128257	0.148591	0.885385		732	-0.690983	-0.820114	-0.561851	3.95e-24		732	-0.89036	-1.01381	-0.766912	0		732	-0.710254	-0.839237	-0.581271	2.31e-25		5162	-1.43272	-1.48696	-1.37848	0		0.041211
Apolipoprotein B	732	-0.321539	-0.462699	-0.18038	8.99e-06		732	-0.212971	-0.347755	-0.0781879	0.0019959		732	-0.1734	-0.315802	-0.0309977	0.0170751		732	0.366972	0.231365	0.502579	1.44e-07		5162	-0.108329	-0.172876	-0.0437809	0.0010082		0.630425
Ratio of apolipoprotein B to apolipoprotein A-I	732	-0.312581	-0.45391	-0.171252	1.61e-05		732	0.111183	-0.0244184	0.246783	0.107897		732	0.219175	0.074679	0.363672	0.0029991		732	0.755853	0.625214	0.886493	1.22e-27		5162	0.735679	0.670419	0.800938	0		0.0933463
Total fatty acids	732	-0.252163	-0.393067	-0.111259	0.0004698		732	-0.478237	-0.612634	-0.34384	6.4e-12		732	-0.52691	-0.66488	-0.388941	1.9e-13		732	-0.0816851	-0.217298	0.0539282	0.237382		5162	-0.55898	-0.624816	-0.493144	0		0.531101
Estimated description of fatty acid chain length, not actual carbon number	732	-0.0980024	-0.240985	0.04498	0.178841		732	0.080911	-0.0482325	0.210055	0.219093		732	-0.0408701	-0.175819	0.0940794	0.552313		0						5162	1.05689	0.987852	1.12593	0
Estimated degree of unsaturation	732	0.12597	-0.0251715	0.277112	0.102216		732	-0.137627	-0.277218	0.0019643	0.0533034		732	-0.171411	-0.319653	-0.0231687	0.0234956		0						5162	-0.0919693	-0.172845	-0.0110936	0.0258347
22:6, docosahexaenoic acid	732	-0.234825	-0.381956	-0.0876945	0.0017975		732	-0.469106	-0.608754	-0.329458	8.19e-11		732	-0.640174	-0.783509	-0.496839	1.27e-17		732	-0.565867	-0.692208	-0.439526	1.04e-17		5162	-0.913685	-0.980766	-0.846604	0		0.0174874
18:2, linoleic acid	732	-0.201655	-0.342642	-0.0606692	0.0051179		732	-0.542776	-0.671491	-0.414061	5.96e-16		732	-0.66946	-0.804451	-0.53447	3.86e-21		732	-0.077204	-0.215122	0.0607141	0.27214		5162	-0.787203	-0.850475	-0.723931	0		0.348209
Conjugated linoleic acid	732	-0.146199	-0.293655	0.0012574	0.0519806		732	-0.0507813	-0.211906	0.110343	0.536276		732	-0.0922693	-0.218516	0.0339777	0.151759		0						5162	0.197119	0.129867	0.26437	9.66e-09
Omega-3 fatty acids	732	-0.187949	-0.333555	-0.0423427	0.011481		732	-0.354248	-0.495866	-0.21263	1.12e-06		732	-0.319933	-0.465352	-0.174513	1.78e-05		732	-0.0468815	-0.184494	0.0907312	0.503817		5162	-0.753612	-0.823504	-0.683719	0		0.127074
Omega-6 fatty acids	732	-0.194222	-0.336397	-0.0520478	0.0074858		732	-0.567676	-0.697561	-0.437792	5.68e-17		732	-0.672215	-0.80603	-0.538401	1.28e-21		732	-0.175264	-0.311474	-0.0390545	0.0117437		5162	-0.859318	-0.921323	-0.797314	0		0.236156
Polyunsaturated fatty acids	732	-0.202273	-0.344137	-0.0604091	0.0052583		732	-0.564761	-0.695243	-0.434279	1.09e-16		732	-0.65089	-0.785247	-0.516532	2.7e-20		732	-0.164192	-0.301078	-0.0273052	0.0187954		5162	-0.884838	-0.947176	-0.822501	0		0.214998
Monounsaturated fatty acids; 16:1, 18:1	732	-0.279889	-0.418661	-0.141117	8.24e-05		732	-0.36108	-0.494342	-0.227817	1.39e-07		732	-0.350102	-0.491467	-0.208736	1.42e-06		732	0.0251304	-0.107872	0.158133	0.710785		5162	-0.0826092	-0.155341	-0.0098775	0.0260128		0.273753
Saturated fatty acids	732	-0.204929	-0.34992	-0.059939	0.0056648		732	-0.378885	-0.514796	-0.242975	6.09e-08		732	-0.469408	-0.609024	-0.329793	7.89e-11		732	-0.0904071	-0.227927	0.0471131	0.197236		5162	-0.601938	-0.66978	-0.534096	0		0.277734
Ratio of 22:6 docosahexaenoic acid to total fatty acids	732	-0.0876283	-0.239276	0.0640189	0.256983		732	-0.285867	-0.430845	-0.140889	0.0001181		732	-0.463612	-0.615706	-0.311518	3.41e-09		732	-0.625502	-0.756031	-0.494972	6.49e-20		5162	-0.732975	-0.805765	-0.660185	0		0.0508507
Ratio of 18:2 linoleic acid to total fatty acids	732	0.100737	-0.0489556	0.25043	0.186858		732	-0.0917401	-0.230905	0.0474247	0.196007		732	-0.204271	-0.347863	-0.0606788	0.0053619		732	0.0155812	-0.118848	0.15001	0.820058		5162	-0.384236	-0.462186	-0.306285	6.61e-22		0.0742042
Ratio of conjugated linoleic acid to total fatty acids	732	-0.108041	-0.257499	0.0414173	0.156272		732	-0.0019102	-0.166379	0.162558	0.981815		732	-0.0459957	-0.165583	0.0735922	0.450437		0						5162	0.386784	0.320157	0.453412	1.18e-29
Ratio of omega-3 fatty acids to total fatty acids	732	0.0076101	-0.140303	0.155523	0.919572		732	-0.0526987	-0.198657	0.0932593	0.478656		732	0.0834112	-0.0695705	0.236393	0.284783		732	0.0476882	-0.0821457	0.177522	0.471081		5162	-0.47584	-0.548425	-0.403255	3.12e-37		0.0457007
Ratio of omega-6 fatty acids to total fatty acids	732	0.155377	0.0047883	0.305965	0.0431646		732	-0.111911	-0.250962	0.0271409	0.114533		732	-0.181707	-0.329692	-0.033723	0.0161727		732	-0.243101	-0.384115	-0.102087	0.0007513		5162	-0.562172	-0.643566	-0.480778	0		0.0047746
Ratio of polyunsaturated fatty acids to total fatty acids	732	0.149336	0.0002004	0.298472	0.0496938		732	-0.119913	-0.257367	0.0175407	0.0871939		732	-0.151754	-0.29914	-0.0043672	0.0436038		732	-0.206415	-0.346064	-0.0667655	0.0038219		5162	-0.653671	-0.734363	-0.572979	0		0.0016855
Ratio of monounsaturated fatty acids to total fatty acids	732	-0.245972	-0.38853	-0.103414	0.0007436		732	-0.0443556	-0.176575	0.0878633	0.510356		732	0.0269215	-0.11175	0.165593	0.703211		732	0.19843	0.065358	0.331502	0.0035241		5162	0.816071	0.7352	0.896943	0		0.0005347
Ratio of saturated fatty acids to total fatty acids	732	0.141163	-0.0063375	0.288664	0.0606607		732	0.20026	0.064607	0.335913	0.0038654		732	0.149652	0.0133108	0.285993	0.0314974		732	-0.0180263	-0.157787	0.121734	0.800171		5162	-0.315342	-0.40727	-0.223415	1.95e-11		0.0058004
Glucose	732	0.29245	0.141489	0.443412	0.0001548		732	0.491462	0.351573	0.631352	1.15e-11		732	0.324976	0.225168	0.424784	2.92e-10		732	0.421791	0.277759	0.565823	1.32e-08		5162	-0.270298	-0.344552	-0.196044	1.09e-12		0.062556
Lactate	732	-0.0053304	-0.14712	0.13646	0.941185		732	-0.0163662	-0.150604	0.117871	0.810897		732	0.14288	-0.0035013	0.289262	0.055722		732	0.200288	0.0749424	0.325633	0.0017756		5162	0.78921	0.707023	0.871396	0		0.0022691
Citrate	732	-0.126295	-0.269182	0.016593	0.0831204		732	0.34634	0.206773	0.485905	1.36e-06		732	0.0122766	-0.131544	0.156097	0.866958		732	0.0289598	-0.118211	0.17613	0.699373		5162	1.21014	1.15436	1.26592	0		0.0309588
Alanine	732	-0.0151907	-0.16059	0.130209	0.837544		732	-0.221275	-0.355476	-0.0870741	0.0012625		732	0.294192	0.157144	0.431239	2.82e-05		732	0.266807	0.121402	0.412211	0.0003368		5162	1.38308	1.32344	1.44271	0		0.0150499
Glutamine	732	-0.257491	-0.401093	-0.113889	0.000458		732	0.448982	0.316691	0.581273	5.3e-11		732	0.852352	0.724245	0.980459	3.53e-35		732	0.810258	0.655713	0.964803	2.74e-23		5162	0.279787	0.210539	0.349036	2.87e-15		0.788879
Histidine	732	-0.120156	-0.245226	0.004913	0.0596781		732	0.175647	0.0352398	0.316054	0.0142834		732	0.344178	0.200421	0.487934	3.11e-06		732	0.252473	0.107536	0.39741	0.0006615		5162	-0.0344704	-0.0959677	0.0270269	0.271883		0.804575
Isoleucine	732	0.0873893	-0.0644226	0.239201	0.258799		732	0.506344	0.383334	0.629353	2.67e-15		732	0.750344	0.626481	0.874208	6.27e-30		732	0.864141	0.731864	0.996418	4.32e-34		5162	1.45692	1.39252	1.52132	0		0.0079362
Leucine	732	0.184162	0.0316744	0.336649	0.0179983		732	0.86127	0.748347	0.974194	0		732	0.981671	0.863922	1.09942	0		732	0.918824	0.796886	1.04076	0		5162	1.67995	1.61122	1.74867	0		0.020894
Valine	732	0.137497	-0.0165247	0.291519	0.0800921		732	0.565711	0.440075	0.691347	7.15e-18		732	0.756608	0.631278	0.881938	9.46e-30		732	0.802933	0.674547	0.931319	1.27e-31		5162	0.628518	0.558046	0.69899	0		0.45272
Phenylalanine	732	0.186282	0.035345	0.33722	0.0156378		732	0.282829	0.142553	0.423105	8.29e-05		732	0.385305	0.24514	0.525471	9.19e-08		732	0.33707	0.189425	0.484715	8.59e-06		5162	1.44888	1.39543	1.50233	0		0.008149
Tyrosine	732	0.180501	0.0260418	0.33496	0.0220613		732	0.213537	0.0751493	0.351924	0.0025377		732	0.589773	0.454881	0.724664	5.55e-17		732	0.575497	0.445166	0.705828	2.82e-17		5162	-0.1442	-0.212203	-0.0761975	3.28e-05		0.349985
Acetate	732	-0.0533599	-0.198471	0.0917517	0.47058		732	0.216668	0.0677746	0.365561	0.0044005		732	0.0343981	-0.068453	0.137249	0.511649		732	0.171219	0.0017216	0.340716	0.047724		5162	-0.509435	-0.552024	-0.466846	0		0.115345
Acetoacetate	732	-0.121755	-0.25752	0.0140089	0.0787172		732	0.125084	0.0063819	0.243787	0.0389194		732	0.065604	-0.0764657	0.207674	0.364936		732	0.0912936	-0.0627301	0.245317	0.244945		0
3-hydroxybutyrate	732	-0.195951	-0.339577	-0.0523241	0.0075635		732	-0.176603	-0.313685	-0.0395214	0.0116412		732	-0.364766	-0.507148	-0.222385	6.2e-07		732	-0.201356	-0.342257	-0.0604559	0.0051566		5162	0.0965008	0.0419885	0.151013	0.0005238		0.0745676
Creatinine	732	-0.0117314	-0.148839	0.125376	0.866645		732	0.719445	0.594483	0.844406	2.11e-27		732	1.16782	1.05374	1.28189	0		732	1.21218	1.09522	1.32913	0		5162	0.55631	0.486891	0.625729	0		0.788431
Albumin (signal area)	732	-0.173632	-0.312427	-0.0348364	0.0142827		732	0.102176	-0.0375854	0.241938	0.15164		732	0.590184	0.45036	0.730008	5.61e-16		732	0.503595	0.36946	0.63773	4.63e-13		5162	-0.730179	-0.797545	-0.662813	0		0.311272
Glycoprotein acetyls, mainly a1-acid glycoprotein	732	-0.124728	-0.261198	0.0117422	0.0731788		732	-0.364749	-0.494835	-0.234663	5.13e-08		732	-0.324003	-0.461073	-0.186932	4.12e-06		732	0.0257421	-0.101562	0.153046	0.691496		5162	0.0415973	-0.035646	0.118841	0.29114		0.258564
