# Supplementary material for: Sex differences in systemic metabolites at four life stages: cohort study with repeated metabolomics
Source: BMC Med. 2021 Feb 24;19:58. doi: 10.1186/s12916-021-01929-2 (PMC7903597; doi:10.1186/s12916-021-01929-2)
Supplement: Supplementary file 8 — Additional file 8: Supplementary Table 7. Sex differences in metabolites at different life stages among ALSPAC offspring and parents, with BMI adjustment. [file 12916_2021_1929_MOESM8_ESM.xlsx]

## Sheet: Additional File 8
Supplementary Table 7 Sex differences in metabolites at different life stages among ALSPAC offspring and parents, with BMI adjustment
	Among offspring (G1)
	Difference for males vs. females							Difference for males vs. females							Difference for males vs. females
	in childhood (age 8y)							in adolescence (age 16y)							in adolescence (age 18y)
	Adj. for age, centred BMI, sex*centred BMI							Adj. for age, centred BMI, sex*centred BMI							Adj. for age, centred BMI, sex*centred BMI
Unstandardized metabolite outcome	N	Beta	LCL	UCL	P-value	SD		N	Beta	LCL	UCL	P-value	SD		N	Beta	LCL	UCL	P-value	SD
Concentration of chylomicrons and extremely large VLDL particles (mol/l)	5474	-1.79e-11	-2.35e-11	-1.23e-11	4.61e-10	1.07e-10		3314	3.48e-12	-1.1e-12	8.07e-12	0.136447	7.2e-11		3091	1.47e-11	9.56e-12	1.99e-11	2.39e-08	7.71e-11
Total lipids in chylomicrons and extremely large VLDL (mmol/l)	5474	-0.0037644	-0.0050218	-0.002507	4.64e-09	0.0238477		3314	0.0007024	-0.0003347	0.0017395	0.18429	0.0162306		3091	0.0032754	0.0021191	0.0044317	3.03e-08	0.0172744
Phospholipids in chylomicrons and extremely large VLDL (mmol/l)	5474	-0.0004593	-0.0006125	-0.0003061	4.44e-09	0.0029041		3314	6.05e-05	-6.54e-05	0.0001865	0.345997	0.0019655		3091	0.0003438	0.0002063	0.0004813	9.92e-07	0.0020498
Total cholesterol in chylomicrons and extremely large VLDL (mmol/l)	5474	-0.0006223	-0.0008161	-0.0004286	3.27e-10	0.0036863		3314	-2.69e-05	-0.0001975	0.0001437	0.757333	0.0026777		3091	0.0003361	0.0001326	0.0005396	0.0012144	0.0030295
Cholesterol esters in chylomicrons and extremely large VLDL (mmol/l)	5474	-0.0003156	-0.0004124	-0.0002188	1.78e-10	0.0018483		3314	-5.82e-05	-0.0001487	3.23e-05	0.207657	0.0014207		3091	0.0001199	6.53e-06	0.0002334	0.0382034	0.0016853
Free cholesterol in chylomicrons and extremely large VLDL (mmol/l)	5474	-0.0003068	-0.0004087	-0.0002049	3.83e-09	0.0019324		3314	3.2e-05	-5.29e-05	0.000117	0.459903	0.0013262		3091	0.0002161	0.0001227	0.0003096	5.92e-06	0.0013902
Triglycerides in chylomicrons and extremely large VLDL (mmol/l)	5474	-0.0026828	-0.0035976	-0.001768	9.46e-09	0.0173412		3314	0.0006704	-7.5e-05	0.0014159	0.0779342	0.0116566		3091	0.0025965	0.0017772	0.0034158	5.86e-10	0.0122525
Concentration of very large VLDL particles (mol/l)	5474	-8.59e-11	-1.17e-10	-5.47e-11	6.96e-08	5.91e-10		3314	3.8e-11	1.2e-11	6.4e-11	0.0042052	4.08e-10		3091	9.97e-11	7.11e-11	1.28e-10	1e-11	4.28e-10
Total lipids in very large VLDL (mmol/l)	5474	-0.0082519	-0.0112584	-0.0052453	7.73e-08	0.0569777		3314	0.0032875	0.000739	0.005836	0.0114767	0.039931		3091	0.0091446	0.0063427	0.0119464	1.8e-10	0.0418443
Phospholipids in very large VLDL (mmol/l)	5474	-0.0014669	-0.0019706	-0.0009632	1.2e-08	0.0095431		3314	0.0002597	-0.0001591	0.0006786	0.224179	0.0065581		3091	0.0010943	0.0006325	0.0015561	3.52e-06	0.0068733
Total cholesterol in very large VLDL (mmol/l)	5474	-0.0019027	-0.0024797	-0.0013257	1.11e-10	0.0109758		3314	0.0002728	-0.0002312	0.0007769	0.288611	0.0079269		3091	0.0014763	0.000898	0.0020546	5.89e-07	0.0086451
Cholesterol esters in very large VLDL (mmol/l)	5474	-0.000974	-0.0012669	-0.0006812	7.61e-11	0.0055801		3314	0.0002428	-2.07e-05	0.0005063	0.0709279	0.0041528		3091	0.0009374	0.0006322	0.0012426	1.92e-09	0.0045754
Free cholesterol in very large VLDL (mmol/l)	5474	-0.0009283	-0.0012153	-0.0006412	2.5e-10	0.0054503		3314	2.95e-05	-0.0002139	0.000273	0.812028	0.0038154		3091	0.0005382	0.0002633	0.0008131	0.0001262	0.0040958
Triglycerides in very large VLDL (mmol/l)	5474	-0.0048829	-0.0068151	-0.0029507	7.48e-07	0.0365811		3314	0.0027517	0.001117	0.0043864	0.0009755	0.025581		3091	0.0065741	0.0047988	0.0083493	4.84e-13	0.0265173
Concentration of large VLDL particles (mol/l)	5474	-3.91e-10	-5.33e-10	-2.48e-10	7.87e-08	2.7e-09		3314	1.97e-10	6.63e-11	3.28e-10	0.0031736	2.05e-09		3091	4.74e-10	3.31e-10	6.17e-10	9.96e-11	2.14e-09
Total lipids in large VLDL (mmol/l)	5474	-0.0242717	-0.0328124	-0.0157309	2.65e-08	0.162201		3314	0.0101302	0.002211	0.0180494	0.0121857	0.123722		3091	0.0271461	0.0184601	0.035832	1e-09	0.129652
Phospholipids in large VLDL (mmol/l)	5474	-0.0045779	-0.0061055	-0.0030503	4.48e-09	0.0290111		3314	0.0011986	-0.0002141	0.0026113	0.0963021	0.0220572		3091	0.0040108	0.0024496	0.005572	4.99e-07	0.0232345
Total cholesterol in large VLDL (mmol/l)	5474	-0.0063278	-0.0082461	-0.0044095	1.09e-10	0.0365334		3314	0.0006353	-0.0011728	0.0024434	0.490936	0.0282507		3091	0.0041709	0.002144	0.0061979	5.6e-05	0.0302136
Cholesterol esters in large VLDL (mmol/l)	5474	-0.0032432	-0.0041341	-0.0023522	1.09e-12	0.0170432		3314	-6.27e-05	-0.0009509	0.0008254	0.889851	0.0138589		3091	0.0016959	0.0006892	0.0027026	0.0009668	0.0150092
Free cholesterol in large VLDL (mmol/l)	5474	-0.0030854	-0.004128	-0.0020429	6.92e-09	0.0197791		3314	0.0006992	-0.0002344	0.0016328	0.142111	0.0145874		3091	0.0024753	0.001444	0.0035066	2.64e-06	0.0153561
Triglycerides in large VLDL (mmol/l)	5474	-0.0133653	-0.018475	-0.0082556	3.03e-07	0.0969381		3314	0.0083135	0.0035931	0.0130338	0.000561	0.0737458		3091	0.0189665	0.0138339	0.0240992	5.42e-13	0.0767048
Concentration of medium VLDL particles (mol/l)	5474	-1.1e-09	-1.41e-09	-7.94e-10	3.27e-12	5.92e-09		3314	4.03e-10	9.04e-11	7.16e-10	0.0115426	4.89e-09		3091	1.1e-09	7.5e-10	1.44e-09	5.85e-10	5.17e-09
Total lipids in medium VLDL (mmol/l)	5474	-0.0391698	-0.0496402	-0.0286993	2.56e-13	0.200387		3314	0.0091569	-0.001598	0.0199118	0.095141	0.167963		3091	0.0326085	0.0206829	0.044534	8.87e-08	0.178288
Phospholipids in medium VLDL (mmol/l)	5474	-0.0080604	-0.0100677	-0.0060531	4.18e-15	0.0384099		3314	0.0002423	-0.0018238	0.0023085	0.818143	0.0321504		3091	0.0040587	0.0017515	0.0063659	0.0005697	0.0343466
Total cholesterol in medium VLDL (mmol/l)	5474	-0.0126456	-0.0153245	-0.0099667	3.03e-20	0.0515782		3314	-0.0049686	-0.0078681	-0.0020691	0.0007888	0.0449919		3091	-0.000468	-0.0037633	0.0028272	0.780656	0.0490077
Cholesterol esters in medium VLDL (mmol/l)	5474	-0.0073926	-0.0088433	-0.0059419	2.67e-23	0.0280555		3314	-0.0047535	-0.0063808	-0.0031263	1.11e-08	0.0251842		3091	-0.0024484	-0.0043024	-0.0005944	0.0096598	0.0275493
Free cholesterol in medium VLDL (mmol/l)	5474	-0.005261	-0.0065967	-0.0039253	1.36e-14	0.0255212		3314	-0.000194	-0.0015575	0.0011696	0.780343	0.0211536		3091	0.0019739	0.0004499	0.0034979	0.0111472	0.0226188
Triglycerides in medium VLDL (mmol/l)	5474	-0.0184747	-0.0244085	-0.0125409	1.11e-09	0.113204		3314	0.0138966	0.0079258	0.0198673	5.22e-06	0.0936566		3091	0.0289989	0.0224871	0.0355107	4.04e-18	0.0979024
Concentration of small VLDL particles (mol/l)	5474	-1.53e-09	-1.83e-09	-1.22e-09	1.31e-22	5.85e-09		3314	-2.9e-10	-6.19e-10	4.03e-11	0.0852918	5.11e-09		3091	-1.84e-10	-5.67e-10	1.99e-10	0.346376	5.69e-09
Total lipids in small VLDL (mmol/l)	5474	-0.0352311	-0.0412971	-0.0291652	1.06e-29	0.117126		3314	-0.0111727	-0.0180373	-0.004308	0.0014304	0.106577		3091	-0.0095273	-0.0175765	-0.001478	0.0203639	0.119748
Phospholipids in small VLDL (mmol/l)	5474	-0.0064899	-0.0076976	-0.0052821	1.06e-25	0.0232283		3314	-0.0030652	-0.0044472	-0.0016832	1.41e-05	0.0214733		3091	-0.0045605	-0.0062098	-0.0029112	6.36e-08	0.0246358
Total cholesterol in small VLDL (mmol/l)	5474	-0.0159742	-0.018177	-0.0137714	0	0.042853		3314	-0.0092883	-0.0119983	-0.0065783	2.13e-11	0.0419732		3091	-0.0084755	-0.0117376	-0.0052134	3.71e-07	0.0483598
Cholesterol esters in small VLDL (mmol/l)	5474	-0.0110593	-0.0125528	-0.0095658	0	0.0290652		3314	-0.0064714	-0.0083249	-0.0046179	9.03e-12	0.0286072		3091	-0.0048706	-0.0071302	-0.002611	2.44e-05	0.0332734
Free cholesterol in small VLDL (mmol/l)	5474	-0.0049143	-0.0057318	-0.0040967	1.14e-31	0.0157472		3314	-0.0027872	-0.0037425	-0.0018319	1.16e-08	0.01478		3091	-0.0035904	-0.0047269	-0.0024539	6.62e-10	0.0169356
Triglycerides in small VLDL (mmol/l)	5474	-0.0127874	-0.0158971	-0.0096777	9.18e-16	0.0594035		3314	0.0011745	-0.0020524	0.0044013	0.475505	0.0498003		3091	0.0035061	-0.0001646	0.0071769	0.0611911	0.0541716
Concentration of very small VLDL particles (mol/l)	5474	-1.86e-09	-2.1e-09	-1.62e-09	0	4.62e-09		3314	-2.22e-09	-2.53e-09	-1.9e-09	0	4.82e-09		3091	-2.86e-09	-3.23e-09	-2.5e-09	0	5.55e-09
Total lipids in very small VLDL (mmol/l)	5474	-0.0289349	-0.0327093	-0.0251605	0	0.0727872		3314	-0.0263798	-0.031196	-0.0215636	1.81e-26	0.0735282		3091	-0.030358	-0.0360912	-0.0246249	7.61e-25	0.0846189
Phospholipids in very small VLDL (mmol/l)	5474	-0.0091583	-0.0104217	-0.007895	0	0.0242129		3314	-0.0132943	-0.0149306	-0.0116579	0	0.025224		3091	-0.0163646	-0.0182155	-0.0145137	0	0.0279457
Total cholesterol in very small VLDL (mmol/l)	5474	-0.0136733	-0.016015	-0.0113317	5.32e-30	0.0447517		3314	-0.0078203	-0.0105255	-0.005115	1.57e-08	0.0407383		3091	-0.0057305	-0.0089823	-0.0024788	0.0005568	0.0469186
Cholesterol esters in very small VLDL (mmol/l)	5474	-0.0099883	-0.0115894	-0.0083871	6.01e-34	0.0307183		3314	-0.003215	-0.0051113	-0.0013188	0.0008961	0.0286456		3091	-3.24e-05	-0.002395	0.0023302	0.978578	0.0341075
Free cholesterol in very small VLDL (mmol/l)	5474	-0.0036852	-0.0045167	-0.0028537	4.78e-18	0.0157713		3314	-0.004627	-0.0055247	-0.0037293	1.15e-23	0.0135416		3091	-0.0057182	-0.0066963	-0.0047401	8.08e-30	0.0143653
Triglycerides in very small VLDL (mmol/l)	5474	-0.006115	-0.0071444	-0.0050856	5.61e-31	0.0196918		3314	-0.0052209	-0.0063728	-0.0040691	1.01e-18	0.0176442		3091	-0.0082396	-0.0096369	-0.0068423	2.68e-30	0.0208705
Concentration of IDL particles (mol/l)	5474	-4.58e-09	-5.3e-09	-3.86e-09	4.04e-35	1.37e-08		3314	-7.23e-09	-8.14e-09	-6.33e-09	0	1.39e-08		3091	-9.06e-09	-1e-08	-8.06e-09	0	1.5e-08
Total lipids in IDL (mmol/l)	5474	-0.0600883	-0.0693395	-0.050837	1.28e-36	0.176498		3314	-0.0957021	-0.107602	-0.0838027	0	0.182699		3091	-0.114434	-0.127564	-0.101304	0	0.196992
Phospholipids in IDL (mmol/l)	5474	-0.014187	-0.0166821	-0.011692	1.5e-28	0.0474531		3314	-0.025577	-0.0286407	-0.0225133	0	0.0471278		3091	-0.0323392	-0.0356223	-0.0290562	0	0.0497545
Total cholesterol in IDL (mmol/l)	5474	-0.03949	-0.0457764	-0.0332036	2.15e-34	0.11982		3314	-0.0581289	-0.0662043	-0.0500536	0	0.123115		3091	-0.0630431	-0.0719815	-0.0541047	0	0.131826
Cholesterol esters in IDL (mmol/l)	5474	-0.0289267	-0.033386	-0.0244675	1.56e-36	0.0851889		3314	-0.0386477	-0.0443961	-0.0328994	1.03e-38	0.087482		3091	-0.0389777	-0.0453913	-0.0325642	4.86e-32	0.0941167
Free cholesterol in IDL (mmol/l)	5474	-0.010563	-0.0125163	-0.0086097	5.24e-26	0.0370741		3314	-0.0194754	-0.0218934	-0.0170575	0	0.0370897		3091	-0.0240774	-0.0266789	-0.0214759	0	0.0390314
Triglycerides in IDL (mmol/l)	5474	-0.0064249	-0.0075153	-0.0053345	1.64e-30	0.0208286		3314	-0.012058	-0.0133659	-0.01075	0	0.0204639		3091	-0.0190425	-0.0205792	-0.0175059	0	0.0243333
Concentration of large LDL particles (mol/l)	5474	-7.55e-09	-8.91e-09	-6.2e-09	2.03e-27	2.58e-08		3314	-1.38e-08	-1.55e-08	-1.22e-08	0	2.52e-08		3091	-1.82e-08	-2e-08	-1.65e-08	0	2.68e-08
Total lipids in large LDL (mmol/l)	5474	-0.0710956	-0.0828967	-0.0592945	8.37e-32	0.224862		3314	-0.128615	-0.143521	-0.113709	0	0.229997		3091	-0.163453	-0.179585	-0.147321	0	0.246129
Phospholipids in large LDL (mmol/l)	5474	-0.0145583	-0.0169613	-0.0121554	3.85e-32	0.0457908		3314	-0.0260297	-0.0290569	-0.0230025	0	0.046732		3091	-0.0323533	-0.0356351	-0.0290714	0	0.0499581
Total cholesterol in large LDL (mmol/l)	5474	-0.0509273	-0.0595368	-0.0423178	9.83e-31	0.163899		3314	-0.089415	-0.100313	-0.0785171	0	0.167448		3091	-0.109895	-0.121674	-0.0981151	0	0.177792
Cholesterol esters in large LDL (mmol/l)	5474	-0.0391184	-0.0455846	-0.0326523	4.71e-32	0.123212		3314	-0.0669102	-0.0751354	-0.058685	0	0.126374		3091	-0.0816238	-0.0905367	-0.0727109	0	0.134482
Free cholesterol in large LDL (mmol/l)	5474	-0.011809	-0.0139836	-0.0096343	3.3e-26	0.0412939		3314	-0.0224807	-0.0251787	-0.0197827	0	0.0414797		3091	-0.0282585	-0.0311535	-0.0253635	0	0.0437303
Triglycerides in large LDL (mmol/l)	5474	-0.0055851	-0.0068023	-0.0043679	3.19e-19	0.0231817		3314	-0.0131623	-0.0145664	-0.0117583	0	0.0219768		3091	-0.0211961	-0.0227647	-0.0196274	0	0.0252175
Concentration of medium LDL particles (mol/l)	5474	-6.39e-09	-7.59e-09	-5.19e-09	2.58e-25	2.28e-08		3314	-1.13e-08	-1.27e-08	-9.87e-09	0	2.16e-08		3091	-1.52e-08	-1.67e-08	-1.37e-08	0	2.28e-08
Total lipids in medium LDL (mmol/l)	5474	-0.0427274	-0.0500537	-0.0354011	6.23e-30	0.139572		3314	-0.0752028	-0.0842883	-0.0661172	0	0.139971		3091	-0.0984882	-0.108304	-0.0886729	0	0.149965
Phospholipids in medium LDL (mmol/l)	5474	-0.0088726	-0.0102523	-0.0074928	6.14e-36	0.0263765		3314	-0.0157598	-0.0175674	-0.0139522	0	0.0280118		3091	-0.0195519	-0.0215354	-0.0175683	0	0.0304222
Total cholesterol in medium LDL (mmol/l)	5474	-0.0310944	-0.0365666	-0.0256223	1.63e-28	0.104129		3314	-0.0517194	-0.0584463	-0.0449926	0	0.1031		3091	-0.0661817	-0.0734408	-0.0589226	0	0.109523
Cholesterol esters in medium LDL (mmol/l)	5474	-0.0253781	-0.0298863	-0.02087	5.06e-28	0.0857878		3314	-0.0414951	-0.0469549	-0.0360352	0	0.083663		3091	-0.0534603	-0.0593333	-0.0475873	0	0.0886337
Free cholesterol in medium LDL (mmol/l)	5474	-0.0057035	-0.0067176	-0.0046894	5.67e-28	0.0192835		3314	-0.0102026	-0.0115026	-0.0089027	0	0.0199069		3091	-0.0127375	-0.014148	-0.011327	0	0.0212219
Triglycerides in medium LDL (mmol/l)	5474	-0.0027722	-0.0035838	-0.0019607	2.34e-11	0.0154181		3314	-0.0076955	-0.0085491	-0.006842	0	0.0132808		3091	-0.0127308	-0.0136278	-0.0118337	0	0.0145455
Concentration of small LDL particles (mol/l)	5474	-6.35e-09	-7.66e-09	-5.04e-09	2.73e-21	2.49e-08		3314	-1.14e-08	-1.3e-08	-9.91e-09	0	2.36e-08		3091	-1.59e-08	-1.75e-08	-1.43e-08	0	2.48e-08
Total lipids in small LDL (mmol/l)	5474	-0.0255887	-0.0302518	-0.0209257	1.01e-26	0.088748		3314	-0.0444083	-0.0501431	-0.0386735	0	0.0879654		3091	-0.0585971	-0.0647409	-0.0524533	0	0.0934381
Phospholipids in small LDL (mmol/l)	5474	-0.0051273	-0.0060922	-0.0041623	3.59e-25	0.0183596		3314	-0.0098024	-0.0110356	-0.0085693	0	0.0189433		3091	-0.0124416	-0.0137672	-0.011116	0	0.0202305
Total cholesterol in small LDL (mmol/l)	5474	-0.018472	-0.0219146	-0.0150293	1.24e-25	0.0654348		3314	-0.0307712	-0.0349554	-0.0265871	0	0.0639467		3091	-0.040018	-0.0445036	-0.0355324	0	0.0675
Cholesterol esters in small LDL (mmol/l)	5474	-0.0154738	-0.0184095	-0.012538	8.45e-25	0.0558047		3314	-0.0254927	-0.0289501	-0.0220353	0	0.0528545		3091	-0.0333505	-0.0370118	-0.0296892	0	0.0552087
Free cholesterol in small LDL (mmol/l)	5474	-0.0029978	-0.0036288	-0.0023669	1.73e-20	0.0119632		3314	-0.0052802	-0.0060745	-0.004486	6.57e-38	0.0120589		3091	-0.0066793	-0.0075485	-0.00581	0	0.0129234
Triglycerides in small LDL (mmol/l)	5474	-0.0019888	-0.0024834	-0.0014943	3.81e-15	0.0093871		3314	-0.0037945	-0.0043001	-0.0032889	0	0.0077797		3091	-0.0061236	-0.0066735	-0.0055736	0	0.0086018
Concentration of very large HDL particles (mol/l)	5474	6.03e-09	1.03e-12	1.21e-08	0.049961	1.15e-07		3314	-5.74e-08	-6.48e-08	-5e-08	0	1.17e-07		3091	-7.74e-08	-8.48e-08	-7.01e-08	0	1.15e-07
Total lipids in very large HDL (mmol/l)	5474	0.0095628	0.002321	0.0168046	0.0096595	0.138488		3314	-0.0600479	-0.0689676	-0.0511282	8.32e-39	0.139163		3091	-0.0813669	-0.0903578	-0.0723761	0	0.137679
Phospholipids in very large HDL (mmol/l)	5474	0.0044894	0.0005798	0.008399	0.0244159	0.0748697		3314	-0.0398103	-0.0445545	-0.0350661	0	0.075624		3091	-0.0537742	-0.058452	-0.0490964	0	0.0740546
Total cholesterol in very large HDL (mmol/l)	5474	0.005814	0.0023795	0.0092485	0.0009106	0.0655609		3314	-0.0182439	-0.022487	-0.0140008	5.08e-17	0.0645507		3091	-0.0253911	-0.0299564	-0.0208257	3.4e-27	0.0672559
Cholesterol esters in very large HDL (mmol/l)	5474	0.0046336	0.0021516	0.0071156	0.0002547	0.0473622		3314	-0.0106687	-0.0137728	-0.0075646	1.88e-11	0.0468493		3091	-0.0155548	-0.0190365	-0.0120731	3.17e-18	0.0507802
Free cholesterol in very large HDL (mmol/l)	5474	0.0011911	0.0001978	0.0021844	0.0187647	0.0189644		3314	-0.0075935	-0.0087873	-0.0063996	6.51e-35	0.018556		3091	-0.0098468	-0.0110286	-0.0086651	0	0.0179546
Triglycerides in very large HDL (mmol/l)	5474	-0.0007408	-0.0010171	-0.0004646	1.52e-07	0.005202		3314	-0.0019512	-0.0022524	-0.0016499	4.11e-36	0.0045577		3091	-0.0021931	-0.0025312	-0.001855	3.69e-36	0.0049619
Concentration of large HDL particles (mol/l)	5474	2.94e-08	1.74e-08	4.13e-08	1.46e-06	2.3e-07		3314	-1.39e-07	-1.54e-07	-1.24e-07	0	2.38e-07		3091	-2.03e-07	-2.18e-07	-1.87e-07	0	2.48e-07
Total lipids in large HDL (mmol/l)	5474	0.0215189	0.0124633	0.0305746	3.26e-06	0.174097		3314	-0.103297	-0.114444	-0.0921492	0	0.179625		3091	-0.145972	-0.157537	-0.134407	0	0.186405
Phospholipids in large HDL (mmol/l)	5474	0.0082595	0.0042572	0.0122619	5.29e-05	0.0767964		3314	-0.050103	-0.0550624	-0.0451436	0	0.0800576		3091	-0.0719174	-0.0771135	-0.0667214	0	0.0847908
Total cholesterol in large HDL (mmol/l)	5474	0.0137288	0.0087092	0.0187484	8.58e-08	0.096701		3314	-0.0509592	-0.057089	-0.0448295	0	0.0985359		3091	-0.071264	-0.0775923	-0.0649358	0	0.100684
Cholesterol esters in large HDL (mmol/l)	5474	0.0112051	0.0072636	0.0151466	2.62e-08	0.07594		3314	-0.0399571	-0.0447753	-0.0351389	0	0.0774962		3091	-0.0562058	-0.0612006	-0.051211	0	0.0794913
Free cholesterol in large HDL (mmol/l)	5474	0.0025337	0.0014485	0.003619	4.82e-06	0.0208952		3314	-0.0110125	-0.0123323	-0.0096928	0	0.0211511		3091	-0.015077	-0.0164185	-0.0137355	0	0.0212981
Triglycerides in large HDL (mmol/l)	5474	-0.0004462	-0.0006306	-0.0002619	2.14e-06	0.0034851		3314	-0.0022283	-0.0024636	-0.001993	0	0.003647		3091	-0.002753	-0.0030016	-0.0025044	0	0.0038425
Concentration of medium HDL particles (mol/l)	5474	1.67e-08	7.84e-09	2.56e-08	0.0002283	1.68e-07		3314	-1.24e-07	-1.36e-07	-1.12e-07	0	1.85e-07		3091	-1.91e-07	-2.05e-07	-1.76e-07	0	2.35e-07
Total lipids in medium HDL (mmol/l)	5474	0.0093635	0.0048603	0.0138668	4.64e-05	0.0852938		3314	-0.0631426	-0.0690934	-0.0571918	0	0.093971		3091	-0.0942932	-0.101862	-0.0867248	0	0.120066
Phospholipids in medium HDL (mmol/l)	5474	0.005033	0.0025671	0.0074989	6.38e-05	0.0466883		3314	-0.0344823	-0.0377029	-0.0312617	0	0.05101		3091	-0.0545343	-0.0584786	-0.05059	0	0.0638699
Total cholesterol in medium HDL (mmol/l)	5474	0.005811	0.0036723	0.0079498	1.04e-07	0.0406352		3314	-0.0261115	-0.0288914	-0.0233316	0	0.0433798		3091	-0.0360204	-0.039705	-0.0323359	0	0.0563935
Cholesterol esters in medium HDL (mmol/l)	5474	0.0054015	0.0036375	0.0071654	2.06e-09	0.0335414		3314	-0.0205425	-0.0228405	-0.0182445	0	0.0357189		3091	-0.0284047	-0.0314628	-0.0253466	0	0.046537
Free cholesterol in medium HDL (mmol/l)	5474	0.0004217	2.67e-05	0.0008168	0.036426	0.0074832		3314	-0.0055616	-0.0060713	-0.0050518	0	0.0080651		3091	-0.0076529	-0.0083123	-0.0069935	0	0.0103136
Triglycerides in medium HDL (mmol/l)	5474	-0.0015142	-0.001927	-0.0011013	7.37e-13	0.0079438		3314	-0.0025287	-0.003021	-0.0020363	1.64e-23	0.0076735		3091	-0.0037307	-0.0043018	-0.0031596	1.24e-36	0.0086624
Concentration of small HDL particles (mol/l)	5474	1.75e-08	4.12e-09	3.09e-08	0.0103607	2.53e-07		3314	-8.4e-08	-1.02e-07	-6.58e-08	2.24e-19	2.77e-07		3091	-1.78e-07	-2.01e-07	-1.55e-07	0	3.47e-07
Total lipids in small HDL (mmol/l)	5474	0.0052561	0.0015005	0.0090118	0.0060963	0.0708665		3314	-0.0418052	-0.0470646	-0.0365457	0	0.0812182		3091	-0.0766858	-0.083428	-0.0699436	0	0.105969
Phospholipids in small HDL (mmol/l)	5474	0.0061715	0.0037991	0.0085438	3.51e-07	0.0449167		3314	-0.0061077	-0.0092844	-0.0029311	0.0001663	0.0476418		3091	-0.0188333	-0.0228629	-0.0148037	8.89e-20	0.0592313
Total cholesterol in small HDL (mmol/l)	5474	0.0006169	-0.0017484	0.0029822	0.609158	0.0445626		3314	-0.034385	-0.0372872	-0.0314828	0	0.0464386		3091	-0.0548301	-0.0581533	-0.051507	0	0.0557953
Cholesterol esters in small HDL (mmol/l)	5474	-0.0013514	-0.0034742	0.0007714	0.21207	0.0399676		3314	-0.03114	-0.0336651	-0.0286149	0	0.0405949		3091	-0.0478279	-0.0505883	-0.0450674	0	0.0467537
Free cholesterol in small HDL (mmol/l)	5474	0.0019522	0.0014485	0.0024559	3.51e-14	0.0095624		3314	-0.0032192	-0.003897	-0.0025415	2.19e-20	0.0101974		3091	-0.0070019	-0.0078904	-0.0061135	0	0.0133917
Triglycerides in small HDL (mmol/l)	5474	-0.0015628	-0.0020189	-0.0011068	2.04e-11	0.0086701		3314	-0.0013436	-0.0018462	-0.000841	1.7e-07	0.0077157		3091	-0.0030792	-0.003684	-0.0024745	4.02e-23	0.0089916
Phospholipids to total lipds ratio in chylomicrons and extremely large VLDL (%)	5474	-0.0066372	-0.0591187	0.0458444	0.804202	1.00532		3314	-0.275527	-0.345259	-0.205794	1.24e-14	1.01991		3091	-0.402603	-0.579512	-0.225693	8.4e-06	2.54904
Total cholesterol to total lipids ratio in chylomicrons and extremely large VLDL (%)	5474	-0.502516	-0.671014	-0.334018	5.31e-09	3.2185		3314	-1.22966	-1.47075	-0.98856	3.24e-23	3.61436		3091	-1.89733	-2.21008	-1.58458	6.2e-32	4.60307
Cholesterol esters to total lipids ratio in chylomicrons and extremely large VLDL (%)	5474	-0.340069	-0.493086	-0.187051	1.34e-05	2.90242		3314	-0.844275	-1.04707	-0.641485	4.6e-16	3.03263		3091	-1.45946	-1.76091	-1.15802	4.34e-21	4.3947
Free cholesterol to total lipids ratio in chylomicrons and extremely large VLDL (%)	5474	-0.172186	-0.22161	-0.122761	9.44e-12	0.948702		3314	-0.372653	-0.443723	-0.301583	2e-24	1.05162		3091	-0.422897	-0.503578	-0.342216	2.19e-24	1.17162
Triglycerides to total lipids ratio in chylomicrons and extremely large VLDL (%)	5474	0.721608	0.282394	1.16082	0.0012856	8.46273		3314	1.74569	1.36753	2.12386	2.36e-19	5.46841		3091	2.37659	1.98916	2.76403	1.35e-32	5.65576
Phospholipids to total lipds ratio in very large VLDL (%)	5474	-0.762951	-0.93743	-0.588472	1.3e-17	3.36042		3314	-1.75044	-2.01776	-1.48311	7.47e-37	4.01955		3091	-1.49482	-1.81198	-1.17766	4.41e-20	4.60464
Total cholesterol to total lipids ratio in very large VLDL (%)	5474	2.58077	-0.0231421	5.18468	0.0520704	50.4334		3314	-1.6236	-2.5489	-0.698296	0.0005882	13.5181		3091	-3.08622	-4.16077	-2.01166	1.95e-08	15.2637
Cholesterol esters to total lipids ratio in very large VLDL (%)	5474	0.950356	0.466953	1.43376	0.0001175	9.45725		3314	-0.0614347	-0.589465	0.466595	0.819568	7.64858		3091	-0.459142	-1.41917	0.500881	0.34845	13.1949
Free cholesterol to total lipids ratio in very large VLDL (%)	5474	0.603116	0.0788738	1.12736	0.024151	10.1415		3314	-1.73737	-2.08989	-1.38486	8.36e-22	5.20312		3091	-2.41131	-2.92001	-1.90261	2.72e-20	7.15188
Triglycerides to total lipids ratio in very large VLDL (%)	5474	-0.139281	-0.736369	0.457806	0.647475	11.4923		3314	3.65994	2.86869	4.45119	2.01e-19	11.5919		3091	5.06068	4.20345	5.9179	2.31e-30	12.5137
Phospholipids to total lipds ratio in large VLDL (%)	5473	-0.743286	-0.903486	-0.583087	1.29e-19	3.09678		3314	-0.839833	-1.11003	-0.569636	1.23e-09	3.96607		3091	-0.448566	-0.741776	-0.155357	0.0027247	4.18757
Total cholesterol to total lipids ratio in large VLDL (%)	5473	-1.04754	-1.33873	-0.756339	1.98e-12	5.62183		3314	-2.17398	-2.59949	-1.74847	2.74e-23	6.32649		3091	-2.00211	-2.453	-1.55123	5.01e-18	6.57153
Cholesterol esters to total lipids ratio in large VLDL (%)	5473	-0.275979	-0.697448	0.14549	0.19931	8.17857		3314	-1.37868	-1.98026	-0.777092	7.25e-06	8.90201		3091	-1.89566	-2.23694	-1.55437	3.95e-27	5.15618
Free cholesterol to total lipids ratio in large VLDL (%)	5473	-0.510715	-0.930303	-0.0911275	0.017059	8.2418		3314	-0.532214	-0.766758	-0.297671	8.91e-06	3.48178		3091	0.180651	-0.425039	0.786342	0.558723	8.20706
Triglycerides to total lipids ratio in large VLDL (%)	5472	1.81122	1.295	2.32743	6.73e-12	10.6075		3314	5.90934	0.949773	10.8689	0.0195424	73.3184		3091	2.61898	1.9055	3.33246	7.68e-13	10.2619
Phospholipids to total lipds ratio in medium VLDL (%)	5474	-0.011806	-0.0592207	0.0356087	0.625478	0.915207		3314	-0.513369	-0.575793	-0.450946	0	0.970459		3091	-0.764038	-0.82128	-0.706797	0	0.926955
Total cholesterol to total lipids ratio in medium VLDL (%)	5474	-0.82502	-1.01943	-0.630613	1.1e-16	3.7224		3314	-2.37649	-2.66313	-2.08985	0	4.34615		3091	-2.69491	-2.9911	-2.39873	0	4.43583
Cholesterol esters to total lipids ratio in medium VLDL (%)	5474	-0.602121	-0.790011	-0.414231	3.59e-10	3.58046		3314	-1.92547	-2.17697	-1.67397	0	3.80422		3091	-2.14536	-2.39968	-1.89105	0	3.78325
Free cholesterol to total lipids ratio in medium VLDL (%)	5474	-0.227147	-0.278254	-0.176039	3.87e-18	0.989147		3314	-0.439998	-0.518008	-0.361989	6.09e-28	1.15835		3091	-0.555007	-0.640787	-0.469227	5.5e-36	1.25485
Triglycerides to total lipids ratio in medium VLDL (%)	5474	0.827527	0.617308	1.03775	1.41e-14	4.01686		3314	2.89741	2.58503	3.20979	0	4.77773		3091	3.44327	3.12656	3.75999	0	4.83645
Phospholipids to total lipds ratio in small VLDL (%)	5474	0.340971	0.287715	0.394227	1.21e-35	1.0416		3314	-0.0703932	-0.141461	0.0006745	0.0522131	1.06121		3091	-0.424012	-0.506051	-0.341973	9.17e-24	1.22104
Total cholesterol to total lipids ratio in small VLDL (%)	5474	-0.424803	-0.617965	-0.231641	1.65e-05	3.64699		3314	-1.00942	-1.23495	-0.783896	2.67e-18	3.35484		3091	-0.925937	-1.17906	-0.672816	9.18e-13	3.60738
Cholesterol esters to total lipids ratio in small VLDL (%)	5474	-0.464921	-0.644515	-0.285327	4e-07	3.39388		3314	-0.760552	-0.974031	-0.547074	3.42e-12	3.16236		3091	-0.485032	-0.733561	-0.236503	0.0001325	3.52728
Free cholesterol to total lipids ratio in small VLDL (%)	5474	0.0405514	0.0144575	0.0666453	0.0023257	0.50301		3314	-0.239202	-0.272429	-0.205975	0	0.515683		3091	-0.435081	-0.468481	-0.401682	0	0.539283
Triglycerides to total lipids ratio in small VLDL (%)	5474	0.0774528	-0.135167	0.290073	0.475177	4.01608		3314	1.07808	0.845455	1.31071	1.72e-19	3.48257		3091	1.34967	1.10229	1.59706	3e-26	3.56818
Phospholipids to total lipds ratio in very small VLDL (%)	5474	-0.370337	-0.477867	-0.262807	1.61e-11	2.04285		3314	-1.52473	-1.6653	-1.38416	0	2.20953		3091	-2.01221	-2.15814	-1.86629	0	2.30673
Total cholesterol to total lipids ratio in very small VLDL (%)	5474	0.413888	0.180212	0.647565	0.0005201	4.42589		3314	1.52916	1.28597	1.77235	3.54e-34	3.66409		3091	2.46509	2.19418	2.736	0	4.06261
Cholesterol esters to total lipids ratio in very small VLDL (%)	5474	0.203752	0.0455691	0.361934	0.011593	2.99829		3314	1.60121	1.40114	1.80128	0	3.07544		3091	2.63091	2.38845	2.87338	0	3.71855
Free cholesterol to total lipids ratio in very small VLDL (%)	5474	0.209141	0.0952835	0.322998	0.0003198	2.16075		3314	-0.0791844	-0.174961	0.016592	0.105109	1.43111		3091	-0.172331	-0.246697	-0.0979647	5.74e-06	1.09906
Triglycerides to total lipids ratio in very small VLDL (%)	5474	-0.0468126	-0.263226	0.169601	0.671542	4.07998		3314	0.0112957	-0.200411	0.223002	0.91669	3.12875		3091	-0.445092	-0.680167	-0.210017	0.0002089	3.3393
Phospholipids to total lipds ratio in IDL (%)	5474	0.180243	0.121824	0.238662	1.56e-09	1.11592		3314	-0.0395429	-0.100265	0.0211788	0.201753	0.905578		3091	-0.252719	-0.309578	-0.195861	4.67e-18	0.840106
Total cholesterol to total lipids ratio in IDL (%)	5474	-0.164386	-0.29611	-0.0326626	0.0144562	2.50219		3314	0.255972	0.10167	0.410275	0.0011551	2.28906		3091	1.04151	0.874293	1.20872	1.56e-33	2.44403
Cholesterol esters to total lipids ratio in IDL (%)	5474	-0.187828	-0.321644	-0.0540118	0.0059488	2.56164		3314	0.551184	0.401678	0.70069	6.04e-13	2.27352		3091	1.52148	1.36802	1.67494	0	2.36583
Free cholesterol to total lipids ratio in IDL (%)	5474	0.0233445	-0.0343223	0.0810113	0.427461	1.09221		3314	-0.294642	-0.360104	-0.229179	1.74e-18	1.00082		3091	-0.482311	-0.550884	-0.413739	0	1.00388
Triglycerides to total lipids ratio in IDL (%)	5474	-0.0183008	-0.119786	0.0831841	0.723713	1.91605		3314	-0.224686	-0.348722	-0.10065	0.0003881	1.833		3091	-0.788434	-0.932339	-0.644529	1.87e-26	2.07628
Phospholipids to total lipds ratio in large LDL (%)	5474	0.405895	0.329806	0.481985	2.34e-25	1.4567		3314	1.06828	0.927224	1.20933	0	2.11615		3091	1.47409	1.32871	1.61948	0	2.16764
Total cholesterol to total lipids ratio in large LDL (%)	5474	-0.456949	-0.588561	-0.325336	1.11e-11	2.49315		3314	-0.870023	-1.07849	-0.661557	3.91e-16	3.06537		3091	-0.71899	-0.938158	-0.499822	1.45e-10	3.0915
Cholesterol esters to total lipids ratio in large LDL (%)	5474	-0.699624	-0.837048	-0.5622	2.93e-23	2.62824		3314	-1.33076	-1.56997	-1.09156	3.06e-27	3.54579		3091	-1.32493	-1.57799	-1.07187	2.46e-24	3.63909
Free cholesterol to total lipids ratio in large LDL (%)	5474	0.242703	0.191152	0.294255	3.8e-20	0.988459		3314	0.47824	0.397918	0.558563	6.93e-31	1.20185		3091	0.607926	0.526933	0.68892	0	1.20785
Triglycerides to total lipids ratio in large LDL (%)	5474	0.0544801	-0.0384109	0.147371	0.250291	1.75685		3314	-0.190384	-0.310839	-0.069928	0.0019586	1.77929		3091	-0.752523	-0.88478	-0.620266	2.31e-28	1.90924
Phospholipids to total lipds ratio in medium LDL (%)	5474	0.719163	0.536988	0.901339	1.19e-14	3.46584		3314	2.23583	1.42265	3.04901	7.5e-08	11.3604		3091	2.73698	2.43588	3.03807	0	4.42495
Total cholesterol to total lipids ratio in medium LDL (%)	5474	-0.726464	-0.929591	-0.523337	2.65e-12	3.84687		3314	-1.21597	-1.52092	-0.91102	7.15e-15	4.48139		3091	-1.38996	-1.73656	-1.04336	5.14e-15	4.89382
Cholesterol esters to total lipids ratio in medium LDL (%)	5474	-1.42021	-1.7261	-1.11431	1.22e-19	5.82522		3314	-2.94585	-3.42572	-2.46598	1.09e-32	7.14234		3091	-3.75691	-4.29094	-3.22289	0	7.73196
Free cholesterol to total lipids ratio in medium LDL (%)	5474	0.695658	0.56612	0.825195	1.13e-25	2.48399		3314	2.15527	1.31613	2.99441	5.01e-07	11.6851		3091	2.36091	2.13185	2.58997	0	3.4467
Triglycerides to total lipids ratio in medium LDL (%)	5474	0.0057208	-0.0910576	0.102499	0.907749	1.83819		3314	-0.64411	-0.771677	-0.516544	8.62e-23	1.91016		3091	-1.33728	-1.48739	-1.18718	0	2.2223
Phospholipids to total lipds ratio in small LDL (%)	5474	0.968005	0.768107	1.1679	3.26e-21	3.81137		3314	2.33242	1.76915	2.89568	6.57e-16	7.99561		3091	2.94029	2.59861	3.28197	0	5.01328
Total cholesterol to total lipids ratio in small LDL (%)	5474	-0.858733	-1.09692	-0.620546	1.77e-12	4.50665		3314	-1.7065	-2.04942	-1.36358	3.42e-22	5.06727		3091	-2.10797	-2.48345	-1.7325	1.14e-27	5.3495
Cholesterol esters to total lipids ratio in small LDL (%)	5474	-1.48663	-1.81729	-1.15596	1.6e-18	6.2899		3314	-3.27527	-3.7651	-2.78545	2.55e-38	7.3267		3091	-4.25933	-4.79362	-3.72504	0	7.79708
Free cholesterol to total lipids ratio in small LDL (%)	5474	0.629	0.493185	0.764815	1.5e-19	2.59698		3314	1.75055	1.35776	2.14333	3.69e-18	5.57266		3091	2.14563	1.94151	2.34974	0	3.0868
Triglycerides to total lipids ratio in small LDL (%)	5474	-0.10936	-0.206692	-0.0120287	0.0276594	1.83862		3314	-0.411266	-0.523593	-0.298938	8.65e-13	1.66437		3091	-0.828507	-0.952954	-0.704061	6.01e-38	1.80744
Phospholipids to total lipds ratio in very large HDL (%)	5474	0.131179	-0.0952111	0.35757	0.256036	4.30478		3314	-2.81224	-3.08266	-2.54181	0	4.43788		3091	-4.27079	-4.60441	-3.93716	0	5.32228
Total cholesterol to total lipids ratio in very large HDL (%)	5474	0.0634149	-0.147487	0.274317	0.555577	4.00349		3314	2.85025	2.59049	3.11002	0	4.24671		3091	4.24048	3.9226	4.55836	0	5.0714
Cholesterol esters to total lipids ratio in very large HDL (%)	5474	0.0620525	-0.152788	0.276893	0.571266	4.07823		3314	2.88106	2.61115	3.15096	0	4.40224		3091	4.20652	3.87536	4.53768	0	5.23834
Free cholesterol to total lipids ratio in very large HDL (%)	5474	0.0037738	-0.0195077	0.0270552	0.750674	0.437366		3314	-0.0348873	-0.062371	-0.0074036	0.0128645	0.411079		3091	0.0312897	-0.0033251	0.0659045	0.0764298	0.492296
Triglycerides to total lipids ratio in very large HDL (%)	5474	-0.195882	-0.244173	-0.147592	2.21e-15	0.919953		3314	-0.028893	-0.0834951	0.0257091	0.299576	0.829485		3091	0.033026	-0.0386396	0.104692	0.366292	1.02564
Phospholipids to total lipds ratio in large HDL (%)	5474	-0.270359	-0.348434	-0.192284	1.25e-11	1.49494		3314	-0.182037	-0.27729	-0.0867841	0.000182	1.50898		3091	-0.29108	-0.403976	-0.178184	4.55e-07	1.69581
Total cholesterol to total lipids ratio in large HDL (%)	5474	0.442329	0.337017	0.54764	2.24e-16	2.02651		3314	0.0532442	-0.0740627	0.180551	0.41226	2.02889		3091	0.0259421	-0.13011	0.181994	0.744482	2.34057
Cholesterol esters to total lipids ratio in large HDL (%)	5474	0.407409	0.321515	0.493302	2.01e-20	1.65142		3314	0.0641122	-0.0396882	0.167913	0.225977	1.65716		3091	0.0107164	-0.118215	0.139648	0.870552	1.93223
Free cholesterol to total lipids ratio in large HDL (%)	5474	0.0362434	0.0105341	0.0619526	0.005735	0.491109		3314	-0.0127551	-0.0439074	0.0183972	0.422156	0.47957		3091	0.012674	-0.0235898	0.0489379	0.493227	0.528377
Triglycerides to total lipids ratio in large HDL (%)	5474	-0.168575	-0.209	-0.12815	3.65e-16	0.773536		3314	0.128966	0.0832422	0.174689	3.45e-08	0.716352		3091	0.27108	0.213437	0.328723	5.31e-20	0.853874
Phospholipids to total lipds ratio in medium HDL (%)	5474	0.072653	0.0068749	0.138431	0.0304084	1.23802		3314	-0.54212	-0.626829	-0.457411	2.57e-35	1.28669		3091	-1.10378	-1.21914	-0.988421	0	1.74545
Total cholesterol to total lipids ratio in medium HDL (%)	5474	0.157156	0.0710996	0.243211	0.0003465	1.62932		3314	0.597028	0.489032	0.705023	6.33e-27	1.63732		3091	1.13479	0.989853	1.27972	0	2.16355
Cholesterol esters to total lipids ratio in medium HDL (%)	5474	0.205681	0.126969	0.284392	3.12e-07	1.49289		3314	0.637879	0.536975	0.738783	1.61e-34	1.53785		3091	1.11845	0.985882	1.25102	0	1.99053
Free cholesterol to total lipids ratio in medium HDL (%)	5474	-0.0469537	-0.062709	-0.0311984	5.44e-09	0.297264		3314	-0.0399694	-0.0601791	-0.0197597	0.0001075	0.297233		3091	0.0116658	-0.0164615	0.0397931	0.416158	0.392858
Triglycerides to total lipids ratio in medium HDL (%)	5474	-0.233942	-0.288133	-0.17975	3.31e-17	1.04545		3314	-0.0520532	-0.114414	0.0103077	0.101809	0.963849		3091	-0.0300841	-0.100424	0.0402555	0.401758	1.03584
Phospholipids to total lipds ratio in small HDL (%)	5474	0.296486	0.15277	0.440203	5.32e-05	2.71402		3314	1.9655	1.79401	2.13699	0	2.72405		3091	2.61173	2.43989	2.78357	0	2.78673
Total cholesterol to total lipids ratio in small HDL (%)	5474	-0.119677	-0.28917	0.0498151	0.166347	3.19858		3314	-2.01328	-2.19944	-1.82713	0	2.95291		3091	-2.63787	-2.81525	-2.46048	0	2.86183
Cholesterol esters to total lipids ratio in small HDL (%)	5474	-0.251886	-0.429442	-0.0743296	0.0054365	3.3472		3314	-2.19724	-2.3955	-1.99899	0	3.13765		3091	-2.838	-3.03061	-2.64539	0	3.08893
Free cholesterol to total lipids ratio in small HDL (%)	5474	0.13115	0.109404	0.152895	7.2e-32	0.417005		3314	0.186556	0.15919	0.213923	0	0.423927		3091	0.200172	0.168687	0.231657	7.81e-35	0.467906
Triglycerides to total lipids ratio in small HDL (%)	5474	-0.17958	-0.225482	-0.133678	2.03e-14	0.871959		3314	0.0427428	-0.0034975	0.0889831	0.0700179	0.701148		3091	0.0205797	-0.034604	0.0757635	0.464701	0.795161
Mean diameter for VLDL particles (nm)	5474	-0.115287	-0.18355	-0.0470235	0.0009362	1.30395		3314	0.263401	0.190083	0.336718	2.26e-12	1.1293		3091	0.487513	0.413353	0.561673	4.59e-37	1.11583
Mean diameter for LDL particles (nm)	5474	-0.0049676	-0.0104712	0.0005359	0.0768667	0.104318		3314	0.0215804	0.0132161	0.0299448	4.45e-07	0.122986		3091	0.0390288	0.0303894	0.0476682	1.35e-18	0.125504
Mean diameter for HDL particles (nm)	5474	0.0108591	0.0029249	0.0187933	0.0073167	0.152033		3314	-0.0763434	-0.0864633	-0.0662236	0	0.161077		3091	-0.102113	-0.112201	-0.0920254	0	0.157393
Serum total cholesterol (mmol/l)	5474	-0.16514	-0.196706	-0.133575	1.85e-24	0.599732		3314	-0.381047	-0.421996	-0.340098	0	0.63463		3091	-0.475631	-0.519287	-0.431975	0	0.672627
Total cholesterol in VLDL (mmol/l)	5474	-0.0511456	-0.0591884	-0.0431028	3.41e-35	0.156134		3314	-0.0211959	-0.0304792	-0.0119126	7.84e-06	0.144456		3091	-0.0086916	-0.0197295	0.0023462	0.122701	0.164237
Remnant cholesterol (non-HDL, non-LDL -cholesterol) (mmol/l)	5474	-0.0906072	-0.103073	-0.0781419	0	0.24123		3314	-0.0796091	-0.0953735	-0.0638447	8.5e-23	0.24196		3091	-0.0719772	-0.0903955	-0.0535588	2.43e-14	0.27206
Total cholesterol in LDL (mmol/l)	5474	-0.100528	-0.118	-0.0830561	3.47e-29	0.332475		3314	-0.171805	-0.193573	-0.150037	0	0.333877		3091	-0.216153	-0.239646	-0.192661	0	0.354379
Total cholesterol in HDL (mmol/l)	5474	0.0259871	0.0151356	0.0368386	2.73e-06	0.207946		3314	-0.129624	-0.143208	-0.116041	0	0.216567		3091	-0.187511	-0.201769	-0.173253	0	0.229517
Total cholesterol in HDL2 (mmol/l)	5474	0.0217622	0.0145618	0.0289625	3.31e-09	0.138422		3314	-0.0780151	-0.0868723	-0.0691579	0	0.141063		3091	-0.115377	-0.124745	-0.10601	0	0.149609
Total cholesterol in HDL3 (mmol/l)	5474	0.0042381	0.0003252	0.008151	0.0337707	0.0744978		3314	-0.0516166	-0.0566293	-0.0466038	0	0.079641		3091	-0.0721459	-0.0773657	-0.066926	0	0.0843323
Esterified cholesterol (mmol/l)	5471	-0.113313	-0.135882	-0.0907436	1.14e-22	0.428333		3311	-0.264195	-0.293172	-0.235217	0	0.448433		3081	-0.32606	-0.357788	-0.294333	0	0.484224
Free cholesterol (mmol/l)	5470	-0.0522745	-0.0618329	-0.042716	1.48e-26	0.181788		3311	-0.117148	-0.129776	-0.104521	0	0.195374		3079	-0.148743	-0.162235	-0.13525	0	0.208029
Serum total triglycerides (mmol/l)	5474	-0.0793012	-0.0995933	-0.059009	2.17e-14	0.386106		3314	-0.0232296	-0.043101	-0.0033582	0.0219662	0.306626		3091	-0.018424	-0.0408913	0.0040433	0.107965	0.331804
Triglycerides in VLDL (mmol/l)	5474	-0.0583154	-0.0759882	-0.0406426	1.07e-10	0.336425		3314	0.0214885	0.0044744	0.0385026	0.0133247	0.265253		3091	0.052339	0.0335646	0.0711134	4.97e-08	0.279679
Triglycerides in LDL (mmol/l)	5474	-0.0103466	-0.012831	-0.0078621	3.99e-16	0.0472456		3314	-0.0246519	-0.0273801	-0.0219237	0	0.0424926		3091	-0.0400507	-0.0430322	-0.0370693	0	0.0478789
Triglycerides in HDL (mmol/l)	5474	-0.004264	-0.0053571	-0.003171	2.41e-14	0.0208221		3314	-0.0080504	-0.0092956	-0.0068052	5.44e-36	0.0192155		3091	-0.0117552	-0.0132235	-0.010287	0	0.0222664
Diacylglycerol (mmol/l)	5365	-0.0010512	-0.001633	-0.0004695	0.0003996	0.0108612		3195	-0.0005968	-0.0011655	-2.81e-05	0.0397098	0.0084055		3008	-0.0009994	-0.0016466	-0.0003523	0.0024803	0.009243
Ratio of diacylglycerol to triglycerides	5365	-0.0002717	-0.0008107	0.0002673	0.323131	0.0100657		3194	-0.0003029	-0.0009778	0.000372	0.379005	0.0096034		3009	-0.0009715	-0.0016621	-0.0002809	0.0058478	0.0097498
Total phosphoglycerides (mmol/l)	5469	-0.0365346	-0.0509498	-0.0221194	6.95e-07	0.271927		3310	-0.176585	-0.193671	-0.159498	0	0.268426		3079	-0.251129	-0.270088	-0.232171	0	0.302021
Ratio of triglycerides to phosphoglycerides	5469	-0.0280066	-0.0389346	-0.0170787	5.22e-07	0.20749		3309	0.0312472	0.0194368	0.0430576	2.26e-07	0.183309		3079	0.0587675	0.0463474	0.0711877	3.18e-20	0.18447
Phosphatidylcholine and other cholines (mmol/l)	5448	-0.0316483	-0.0461674	-0.0171292	1.96e-05	0.273909		3261	-0.176847	-0.195458	-0.158235	0	0.288068		3053	-0.248636	-0.268299	-0.228972	0	0.311895
Total cholines (mmol/l)	5471	-0.0452399	-0.0610078	-0.0294721	1.95e-08	0.29804		3303	-0.190844	-0.209542	-0.172145	0	0.292248		3081	-0.274231	-0.293973	-0.254489	0	0.317149
Apolipoprotein A-I (g/l)	5474	0.0003226	-0.0055751	0.0062204	0.914606	0.112002		3314	-0.0835285	-0.0912119	-0.0758451	0	0.122038		3091	-0.114962	-0.122961	-0.106963	0	0.130035
Apolipoprotein B (g/l)	5474	-0.0462449	-0.0526804	-0.0398094	0	0.12442		3314	-0.0369131	-0.0447235	-0.0291027	3.37e-20	0.120045		3091	-0.035929	-0.0449278	-0.0269301	6.73e-15	0.133565
Ratio of apolipoprotein B to apolipoprotein A-I	5474	-0.0313596	-0.0358158	-0.0269034	0	0.0867636		3314	0.0010896	-0.0043717	0.0065509	0.695687	0.0844444		3091	0.0123067	0.0058423	0.0187711	0.0001928	0.0956386
Total fatty acids (mmol/l)	5471	-0.44351	-0.528012	-0.359009	1.32e-24	1.60902		3310	-0.823126	-0.920529	-0.725724	0	1.51133		3081	-1.00902	-1.11881	-0.899232	0	1.68094
Estimated description of fatty acid chain length, not actual carbon number	5470	-0.0009304	-0.0196708	0.01781	0.922469	0.354216		3302	0.0531125	0.025015	0.08121	0.0002138	0.411856		3082	-0.003681	-0.029293	0.0219311	0.778116	0.361453
Estimated degree of unsaturation	5470	0.0031619	-4.82e-05	0.006372	0.0535408	0.0605787		3309	-0.0083232	-0.0132111	-0.0034352	0.0008512	0.0714781		3081	-0.006944	-0.0113737	-0.0025142	0.0021334	0.0630669
22:6, docosahexaenoic acid (mmol/l)	5470	-0.0064787	-0.0078824	-0.0050749	1.99e-19	0.0267383		3309	-0.0166981	-0.0186723	-0.0147239	0	0.0303299		3081	-0.023795	-0.0261792	-0.0214108	0	0.0362099
18:2, linoleic acid (mmol/l)	5471	-0.122076	-0.145361	-0.0987916	1.48e-24	0.44277		3305	-0.260648	-0.287307	-0.23399	0	0.414482		3081	-0.294879	-0.322793	-0.266964	0	0.427746
Conjugated linoleic acid (mmol/l)	5469	-0.0023481	-0.0032911	-0.0014052	1.08e-06	0.0178315		3308	-0.0009574	-0.0023515	0.0004367	0.178226	0.0203866		3080	-0.0012521	-0.0022128	-0.0002913	0.0106605	0.0139358
Omega-3 fatty acids (mmol/l)	5471	-0.0136753	-0.0172695	-0.0100811	1.01e-13	0.0685294		3309	-0.0310614	-0.0359166	-0.0262061	2.72e-35	0.0728052		3081	-0.0321791	-0.0375581	-0.0268	4.09e-31	0.0784263
Omega-6 fatty acids (mmol/l)	5471	-0.132184	-0.158135	-0.106233	2.79e-23	0.493284		3308	-0.310111	-0.340915	-0.279307	0	0.480855		3081	-0.360617	-0.393707	-0.327527	0	0.510597
Polyunsaturated fatty acids (mmol/l)	5471	-0.145872	-0.174121	-0.117622	7.1e-24	0.537433		3304	-0.342232	-0.376147	-0.308318	0	0.528939		3081	-0.392805	-0.429591	-0.35602	0	0.565865
Monounsaturated fatty acids; 16:1, 18:1 (mmol/l)	5470	-0.154684	-0.184365	-0.125002	2.76e-24	0.566568		3305	-0.21711	-0.250993	-0.183227	2.14e-35	0.5246		3081	-0.2759	-0.315544	-0.236256	0	0.594887
Saturated fatty acids (mmol/l)	5470	-0.142628	-0.178341	-0.106915	5.85e-15	0.675987		3303	-0.268704	-0.309541	-0.227866	3.47e-37	0.61914		3080	-0.340299	-0.384035	-0.296562	0	0.658506
Ratio of 22:6 docosahexaenoic acid to total fatty acids (%)	5470	-0.0171996	-0.0289455	-0.0054536	0.0041126	0.222377		3308	-0.0914752	-0.109411	-0.0735392	3.26e-23	0.266594		3082	-0.133048	-0.15306	-0.113036	7.55e-38	0.291707
Ratio of 18:2 linoleic acid to total fatty acids (%)	5471	-0.0003902	-0.127118	0.126337	0.995184	2.41004		3304	-0.35057	-0.532536	-0.168605	0.0001613	2.70755		3082	-0.300406	-0.471457	-0.129354	0.0005819	2.44277
Ratio of conjugated linoleic acid to total fatty acids (%)	5469	-0.0140811	-0.0228608	-0.0053015	0.0016746	0.166266		3307	0.0013063	-0.0152511	0.0178637	0.877076	0.239767		3081	-0.0021717	-0.0123839	0.0080405	0.676734	0.147451
Ratio of omega-3 fatty acids to total fatty acids (%)	5471	0.0059701	-0.0214816	0.0334219	0.669876	0.520028		3308	-0.0624879	-0.104242	-0.0207335	0.0033663	0.608735		3082	0.003469	-0.0404125	0.0473506	0.876828	0.622125
Ratio of omega-6 fatty acids to total fatty acids (%)	5471	0.144756	0.0069364	0.282575	0.0395353	2.61195		3307	-0.32621	-0.497164	-0.155257	0.0001862	2.54541		3082	-0.276928	-0.448917	-0.10494	0.0016089	2.4443
Ratio of polyunsaturated fatty acids to total fatty acids (%)	5471	0.150849	0.0058699	0.295828	0.0414212	2.7443		3303	-0.394552	-0.572163	-0.216941	1.37e-05	2.64374		3082	-0.273677	-0.455679	-0.0916758	0.0032185	2.58445
Ratio of monounsaturated fatty acids to total fatty acids (%)	5470	-0.473258	-0.614236	-0.332281	5.11e-11	2.69178		3304	-0.130819	-0.322541	0.0609042	0.181042	2.85296		3082	-0.220685	-0.42351	-0.0178597	0.0329718	2.88708
Ratio of saturated fatty acids to total fatty acids (%)	5470	0.32504	0.230989	0.41909	1.37e-11	1.78634		3302	0.522652	0.371433	0.67387	1.45e-11	2.21787		3081	0.491571	0.34377	0.639372	8.12e-11	2.09978
Glucose (mmol/l)	5449	0.0775889	0.0505584	0.104619	1.92e-08	0.512359		3307	0.134734	0.112029	0.157439	1.08e-30	0.341112		3090	0.181524	0.145819	0.217229	4.66e-23	0.506318
Lactate (mmol/l)	5475	-0.0551918	-0.080766	-0.0296177	2.37e-05	0.481279		3305	-0.0647101	-0.10698	-0.0224407	0.0027058	0.622616		3090	0.0654935	0.0335713	0.0974157	5.89e-05	0.45104
Citrate (mmol/l)	5467	-0.0029358	-0.0042452	-0.0016265	1.13e-05	0.0250689		3298	0.008847	0.0073523	0.0103417	1.51e-30	0.0230918		3089	0.0023781	0.000834	0.0039221	0.00255	0.0222682
Alanine (mmol/l)	5475	-0.0019733	-0.0053672	0.0014207	0.254431	0.064161		3314	-0.0074636	-0.0110132	-0.003914	3.84e-05	0.052582		3090	0.0117334	0.0078773	0.0155896	2.71e-09	0.0552727
Glutamine (mmol/l)	5467	-0.0201292	-0.0231484	-0.0171101	1.83e-38	0.0579426		3313	0.0334334	0.0295079	0.037359	0	0.0608716		3090	0.0639999	0.059622	0.0683777	0	0.070399
Histidine (mmol/l)	5466	-0.0020212	-0.0027826	-0.0012598	2.02e-07	0.0143252		3121	0.0027156	0.0020649	0.0033662	3.98e-16	0.0095021		3090	0.0049982	0.0039415	0.006055	3.28e-20	0.0152542
Isoleucine (mmol/l)	5475	-0.0012561	-0.0022069	-0.0003052	0.0096322	0.0180898		3312	0.0063324	0.0056038	0.0070609	0	0.0114765		3090	0.0095742	0.0087632	0.0103853	0	0.0126161
Leucine (mmol/l)	5475	0.0008053	9.71e-06	0.0016009	0.0472683	0.0150727		3314	0.0090547	0.0084546	0.0096548	0	0.0100809		3090	0.0117186	0.0110613	0.012376	0	0.0110928
Valine (mmol/l)	5476	-0.0009716	-0.0028079	0.0008646	0.299624	0.0349505		3314	0.0172809	0.0155003	0.0190615	0	0.0282889		3090	0.0247447	0.0228593	0.0266301	0	0.029971
Phenylalanine (mmol/l)	5464	0.0003493	-0.0001067	0.0008052	0.13327	0.0086281		3312	0.0017776	0.0014348	0.0021204	6.23e-24	0.00519		3089	0.0022477	0.0018363	0.0026592	2.57e-26	0.0060219
Tyrosine (mmol/l)	5459	-4.31e-06	-0.0008446	0.0008359	0.991974	0.0158755		3288	0.0023923	0.0017294	0.0030551	1.81e-12	0.0100213		3090	0.005921	0.005173	0.006669	0	0.011434
Acetate (mmol/l)	5476	-0.000612	-0.0018895	0.0006655	0.347691	0.0241092		3312	0.0015017	0.0008555	0.002148	5.4e-06	0.0094834		3088	0.002715	0.000757	0.004673	0.0065882	0.0279828
Acetoacetate (mmol/l)	5471	-0.003816	-0.006312	-0.0013199	0.002738	0.0472497		3314	0.0005496	-0.0009945	0.0020938	0.485303	0.022528		3090	0.0021236	-0.000696	0.0049433	0.139846	0.0402998
3-hydroxybutyrate (mmol/l)	5473	-0.013787	-0.0189222	-0.0086519	1.47e-07	0.0976791		3312	-0.0200449	-0.0255002	-0.0145896	7.19e-13	0.0810837		3086	-0.0382056	-0.0472554	-0.0291559	1.85e-16	0.13119
Creatinine (mmol/l)	5468	8.01e-05	-0.0002354	0.0003956	0.618883	0.0061257		3310	0.00651	0.005921	0.007099	0	0.0093926		3090	0.0123644	0.0117431	0.0129857	0	0.0107416
Albumin (signal area)	5467	-0.000852	-0.0010418	-0.0006623	1.78e-18	0.0036111		3314	0.0008594	0.0005976	0.0011212	1.41e-10	0.0038825		3091	0.0027253	0.0024158	0.0030348	0	0.0046368
Glycoprotein acetyls, mainly a1-acid glycoprotein (mmol/l)	5475	-0.0362739	-0.043411	-0.0291368	3.46e-23	0.138626		3311	-0.0540072	-0.0620519	-0.0459626	1.32e-38	0.128552		3090	-0.0636413	-0.0724517	-0.054831	0	0.135432
Complete case sample
Unstandardized outcome	N	Beta	LCL	UCL	P-value	SD		N	Beta	LCL	UCL	P-value	SD		N	Beta	LCL	UCL	P-value	SD
Concentration of chylomicrons and extremely large VLDL particles (mol/l)	732	-1.19e-11	-2.83e-11	4.38e-12	0.151477	1.07e-10		732	8.75e-12	-1.32e-12	1.88e-11	0.0885824	7.2e-11		732	2.34e-11	1.08e-11	3.6e-11	0.0002842	7.71e-11
Total lipids in chylomicrons and extremely large VLDL (mmol/l)	732	-0.0026053	-0.0062533	0.0010427	0.161314	0.0238477		732	0.0019006	-0.0003808	0.004182	0.102368	0.0162306		732	0.0052897	0.002501	0.0080785	0.0002114	0.0172744
Phospholipids in chylomicrons and extremely large VLDL (mmol/l)	732	-0.0003233	-0.0007658	0.0001192	0.151917	0.0029041		732	0.000201	-7.48e-05	0.0004768	0.152856	0.0019655		732	0.0005627	0.0002316	0.0008937	0.00089	0.0020498
Total cholesterol in chylomicrons and extremely large VLDL (mmol/l)	732	-0.0004724	-0.0010245	7.97e-05	0.0934018	0.0036863		732	0.0001707	-0.0002082	0.0005496	0.37663	0.0026777		732	0.0007744	0.0002908	0.0012579	0.0017338	0.0030295
Cholesterol esters in chylomicrons and extremely large VLDL (mmol/l)	732	-0.0002488	-0.0005226	2.5e-05	0.0748873	0.0018483		732	4.93e-05	-0.0001516	0.0002503	0.629865	0.0014207		732	0.0004026	0.0001364	0.0006688	0.0030836	0.0016853
Free cholesterol in chylomicrons and extremely large VLDL (mmol/l)	732	-0.0002237	-0.0005172	6.98e-05	0.134969	0.0019324		732	0.0001215	-6.57e-05	0.0003088	0.202905	0.0013262		732	0.0003711	0.0001472	0.0005949	0.0011877	0.0013902
Triglycerides in chylomicrons and extremely large VLDL (mmol/l)	732	-0.0018097	-0.0044764	0.0008571	0.183189	0.0173412		732	0.001531	-0.0001046	0.0031667	0.0665195	0.0116566		732	0.0039582	0.001977	0.0059395	9.61e-05	0.0122525
Concentration of very large VLDL particles (mol/l)	732	-6.7e-11	-1.57e-10	2.28e-11	0.143361	5.91e-10		732	6.45e-11	6.67e-12	1.22e-10	0.0288802	4.08e-10		732	1.55e-10	8.8e-11	2.23e-10	6.96e-06	4.28e-10
Total lipids in very large VLDL (mmol/l)	732	-0.0066599	-0.0152857	0.0019659	0.130008	0.0569777		732	0.0059439	0.0002683	0.0116195	0.0401367	0.039931		732	0.0147329	0.0082055	0.0212603	1.08e-05	0.0418443
Phospholipids in very large VLDL (mmol/l)	732	-0.0011226	-0.0025708	0.0003255	0.12846	0.0095431		732	0.0006749	-0.0002571	0.0016069	0.155546	0.0065581		732	0.0019535	0.0008623	0.0030447	0.0004674	0.0068733
Total cholesterol in very large VLDL (mmol/l)	732	-0.0014238	-0.0030719	0.0002244	0.0903165	0.0109758		732	0.0008585	-0.0002618	0.0019787	0.132888	0.0079269		732	0.0026583	0.0012925	0.0040241	0.0001441	0.0086451
Cholesterol esters in very large VLDL (mmol/l)	732	-0.0007402	-0.0015748	9.44e-05	0.0820881	0.0055801		732	0.0005644	-2.21e-05	0.001151	0.0592512	0.0041528		732	0.0016198	0.0009074	0.0023322	9.34e-06	0.0045754
Free cholesterol in very large VLDL (mmol/l)	732	-0.0006835	-0.0015054	0.0001385	0.103002	0.0054503		732	0.0002942	-0.000245	0.0008333	0.284434	0.0038154		732	0.0010375	0.0003806	0.0016945	0.0020063	0.0040958
Triglycerides in very large VLDL (mmol/l)	732	-0.0041133	-0.00966	0.0014334	0.14586	0.0365811		732	0.0044111	0.0007697	0.0080526	0.0176554	0.025581		732	0.0101212	0.0060252	0.0142171	1.5e-06	0.0265173
Concentration of large VLDL particles (mol/l)	732	-3.85e-10	-7.86e-10	1.72e-11	0.0606332	2.7e-09		732	3.54e-10	6.18e-11	6.46e-10	0.0176514	2.05e-09		732	7.97e-10	4.79e-10	1.11e-09	1.05e-06	2.14e-09
Total lipids in large VLDL (mmol/l)	732	-0.0236141	-0.0476857	0.0004575	0.0545042	0.162201		732	0.0194323	0.0017536	0.037111	0.0312571	0.123722		732	0.0467748	0.0274993	0.0660503	2.29e-06	0.129652
Phospholipids in large VLDL (mmol/l)	732	-0.004368	-0.0086742	-6.17e-05	0.046813	0.0290111		732	0.0028482	-0.0003069	0.0060032	0.0767718	0.0220572		732	0.0073927	0.0039366	0.0108489	3.01e-05	0.0232345
Total cholesterol in large VLDL (mmol/l)	732	-0.0059189	-0.0112971	-0.0005407	0.0310515	0.0365334		732	0.0026831	-0.0013399	0.006706	0.190826	0.0282507		732	0.0090039	0.0044734	0.0135345	0.0001044	0.0302136
Cholesterol esters in large VLDL (mmol/l)	732	-0.0030904	-0.0055683	-0.0006124	0.0145823	0.0170432		732	0.0009393	-0.0010256	0.0029042	0.348302	0.0138589		732	0.0042598	0.0020326	0.006487	0.0001872	0.0150092
Free cholesterol in large VLDL (mmol/l)	732	-0.0028289	-0.005778	0.0001201	0.0600593	0.0197791		732	0.0017451	-0.0003389	0.003829	0.100615	0.0145874		732	0.0047448	0.0024176	0.0070719	6.9e-05	0.0153561
Triglycerides in large VLDL (mmol/l)	732	-0.0133259	-0.0277547	0.0011029	0.0702184	0.0969381		732	0.0139231	0.0033792	0.0244671	0.009722	0.0737458		732	0.0303853	0.0190487	0.041722	1.88e-07	0.0767048
Concentration of medium VLDL particles (mol/l)	732	-1.12e-09	-1.97e-09	-2.63e-10	0.0104581	5.92e-09		732	8e-10	1.06e-10	1.49e-09	0.0238444	4.89e-09		732	1.88e-09	1.14e-09	2.63e-09	8.8e-07	5.17e-09
Total lipids in medium VLDL (mmol/l)	732	-0.0392926	-0.0680975	-0.0104877	0.0075728	0.200387		732	0.022528	-0.0012833	0.0463393	0.0636544	0.167963		732	0.0606398	0.0349472	0.0863323	4.26e-06	0.178288
Phospholipids in medium VLDL (mmol/l)	732	-0.0080902	-0.0136062	-0.0025742	0.004101	0.0384099		732	0.0027316	-0.0018148	0.0072779	0.238559	0.0321504		732	0.0092037	0.0042267	0.0141807	0.0003027	0.0343466
Total cholesterol in medium VLDL (mmol/l)	732	-0.0118499	-0.0192091	-0.0044907	0.0016363	0.0515782		732	-0.0016507	-0.0079213	0.0046199	0.605452	0.0449919		732	0.0077811	0.0006533	0.0149088	0.0324296	0.0490077
Cholesterol esters in medium VLDL (mmol/l)	732	-0.0064505	-0.0104534	-0.0024477	0.0016225	0.0280555		732	-0.0030216	-0.0064715	0.0004283	0.0859489	0.0251842		732	0.0024755	-0.0015307	0.0064817	0.225485	0.0275493
Free cholesterol in medium VLDL (mmol/l)	732	-0.0053982	-0.0090701	-0.0017263	0.0040143	0.0255212		732	0.0014011	-0.0015976	0.0043997	0.359294	0.0211536		732	0.0052938	0.0020097	0.008578	0.0016178	0.0226188
Triglycerides in medium VLDL (mmol/l)	732	-0.0193517	-0.0357064	-0.0029971	0.020454	0.113204		732	0.0215233	0.0081805	0.0348662	0.0016052	0.0936566		732	0.0435827	0.0296466	0.0575189	1.36e-09	0.0979024
Concentration of small VLDL particles (mol/l)	732	-1.63e-09	-2.46e-09	-8.09e-10	0.0001096	5.85e-09		732	1.57e-10	-5.44e-10	8.58e-10	0.660903	5.11e-09		732	5.93e-10	-2.22e-10	1.41e-09	0.153693	5.69e-09
Total lipids in small VLDL (mmol/l)	732	-0.0359804	-0.0522921	-0.0196688	1.7e-05	0.117126		732	-0.0012471	-0.0157213	0.0132271	0.865722	0.106577		732	0.0059476	-0.0111454	0.0230406	0.494753	0.119748
Phospholipids in small VLDL (mmol/l)	732	-0.0071542	-0.0103744	-0.0039341	1.48e-05	0.0232283		732	-0.0010914	-0.0039645	0.0017817	0.45606	0.0214733		732	-0.0012143	-0.0046667	0.002238	0.490063	0.0246358
Total cholesterol in small VLDL (mmol/l)	732	-0.0138455	-0.019825	-0.0078661	6.41e-06	0.042853		732	-0.0050877	-0.0107109	0.0005355	0.0761043	0.0419732		732	-0.0037667	-0.0106605	0.003127	0.283758	0.0483598
Cholesterol esters in small VLDL (mmol/l)	732	-0.0086626	-0.012768	-0.0045572	3.84e-05	0.0290652		732	-0.0035854	-0.0074192	0.0002484	0.066765	0.0286072		732	-0.0022449	-0.0070113	0.0025215	0.355446	0.0332734
Free cholesterol in small VLDL (mmol/l)	732	-0.005186	-0.0073747	-0.0029973	3.91e-06	0.0157472		732	-0.0014771	-0.0034678	0.0005135	0.145605	0.01478		732	-0.001464	-0.0038434	0.0009154	0.227452	0.0169356
Triglycerides in small VLDL (mmol/l)	732	-0.0149843	-0.0234094	-0.0065592	0.000509	0.0594035		732	0.0049133	-0.0020286	0.0118552	0.165101	0.0498003		732	0.0109813	0.003218	0.0187447	0.0056276	0.0541716
Concentration of very small VLDL particles (mol/l)	732	-1.72e-09	-2.38e-09	-1.05e-09	4.7e-07	4.62e-09		732	-1.83e-09	-2.47e-09	-1.19e-09	2.57e-08	4.82e-09		732	-2.47e-09	-3.21e-09	-1.72e-09	1.61e-10	5.55e-09
Total lipids in very small VLDL (mmol/l)	732	-0.0240123	-0.0344359	-0.0135887	7.13e-06	0.0727872		732	-0.0187605	-0.0286012	-0.0089198	0.0001964	0.0735282		732	-0.0257422	-0.0375051	-0.0139794	1.97e-05	0.0846189
Phospholipids in very small VLDL (mmol/l)	732	-0.0077614	-0.0112915	-0.0042312	1.81e-05	0.0242129		732	-0.0113356	-0.0146447	-0.0080264	3.55e-11	0.025224		732	-0.0150742	-0.0187879	-0.0113605	6.19e-15	0.0279457
Total cholesterol in very small VLDL (mmol/l)	732	-0.0091293	-0.01565	-0.0026085	0.0061339	0.0447517		732	-0.0032513	-0.0088348	0.0023323	0.253339	0.0407383		732	-0.0042632	-0.0109583	0.0024319	0.211657	0.0469186
Cholesterol esters in very small VLDL (mmol/l)	732	-0.0060307	-0.010458	-0.0016034	0.0076583	0.0307183		732	4.68e-05	-0.0038865	0.0039802	0.981362	0.0286456		732	0.0006028	-0.0042894	0.0054951	0.808913	0.0341075
Free cholesterol in very small VLDL (mmol/l)	732	-0.003092	-0.0054657	-0.0007183	0.0107506	0.0157713		732	-0.0033113	-0.0051379	-0.0014848	0.0003963	0.0135416		732	-0.0049487	-0.0069393	-0.0029581	1.3e-06	0.0143653
Triglycerides in very small VLDL (mmol/l)	732	-0.0071249	-0.0099007	-0.004349	5.91e-07	0.0196918		732	-0.0041064	-0.0064613	-0.0017514	0.0006533	0.0176442		732	-0.0062828	-0.0091827	-0.0033828	2.38e-05	0.0208705
Concentration of IDL particles (mol/l)	732	-3.68e-09	-5.66e-09	-1.69e-09	0.000299	1.37e-08		732	-6.37e-09	-8.2e-09	-4.53e-09	2.24e-11	1.39e-08		732	-8.96e-09	-1.1e-08	-6.97e-09	7.27e-18	1.5e-08
Total lipids in IDL (mmol/l)	732	-0.0450412	-0.0705216	-0.0195609	0.0005504	0.176498		732	-0.0829339	-0.106999	-0.0588689	2.73e-11	0.182699		732	-0.11005	-0.136368	-0.0837317	1.01e-15	0.196992
Phospholipids in IDL (mmol/l)	732	-0.0104993	-0.0173997	-0.0035988	0.0029109	0.0474531		732	-0.0227223	-0.0289353	-0.0165093	1.73e-12	0.0471278		732	-0.0324324	-0.0389967	-0.0258682	5.3e-21	0.0497545
Total cholesterol in IDL (mmol/l)	732	-0.0270206	-0.0443753	-0.0096659	0.00232	0.11982		732	-0.0487565	-0.0650471	-0.0324658	6.41e-09	0.123115		732	-0.0588358	-0.0768121	-0.0408594	2.38e-10	0.131826
Cholesterol esters in IDL (mmol/l)	732	-0.0198291	-0.0321279	-0.0075303	0.001614	0.0851889		732	-0.0315034	-0.0430951	-0.0199116	1.27e-07	0.087482		732	-0.0344628	-0.0474509	-0.0214747	2.47e-07	0.0941167
Free cholesterol in IDL (mmol/l)	732	-0.0071855	-0.0125896	-0.0017815	0.0092289	0.0370741		732	-0.0172208	-0.0221203	-0.0123212	1.13e-11	0.0370897		732	-0.0244132	-0.0295748	-0.0192516	1.82e-19	0.0390314
Triglycerides in IDL (mmol/l)	732	-0.0075141	-0.0104898	-0.0045384	8.9e-07	0.0208286		732	-0.0114967	-0.0141302	-0.0088633	6.14e-17	0.0204639		732	-0.0187631	-0.0218653	-0.0156609	7.57e-30	0.0243333
Concentration of large LDL particles (mol/l)	732	-5.96e-09	-9.71e-09	-2.21e-09	0.0018596	2.58e-08		732	-1.2e-08	-1.54e-08	-8.7e-09	2.95e-12	2.52e-08		732	-1.79e-08	-2.14e-08	-1.44e-08	3.89e-22	2.68e-08
Total lipids in large LDL (mmol/l)	732	-0.0537029	-0.0860209	-0.0213848	0.0011567	0.224862		732	-0.111368	-0.141655	-0.0810821	1.32e-12	0.229997		732	-0.158211	-0.190659	-0.125762	1.6e-20	0.246129
Phospholipids in large LDL (mmol/l)	732	-0.0106799	-0.0172736	-0.0040863	0.0015358	0.0457908		732	-0.0224186	-0.0285655	-0.0162716	1.98e-12	0.046732		732	-0.0306176	-0.0372326	-0.0240025	9.53e-19	0.0499581
Total cholesterol in large LDL (mmol/l)	732	-0.0362046	-0.0598379	-0.0125713	0.0027246	0.163899		732	-0.0763764	-0.0984973	-0.0542556	2.51e-11	0.167448		732	-0.105807	-0.129503	-0.0821107	1.3e-17	0.177792
Cholesterol esters in large LDL (mmol/l)	732	-0.0281147	-0.0458595	-0.0103699	0.0019406	0.123212		732	-0.0567373	-0.0734366	-0.040038	5.06e-11	0.126374		732	-0.0776349	-0.09562	-0.0596497	1.31e-16	0.134482
Free cholesterol in large LDL (mmol/l)	732	-0.0080956	-0.0140686	-0.0021227	0.0079647	0.0412939		732	-0.0195893	-0.0250786	-0.0141001	5.59e-12	0.0414797		732	-0.0281765	-0.03395	-0.0224031	1.48e-20	0.0437303
Triglycerides in large LDL (mmol/l)	732	-0.0068087	-0.01015	-0.0034673	6.97e-05	0.0231817		732	-0.0126135	-0.0154611	-0.0097659	2.27e-17	0.0219768		732	-0.021696	-0.0248813	-0.0185106	1.28e-36	0.0252175
Concentration of medium LDL particles (mol/l)	732	-5.16e-09	-8.47e-09	-1.86e-09	0.0022413	2.28e-08		732	-9.59e-09	-1.24e-08	-6.74e-09	7.6e-11	2.16e-08		732	-1.48e-08	-1.78e-08	-1.18e-08	8.8e-21	2.28e-08
Total lipids in medium LDL (mmol/l)	732	-0.0331129	-0.0531706	-0.0130552	0.0012451	0.139572		732	-0.0632727	-0.081779	-0.0447664	3.86e-11	0.139971		732	-0.0948389	-0.114682	-0.0749955	8.01e-20	0.149965
Phospholipids in medium LDL (mmol/l)	732	-0.0071012	-0.0108238	-0.0033785	0.0001947	0.0263765		732	-0.0132225	-0.016921	-0.0095241	5.14e-12	0.0280118		732	-0.0176249	-0.0216546	-0.0135952	5.41e-17	0.0304222
Total cholesterol in medium LDL (mmol/l)	732	-0.0225869	-0.0376737	-0.0075001	0.0033947	0.104129		732	-0.0426491	-0.0563242	-0.0289741	1.5e-09	0.1031		732	-0.0639738	-0.0786355	-0.049312	6.36e-17	0.109523
Cholesterol esters in medium LDL (mmol/l)	732	-0.0184398	-0.0309178	-0.0059618	0.0038293	0.0857878		732	-0.0342818	-0.0453978	-0.0231659	2.25e-09	0.083663		732	-0.0519843	-0.0638841	-0.0400844	5.88e-17	0.0886337
Free cholesterol in medium LDL (mmol/l)	732	-0.00415	-0.0069047	-0.0013954	0.0031998	0.0192835		732	-0.0083927	-0.0110454	-0.0057401	8.83e-10	0.0199069		732	-0.0120301	-0.014847	-0.0092132	2.64e-16	0.0212219
Triglycerides in medium LDL (mmol/l)	732	-0.0034265	-0.0056407	-0.0012124	0.0024652	0.0154181		732	-0.0073656	-0.0091157	-0.0056156	6.72e-16	0.0132808		732	-0.0131751	-0.0150158	-0.0113345	0	0.0145455
Concentration of small LDL particles (mol/l)	732	-5.23e-09	-8.77e-09	-1.68e-09	0.0039114	2.49e-08		732	-9.29e-09	-1.24e-08	-6.15e-09	9.46e-09	2.36e-08		732	-1.55e-08	-1.88e-08	-1.22e-08	2.99e-19	2.48e-08
Total lipids in small LDL (mmol/l)	732	-0.0197008	-0.0323843	-0.0070173	0.0023762	0.088748		732	-0.0361562	-0.0478541	-0.0244583	2.08e-09	0.0879654		732	-0.0564004	-0.0688628	-0.043938	4.97e-18	0.0934381
Phospholipids in small LDL (mmol/l)	732	-0.0040943	-0.0066555	-0.0015331	0.0017674	0.0183596		732	-0.0079291	-0.0104417	-0.0054165	9.73e-10	0.0189433		732	-0.011433	-0.0141248	-0.0087413	3.75e-16	0.0202305
Total cholesterol in small LDL (mmol/l)	732	-0.0133122	-0.0227785	-0.0038458	0.0059111	0.0654348		732	-0.0248058	-0.0333448	-0.0162669	1.71e-08	0.0639467		732	-0.039047	-0.0481304	-0.0299636	1.72e-16	0.0675
Cholesterol esters in small LDL (mmol/l)	732	-0.0111345	-0.0192496	-0.0030193	0.0072301	0.0558047		732	-0.0209654	-0.0280299	-0.0139008	8.52e-09	0.0528545		732	-0.0329054	-0.0403497	-0.0254611	2.63e-17	0.0552087
Free cholesterol in small LDL (mmol/l)	732	-0.0021768	-0.0038778	-0.0004759	0.0122038	0.0119632		732	-0.0038455	-0.005469	-0.0022221	3.94e-06	0.0120589		732	-0.0061549	-0.0078957	-0.0044141	8.62e-12	0.0129234
Triglycerides in small LDL (mmol/l)	732	-0.0022871	-0.0036309	-0.0009434	0.0008756	0.0093871		732	-0.0034333	-0.0044702	-0.0023964	1.49e-10	0.0077797		732	-0.0059095	-0.0070674	-0.0047516	3.19e-22	0.0086018
Concentration of very large HDL particles (mol/l)	732	8.79e-09	-7.06e-09	2.46e-08	0.276687	1.15e-07		732	-6.35e-08	-7.88e-08	-4.82e-08	1.62e-15	1.17e-07		732	-9.03e-08	-1.05e-07	-7.52e-08	2.7e-29	1.15e-07
Total lipids in very large HDL (mmol/l)	732	0.0130112	-0.0060172	0.0320397	0.179882	0.138488		732	-0.0649628	-0.0832985	-0.0466271	7.83e-12	0.139163		732	-0.0979596	-0.116568	-0.0793514	1.87e-23	0.137679
Phospholipids in very large HDL (mmol/l)	732	0.0061343	-0.0042023	0.0164709	0.244364	0.0748697		732	-0.0447902	-0.0546543	-0.034926	3.91e-18	0.075624		732	-0.061475	-0.0709779	-0.0519721	1.6e-33	0.0740546
Total cholesterol in very large HDL (mmol/l)	732	0.0075562	-0.0014359	0.0165482	0.0994303	0.0655609		732	-0.0180911	-0.0266875	-0.0094946	4.02e-05	0.0645507		732	-0.0342619	-0.0439171	-0.0246066	7.28e-12	0.0672559
Cholesterol esters in very large HDL (mmol/l)	732	0.0057688	-0.0007273	0.0122649	0.0816819	0.0473622		732	-0.0099053	-0.0161719	-0.0036387	0.0019887	0.0468493		732	-0.0225467	-0.0299398	-0.0151537	3.35e-09	0.0507802
Free cholesterol in very large HDL (mmol/l)	732	0.001789	-0.0008322	0.0044102	0.18068	0.0189644		732	-0.0082183	-0.0106659	-0.0057706	8.35e-11	0.018556		732	-0.0118109	-0.0142707	-0.009351	5.54e-20	0.0179546
Triglycerides in very large HDL (mmol/l)	732	-0.0006864	-0.0014684	9.56e-05	0.0852518	0.005202		732	-0.0020039	-0.0026392	-0.0013687	9.86e-10	0.0045577		732	-0.0021651	-0.0028782	-0.001452	3.92e-09	0.0049619
Concentration of large HDL particles (mol/l)	732	2.78e-08	-4.06e-09	5.97e-08	0.0870891	2.3e-07		732	-1.56e-07	-1.87e-07	-1.26e-07	3.42e-22	2.38e-07		732	-2.22e-07	-2.53e-07	-1.9e-07	6.98e-39	2.48e-07
Total lipids in large HDL (mmol/l)	732	0.0216639	-0.0025267	0.0458544	0.0791388	0.174097		732	-0.116469	-0.139706	-0.0932317	1.56e-21	0.179625		732	-0.159175	-0.182972	-0.135379	1.68e-35	0.186405
Phospholipids in large HDL (mmol/l)	732	0.0087298	-0.0019375	0.0193971	0.108565	0.0767964		732	-0.0552407	-0.0655351	-0.0449463	3e-24	0.0800576		732	-0.0774457	-0.0881132	-0.0667782	0	0.0847908
Total cholesterol in large HDL (mmol/l)	732	0.0131974	-0.0002527	0.0266474	0.0544503	0.096701		732	-0.0589303	-0.0717613	-0.0460993	1.7e-18	0.0985359		732	-0.0788781	-0.0919506	-0.0658055	1.01e-29	0.100684
Cholesterol esters in large HDL (mmol/l)	732	0.0103786	-0.0001951	0.0209522	0.0543681	0.07594		732	-0.0464974	-0.0565842	-0.0364105	1.29e-18	0.0774962		732	-0.062257	-0.0725854	-0.0519285	1.13e-29	0.0794913
Free cholesterol in large HDL (mmol/l)	732	0.0028158	-7.87e-05	0.0057103	0.0565463	0.0208952		732	-0.0124522	-0.015214	-0.0096905	6.5e-18	0.0211511		732	-0.0166617	-0.0194195	-0.0139039	8.62e-30	0.0212981
Triglycerides in large HDL (mmol/l)	732	-0.0002836	-0.0007825	0.0002154	0.264854	0.0034851		732	-0.002379	-0.0028724	-0.0018856	3.98e-20	0.003647		732	-0.0026632	-0.0031643	-0.0021621	7.6e-24	0.0038425
Concentration of medium HDL particles (mol/l)	732	5.47e-09	-1.88e-08	2.98e-08	0.658393	1.68e-07		732	-1.31e-07	-1.54e-07	-1.07e-07	9.05e-26	1.85e-07		732	-1.79e-07	-2.09e-07	-1.5e-07	1.35e-29	2.35e-07
Total lipids in medium HDL (mmol/l)	732	0.004659	-0.0075976	0.0169155	0.455751	0.0852938		732	-0.0673117	-0.0792775	-0.0553458	2.54e-26	0.093971		732	-0.0898033	-0.105219	-0.0743873	5.75e-28	0.120066
Phospholipids in medium HDL (mmol/l)	732	0.000776	-0.0059792	0.0075311	0.821641	0.0466883		732	-0.0364364	-0.0428977	-0.0299752	1.96e-26	0.05101		732	-0.0527203	-0.060717	-0.0447237	1.25e-34	0.0638699
Total cholesterol in medium HDL (mmol/l)	732	0.0057122	-0.0001467	0.0115711	0.056003	0.0406352		732	-0.0283487	-0.0340239	-0.0226736	2.09e-21	0.0433798		732	-0.0344714	-0.0420922	-0.0268505	5.16e-18	0.0563935
Cholesterol esters in medium HDL (mmol/l)	732	0.0051563	0.0003121	0.0100005	0.0369892	0.0335414		732	-0.0227374	-0.0274568	-0.018018	4.22e-20	0.0357189		732	-0.0272871	-0.033618	-0.0209561	1.44e-16	0.046537
Free cholesterol in medium HDL (mmol/l)	732	0.0005563	-0.0005199	0.0016326	0.310536	0.0074832		732	-0.0056384	-0.0066756	-0.0046012	8.4e-25	0.0080651		732	-0.0072309	-0.0085736	-0.0058882	2.12e-24	0.0103136
Triglycerides in medium HDL (mmol/l)	732	-0.0018323	-0.002933	-0.0007316	0.001133	0.0079438		732	-0.0024357	-0.0034641	-0.0014074	3.94e-06	0.0076735		732	-0.0025979	-0.0037771	-0.0014187	1.74e-05	0.0086624
Concentration of small HDL particles (mol/l)	732	-8.27e-09	-4.3e-08	2.64e-08	0.639957	2.53e-07		732	-7.61e-08	-1.12e-07	-3.98e-08	4.37e-05	2.77e-07		732	-1.57e-07	-2.02e-07	-1.11e-07	2.24e-11	3.47e-07
Total lipids in small HDL (mmol/l)	732	-0.003469	-0.0135805	0.0066425	0.50082	0.0708665		732	-0.039879	-0.0504548	-0.0293031	3.7e-13	0.0812182		732	-0.0700159	-0.0833754	-0.0566564	2.84e-23	0.105969
Phospholipids in small HDL (mmol/l)	732	0.0013124	-0.0048106	0.0074353	0.67403	0.0449167		732	-0.0057649	-0.0120598	0.00053	0.0726023	0.0476418		732	-0.0162098	-0.0241967	-0.0082229	7.44e-05	0.0592313
Total cholesterol in small HDL (mmol/l)	732	-0.002414	-0.0092312	0.0044032	0.487162	0.0445626		732	-0.0331196	-0.039187	-0.0270523	5.57e-25	0.0464386		732	-0.0515581	-0.0582115	-0.0449047	0	0.0557953
Cholesterol esters in small HDL (mmol/l)	732	-0.0027645	-0.0088824	0.0033534	0.375302	0.0399676		732	-0.0296025	-0.0349447	-0.0242602	1.22e-25	0.0405949		732	-0.0450283	-0.0505724	-0.0394842	0	0.0467537
Free cholesterol in small HDL (mmol/l)	732	0.0003486	-0.0009827	0.0016799	0.607369	0.0095624		732	-0.0034367	-0.0047697	-0.0021037	5.28e-07	0.0101974		732	-0.006562	-0.0083438	-0.0047802	1.23e-12	0.0133917
Triglycerides in small HDL (mmol/l)	732	-0.0023703	-0.0036376	-0.001103	0.0002584	0.0086701		732	-0.0009719	-0.0020293	8.55e-05	0.0715688	0.0077157		732	-0.0023897	-0.0036557	-0.0011238	0.0002265	0.0089916
Phospholipids to total lipds ratio in chylomicrons and extremely large VLDL (%)	732	-0.0233541	-0.130521	0.0838123	0.668898	1.00532		732	-0.187288	-0.334561	-0.040016	0.0127568	1.01991		732	-0.535332	-0.72235	-0.348314	2.73e-08	2.54904
Total cholesterol to total lipids ratio in chylomicrons and extremely large VLDL (%)	732	-0.772957	-1.37513	-0.170778	0.0119484	3.2185		732	-1.28228	-1.77846	-0.786088	4.96e-07	3.61436		732	-1.12823	-1.73145	-0.525009	0.0002584	4.60307
Cholesterol esters to total lipids ratio in chylomicrons and extremely large VLDL (%)	732	-0.572036	-1.16596	0.0218851	0.0590363	2.90242		732	-0.937919	-1.34132	-0.53452	5.88e-06	3.03263		732	-0.787721	-1.34643	-0.229014	0.0057843	4.3947
Free cholesterol to total lipids ratio in chylomicrons and extremely large VLDL (%)	732	-0.200844	-0.331365	-0.0703223	0.0026079	0.948702		732	-0.325914	-0.473653	-0.178174	1.69e-05	1.05162		732	-0.401547	-0.567682	-0.235412	2.51e-06	1.17162
Triglycerides to total lipids ratio in chylomicrons and extremely large VLDL (%)	732	0.795725	0.245852	1.3456	0.004623	8.46273		732	1.8467	0.964533	2.72887	4.41e-05	5.46841		732	2.07305	1.2367	2.90941	1.4e-06	5.65576
Phospholipids to total lipds ratio in very large VLDL (%)	732	-0.695605	-1.14581	-0.245402	0.0025045	3.36042		732	-1.57383	-2.14217	-1.00548	7.43e-08	4.01955		732	-1.3793	-1.99599	-0.762605	1.3e-05	4.60464
Total cholesterol to total lipids ratio in very large VLDL (%)	732	1.51596	-0.10025	3.13217	0.0659618	50.4334		732	-3.0422	-4.61103	-1.47336	0.0001525	13.5181		732	-2.56242	-5.52518	0.400343	0.089945	15.2637
Cholesterol esters to total lipids ratio in very large VLDL (%)	732	0.997521	-0.0426668	2.03771	0.0601396	9.45725		732	-0.918027	-1.95218	0.116131	0.0817965	7.64858		732	1.17974	-2.49892	4.85841	0.529151	13.1949
Free cholesterol to total lipids ratio in very large VLDL (%)	732	0.518711	-0.131688	1.16911	0.117847	10.1415		732	-2.10575	-2.75389	-1.4576	3.18e-10	5.20312		732	-2.06489	-3.90115	-0.228623	0.0275793	7.15188
Triglycerides to total lipids ratio in very large VLDL (%)	732	-0.820491	-2.30794	0.666958	0.279195	11.4923		732	4.75769	3.16715	6.34824	6.53e-09	11.5919		732	5.33147	3.49225	7.17069	1.83e-08	12.5137
Phospholipids to total lipds ratio in large VLDL (%)	732	-0.872031	-1.31673	-0.427329	0.0001286	3.09678		732	-0.514381	-1.0559	0.0271326	0.0626031	3.96607		732	-0.300859	-0.869131	0.267413	0.298969	4.18757
Total cholesterol to total lipids ratio in large VLDL (%)	732	-1.00331	-1.62285	-0.383786	0.0015383	5.62183		732	-1.87434	-2.68159	-1.06709	6.05e-06	6.32649		732	-1.63679	-2.50938	-0.764211	0.0002479	6.57153
Cholesterol esters to total lipids ratio in large VLDL (%)	732	-0.260948	-0.735918	0.214023	0.281126	8.17857		732	-1.64374	-2.13358	-1.1539	8.56e-11	8.90201		732	-1.73125	-2.33584	-1.12667	2.69e-08	5.15618
Free cholesterol to total lipids ratio in large VLDL (%)	732	-0.742641	-1.18201	-0.30327	0.0009507	8.2418		732	-0.2271	-0.720628	0.266429	0.366618	3.48178		732	0.187121	-0.302225	0.676467	0.453063	8.20706
Triglycerides to total lipids ratio in large VLDL (%)	732	1.87615	0.906209	2.84609	0.0001584	10.6075		732	2.4361	1.14651	3.72569	0.0002242	73.3184		732	2.31473	0.710362	3.9191	0.0047466	10.2619
Phospholipids to total lipds ratio in medium VLDL (%)	732	-0.0126048	-0.133048	0.107839	0.837272	0.915207		732	-0.553956	-0.681455	-0.426457	8.48e-17	0.970459		732	-0.891537	-1.00314	-0.779935	0	0.926955
Total cholesterol to total lipids ratio in medium VLDL (%)	732	-0.560252	-1.08114	-0.0393615	0.0350627	3.7224		732	-2.47642	-3.04769	-1.90515	9.87e-17	4.34615		732	-2.44359	-3.0286	-1.85857	1.08e-15	4.43583
Cholesterol esters to total lipids ratio in medium VLDL (%)	732	-0.275922	-0.795049	0.243205	0.297073	3.58046		732	-2.06247	-2.5614	-1.56354	2.06e-15	3.80422		732	-1.92229	-2.43344	-1.41113	4.24e-13	3.78325
Free cholesterol to total lipids ratio in medium VLDL (%)	732	-0.28467	-0.418844	-0.150496	3.48e-05	0.989147		732	-0.393406	-0.552371	-0.234441	1.45e-06	1.15835		732	-0.53243	-0.699794	-0.365065	7.18e-10	1.25485
Triglycerides to total lipids ratio in medium VLDL (%)	732	0.572763	0.0241217	1.1214	0.0407668	4.01686		732	3.08289	2.43861	3.72717	7.29e-20	4.77773		732	3.27393	2.66131	3.88654	4.46e-24	4.83645
Phospholipids to total lipds ratio in small VLDL (%)	732	0.277605	0.122417	0.432794	0.0004724	1.0416		732	-0.128999	-0.275637	0.0176384	0.0845774	1.06121		732	-0.491672	-0.658991	-0.324354	1.18e-08	1.22104
Total cholesterol to total lipids ratio in small VLDL (%)	732	0.0726833	-0.467035	0.612402	0.791557	3.64699		732	-0.988844	-1.46346	-0.514231	4.79e-05	3.35484		732	-1.15806	-1.66961	-0.646503	1.02e-05	3.60738
Cholesterol esters to total lipids ratio in small VLDL (%)	732	0.0511947	-0.452453	0.554842	0.841882	3.39388		732	-0.713824	-1.15734	-0.270311	0.0016443	3.16236		732	-0.670043	-1.17552	-0.164564	0.0094464	3.52728
Free cholesterol to total lipids ratio in small VLDL (%)	732	0.021014	-0.0524349	0.094463	0.574502	0.50301		732	-0.267312	-0.34157	-0.193054	3.71e-12	0.515683		732	-0.465816	-0.531596	-0.400036	0	0.539283
Triglycerides to total lipids ratio in small VLDL (%)	732	-0.349812	-0.946911	0.247287	0.250454	4.01608		732	1.11057	0.61305	1.6081	1.35e-05	3.48257		732	1.67008	1.1704	2.16976	1.01e-10	3.56818
Phospholipids to total lipds ratio in very small VLDL (%)	732	-0.351139	-0.67092	-0.0313592	0.0314302	2.04285		732	-1.51559	-1.80086	-1.23031	7.86e-24	2.20953		732	-1.97216	-2.25431	-1.69	2.83e-38	2.30673
Total cholesterol to total lipids ratio in very small VLDL (%)	732	0.834996	0.19372	1.47627	0.0107815	4.42589		732	1.62694	1.11548	2.1384	7.21e-10	3.66409		732	2.33901	1.78901	2.889	3.46e-16	4.06261
Cholesterol esters to total lipids ratio in very small VLDL (%)	732	0.676586	0.234948	1.11822	0.0027235	2.99829		732	1.68447	1.26743	2.10152	8.28e-15	3.07544		732	2.45564	1.97656	2.93473	2.17e-22	3.71855
Free cholesterol to total lipids ratio in very small VLDL (%)	732	0.158153	-0.178966	0.495273	0.357349	2.16075		732	-0.0618409	-0.257703	0.134021	0.53554	1.43111		732	-0.141135	-0.306733	0.0244641	0.0947178	1.09906
Triglycerides to total lipids ratio in very small VLDL (%)	732	-0.483897	-1.09449	0.126699	0.120177	4.07998		732	-0.0873376	-0.52777	0.353095	0.697162	3.12875		732	-0.329351	-0.807994	0.149292	0.177152	3.3393
Phospholipids to total lipds ratio in IDL (%)	732	0.139501	-0.0272051	0.306207	0.100847	1.11592		732	-0.0823544	-0.212343	0.0476344	0.213972	0.905578		732	-0.377852	-0.495383	-0.260321	4.8e-10	0.840106
Total cholesterol to total lipids ratio in IDL (%)	732	0.171858	-0.194399	0.538115	0.35725	2.50219		732	0.421529	0.111325	0.731733	0.0078052	2.28906		732	1.27816	0.94073	1.61559	2.92e-13	2.44403
Cholesterol esters to total lipids ratio in IDL (%)	732	0.078458	-0.292793	0.449709	0.678339	2.56164		732	0.69733	0.386953	1.00771	1.19e-05	2.27352		732	1.84262	1.53214	2.1531	6.96e-29	2.36583
Free cholesterol to total lipids ratio in IDL (%)	732	0.0940548	-0.0932526	0.281362	0.324549	1.09221		732	-0.271404	-0.408982	-0.133825	0.0001172	1.00082		732	-0.571023	-0.707063	-0.434983	7.98e-16	1.00388
Triglycerides to total lipids ratio in IDL (%)	732	-0.311721	-0.611762	-0.0116807	0.041745	1.91605		732	-0.343285	-0.589477	-0.097094	0.0063421	1.833		732	-0.898831	-1.192	-0.605662	2.78e-09	2.07628
Phospholipids to total lipds ratio in large LDL (%)	732	0.324265	0.111622	0.536907	0.0028488	1.4567		732	0.918536	0.655472	1.1816	1.52e-11	2.11615		732	1.47143	1.19949	1.74336	1.33e-24	2.16764
Total cholesterol to total lipids ratio in large LDL (%)	732	-0.0789235	-0.464342	0.306495	0.687789	2.49315		732	-0.582875	-0.976812	-0.188938	0.0037861	3.06537		732	-0.502737	-0.919584	-0.085889	0.0181577	3.0915
Cholesterol esters to total lipids ratio in large LDL (%)	732	-0.346106	-0.726456	0.0342447	0.0744392	2.62824		732	-0.997242	-1.45355	-0.54093	2.02e-05	3.54579		732	-1.00569	-1.47669	-0.534703	3.11e-05	3.63909
Free cholesterol to total lipids ratio in large LDL (%)	732	0.266596	0.119876	0.413316	0.0003844	0.988459		732	0.419722	0.264532	0.574911	1.46e-07	1.20185		732	0.503789	0.347449	0.66013	4.39e-10	1.20785
Triglycerides to total lipids ratio in large LDL (%)	732	-0.245291	-0.521475	0.030892	0.0816448	1.75685		732	-0.338995	-0.578909	-0.0990803	0.005679	1.77929		732	-0.954634	-1.22188	-0.687385	5.35e-12	1.90924
Phospholipids to total lipds ratio in medium LDL (%)	732	0.526055	-0.0558735	1.10798	0.0763602	3.46584		732	1.57686	1.01937	2.13435	3.94e-08	11.3604		732	2.71631	2.15334	3.27928	3.74e-20	4.42495
Total cholesterol to total lipids ratio in medium LDL (%)	732	-0.258472	-0.910341	0.393397	0.436564	3.84687		732	-0.776784	-1.3716	-0.181972	0.0105518	4.48139		732	-1.12481	-1.76628	-0.483336	0.0006094	4.89382
Cholesterol esters to total lipids ratio in medium LDL (%)	732	-0.84046	-1.78076	0.0998421	0.0797191	5.82522		732	-2.35501	-3.32465	-1.38538	2.25e-06	7.14234		732	-3.39989	-4.39941	-2.40037	4.81e-11	7.73196
Free cholesterol to total lipids ratio in medium LDL (%)	732	0.582715	0.215812	0.949618	0.0018926	2.48399		732	1.57408	1.13431	2.01385	4.86e-12	11.6851		732	2.25831	1.83383	2.68279	6.88e-24	3.4467
Triglycerides to total lipids ratio in medium LDL (%)	732	-0.267685	-0.548587	0.0132165	0.0617657	1.83819		732	-0.794645	-1.05101	-0.538284	1.88e-09	1.91016		732	-1.56206	-1.83464	-1.28949	3.48e-27	2.2223
Phospholipids to total lipds ratio in small LDL (%)	732	0.674005	0.0806625	1.26735	0.0260436	3.81137		732	1.76448	1.12621	2.40274	7.8e-08	7.99561		732	2.82421	2.19236	3.45605	1.21e-17	5.01328
Total cholesterol to total lipids ratio in small LDL (%)	732	-0.365115	-1.11257	0.382336	0.337877	4.50665		732	-1.26163	-1.95426	-0.568999	0.0003719	5.06727		732	-1.96095	-2.67391	-1.248	9.04e-08	5.3495
Cholesterol esters to total lipids ratio in small LDL (%)	732	-0.867915	-1.8583	0.12247	0.0857743	6.2899		732	-2.76537	-3.77638	-1.75436	1.06e-07	7.3267		732	-4.01935	-5.02685	-3.01184	1.7e-14	7.79708
Free cholesterol to total lipids ratio in small LDL (%)	732	0.503056	0.127773	0.878338	0.0086771	2.59698		732	1.50343	1.09766	1.90919	9.04e-13	5.57266		732	2.05188	1.67341	2.43035	1.1e-24	3.0868
Triglycerides to total lipids ratio in small LDL (%)	732	-0.30895	-0.609089	-0.0088107	0.0436599	1.83862		732	-0.50552	-0.740467	-0.270572	2.7e-05	1.66437		732	-0.861499	-1.1189	-0.604102	9.54e-11	1.80744
Phospholipids to total lipds ratio in very large HDL (%)	732	0.244366	-0.386849	0.875581	0.447478	4.30478		732	-3.35612	-3.93343	-2.77882	7.21e-28	4.43788		732	-4.31245	-4.98289	-3.64202	3.41e-33	5.32228
Total cholesterol to total lipids ratio in very large HDL (%)	732	-0.0525192	-0.635214	0.530176	0.859598	4.00349		732	3.37686	2.82075	3.93296	4.72e-30	4.24671		732	4.21496	3.57947	4.85046	5.45e-35	5.0714
Cholesterol esters to total lipids ratio in very large HDL (%)	732	-0.0831137	-0.68183	0.515602	0.785288	4.07823		732	3.40238	2.82918	3.97558	6.82e-29	4.40224		732	4.14066	3.4762	4.80512	1.99e-31	5.23834
Free cholesterol to total lipids ratio in very large HDL (%)	732	0.0304965	-0.0345505	0.0955434	0.357649	0.437366		732	-0.0327237	-0.0885884	0.0231409	0.250522	0.411079		732	0.0548425	-0.0185462	0.128231	0.142781	0.492296
Triglycerides to total lipids ratio in very large HDL (%)	732	-0.192015	-0.324792	-0.0592364	0.0046505	0.919953		732	-0.0026613	-0.119307	0.113985	0.964285	0.829485		732	0.1112	-0.0353077	0.257707	0.136631	1.02564
Phospholipids to total lipds ratio in large HDL (%)	732	-0.217372	-0.437285	0.0025416	0.0527001	1.49494		732	-0.0521559	-0.260023	0.155711	0.622448	1.50898		732	-0.212904	-0.460788	0.0349794	0.0921871	1.69581
Total cholesterol to total lipids ratio in large HDL (%)	732	0.341053	0.0554675	0.626639	0.0193188	2.02651		732	-0.141487	-0.420968	0.137995	0.320611	2.02889		732	-0.0974166	-0.439118	0.244285	0.575854	2.34057
Cholesterol esters to total lipids ratio in large HDL (%)	732	0.269534	0.0356155	0.503453	0.0239828	1.65142		732	-0.124132	-0.349127	0.100864	0.27911	1.65716		732	-0.0906707	-0.377106	0.195765	0.534493	1.93223
Free cholesterol to total lipids ratio in large HDL (%)	732	0.0715062	0.0037802	0.139232	0.0385416	0.491109		732	-0.0202793	-0.0903164	0.0497578	0.569901	0.47957		732	-0.012678	-0.0852645	0.0599085	0.731773	0.528377
Triglycerides to total lipids ratio in large HDL (%)	732	-0.1234	-0.227375	-0.0194248	0.0200786	0.773536		732	0.178946	0.0773957	0.280495	0.0005727	0.716352		732	0.338481	0.219024	0.457937	3.73e-08	0.853874
Phospholipids to total lipds ratio in medium HDL (%)	732	-0.178409	-0.377559	0.0207406	0.0790372	1.23802		732	-0.542051	-0.72472	-0.359382	8.54e-09	1.28669		732	-1.11814	-1.3663	-0.869993	6.81e-18	1.74545
Total cholesterol to total lipids ratio in medium HDL (%)	732	0.418918	0.168639	0.669198	0.0010648	1.62932		732	0.571955	0.338875	0.805034	1.77e-06	1.63732		732	1.03235	0.717673	1.34703	2.16e-10	2.16355
Cholesterol esters to total lipids ratio in medium HDL (%)	732	0.400565	0.170903	0.630228	0.0006513	1.49289		732	0.569822	0.3455	0.794145	7.68e-07	1.53785		732	1.01518	0.730817	1.29955	5.5e-12	1.99053
Free cholesterol to total lipids ratio in medium HDL (%)	732	0.0183949	-0.0260723	0.0628621	0.416978	0.297264		732	-0.0020823	-0.0544037	0.0502392	0.937745	0.297233		732	0.0113128	-0.0383573	0.060983	0.654904	0.392858
Triglycerides to total lipids ratio in medium HDL (%)	732	-0.24066	-0.386503	-0.094817	0.0012515	1.04545		732	-0.0178667	-0.151238	0.115504	0.792626	0.963849		732	0.0868165	-0.064505	0.238138	0.260389	1.03584
Phospholipids to total lipds ratio in small HDL (%)	732	0.365477	-0.0558638	0.786817	0.0890076	2.71402		732	1.9182	1.55344	2.28296	2.07e-23	2.72405		732	2.49007	2.15165	2.82848	0	2.78673
Total cholesterol to total lipids ratio in small HDL (%)	732	-0.150816	-0.648839	0.347206	0.552345	3.19858		732	-1.99169	-2.38815	-1.59522	1.28e-21	2.95291		732	-2.56768	-2.92574	-2.20963	0	2.86183
Cholesterol esters to total lipids ratio in small HDL (%)	732	-0.227349	-0.74452	0.289822	0.388401	3.3472		732	-2.12798	-2.54972	-1.70623	8.75e-22	3.13765		732	-2.74014	-3.12785	-2.35243	0	3.08893
Free cholesterol to total lipids ratio in small HDL (%)	732	0.0771022	0.0181218	0.136083	0.0104741	0.417005		732	0.142824	0.084366	0.201283	1.96e-06	0.423927		732	0.169072	0.102116	0.236027	8.9e-07	0.467906
Triglycerides to total lipids ratio in small HDL (%)	732	-0.21495	-0.34681	-0.0830901	0.0014323	0.871959		732	0.0751826	-0.0235493	0.173914	0.135357	0.701148		732	0.0627628	-0.0642832	0.189809	0.332434	0.795161
Mean diameter for VLDL particles (nm)	732	-0.156295	-0.348968	0.0363768	0.111691	1.30395		732	0.326406	0.168202	0.48461	5.66e-05	1.1293		732	0.632668	0.479668	0.785669	2.02e-15	1.11583
Mean diameter for LDL particles (nm)	732	-0.0018106	-0.0163254	0.0127042	0.806608	0.104318		732	0.00846	-0.0080291	0.024949	0.31414	0.122986		732	0.0326631	0.0164041	0.048922	8.79e-05	0.125504
Mean diameter for HDL particles (nm)	732	0.0148031	-0.00621	0.0358161	0.167077	0.152033		732	-0.0877876	-0.109024	-0.0665509	2.06e-15	0.161077		732	-0.116706	-0.137122	-0.0962897	4.58e-27	0.157393
Serum total cholesterol (mmol/l)	732	-0.117714	-0.202971	-0.0324564	0.0068744	0.599732		732	-0.337223	-0.420458	-0.253988	6.92e-15	0.63463		732	-0.455332	-0.543013	-0.367651	6.64e-23	0.672627
Total cholesterol in VLDL (mmol/l)	732	-0.0426418	-0.0646391	-0.0206446	0.0001533	0.156134		732	-0.0062842	-0.0259103	0.0133418	0.529794	0.144456		732	0.0121854	-0.0116573	0.036028	0.316022	0.164237
Remnant cholesterol (non-HDL, non-LDL -cholesterol) (mmol/l)	732	-0.0696447	-0.103719	-0.0355704	6.63e-05	0.24123		732	-0.0552495	-0.0876072	-0.0228917	0.0008434	0.24196		732	-0.0471538	-0.0858591	-0.0084486	0.0170205	0.27206
Total cholesterol in LDL (mmol/l)	732	-0.0721231	-0.120165	-0.0240816	0.0033079	0.332475		732	-0.143656	-0.187906	-0.0994064	3.28e-10	0.333877		732	-0.208987	-0.256366	-0.161607	3.04e-17	0.354379
Total cholesterol in HDL (mmol/l)	732	0.0240552	-0.0048882	0.0529986	0.103183	0.207946		732	-0.138335	-0.166409	-0.11026	6.64e-21	0.216567		732	-0.199225	-0.228533	-0.169916	1.7e-36	0.229517
Total cholesterol in HDL2 (mmol/l)	732	0.02075	0.0014594	0.0400407	0.0350477	0.138422		732	-0.0847352	-0.103135	-0.0663357	1.39e-18	0.141063		732	-0.125735	-0.145142	-0.106327	1.32e-33	0.149609
Total cholesterol in HDL3 (mmol/l)	732	0.0033079	-0.0070686	0.0136844	0.531607	0.0744978		732	-0.053575	-0.0638709	-0.0432791	5.52e-23	0.079641		732	-0.0734883	-0.0840718	-0.0629049	7.58e-38	0.0843323
Esterified cholesterol (mmol/l)	732	-0.0756705	-0.136204	-0.0151365	0.0143557	0.428333		732	-0.232942	-0.291743	-0.17414	2.54e-14	0.448433		732	-0.310274	-0.374491	-0.246057	3.35e-20	0.484224
Free cholesterol (mmol/l)	732	-0.042061	-0.0683341	-0.0157879	0.0017404	0.181788		732	-0.104268	-0.129948	-0.0785871	6.09e-15	0.195374		732	-0.145093	-0.171816	-0.11837	9.49e-25	0.208029
Serum total triglycerides (mmol/l)	732	-0.0859044	-0.142054	-0.0297549	0.0027597	0.386106		732	-0.0006638	-0.0439125	0.0425849	0.975969	0.306626		732	0.0233424	-0.0254979	0.0721827	0.348405	0.331804
Triglycerides in VLDL (mmol/l)	732	-0.0607057	-0.109817	-0.0115947	0.0154773	0.336425		732	0.0421409	0.0045759	0.0797058	0.0279516	0.265253		732	0.0925272	0.0516176	0.133437	1.04e-05	0.279679
Triglycerides in LDL (mmol/l)	732	-0.0125226	-0.0193118	-0.0057333	0.0003137	0.0472456		732	-0.0234123	-0.0289682	-0.0178563	6.23e-16	0.0424926		732	-0.0407816	-0.0468974	-0.0346657	2.59e-35	0.0478789
Triglycerides in HDL (mmol/l)	732	-0.0051755	-0.0081829	-0.0021682	0.0007673	0.0208221		732	-0.0077898	-0.0104314	-0.0051481	1.05e-08	0.0192155		732	-0.0098162	-0.012855	-0.0067774	3.99e-10	0.0222664
Diacylglycerol (mmol/l)	732	-0.0019838	-0.0034569	-0.0005107	0.0083751	0.0108612		732	-0.0011427	-0.0023519	6.65e-05	0.0639686	0.0084055		732	0.0004606	-0.0009148	0.001836	0.511105	0.009243
Ratio of diacylglycerol to triglycerides	732	-0.0009992	-0.0021939	0.0001956	0.101048	0.0100657		732	-0.0012506	-0.002622	0.0001208	0.0738294	0.0096034		732	0.0002262	-0.0011107	0.0015632	0.739828	0.0097498
Total phosphoglycerides (mmol/l)	732	-0.0383255	-0.0769957	0.0003447	0.0520719	0.271927		732	-0.177984	-0.213813	-0.142155	3.35e-21	0.268426		732	-0.24468	-0.282971	-0.206389	8.09e-33	0.302021
Ratio of triglycerides to phosphoglycerides	732	-0.0271419	-0.0594639	0.0051802	0.099664	0.20749		732	0.0436158	0.0192574	0.0679743	0.0004664	0.183309		732	0.0794418	0.053435	0.105449	3.17e-09	0.18447
Phosphatidylcholine and other cholines (mmol/l)	732	-0.0342096	-0.0720543	0.0036351	0.076373	0.273909		732	-0.173579	-0.21161	-0.135547	2.69e-18	0.288068		732	-0.243674	-0.281475	-0.205873	2.56e-33	0.311895
Total cholines (mmol/l)	732	-0.0464297	-0.0884663	-0.0043931	0.0304517	0.29804		732	-0.191969	-0.229987	-0.153951	8.2e-22	0.292248		732	-0.272409	-0.311646	-0.233173	7.74e-38	0.317149
Apolipoprotein A-I (g/l)	732	0.0011387	-0.014365	0.0166425	0.885385	0.112002		732	-0.084326	-0.100085	-0.0685671	3.95e-24	0.122038		732	-0.115778	-0.13183	-0.0997251	0	0.130035
Apolipoprotein B (g/l)	732	-0.0400059	-0.057569	-0.0224428	8.99e-06	0.12442		732	-0.0255662	-0.0417464	-0.0093861	0.0019959	0.120045		732	-0.0231601	-0.04218	-0.0041402	0.0170751	0.133565
Ratio of apolipoprotein B to apolipoprotein A-I	732	-0.0271206	-0.0393828	-0.0148584	1.61e-05	0.0867636		732	0.0093887	-0.002062	0.0208395	0.107897	0.0844444		732	0.0209616	0.0071422	0.0347811	0.0029991	0.0956386
Total fatty acids (mmol/l)	732	-0.405734	-0.632451	-0.179017	0.0004698	1.60902		732	-0.722771	-0.925889	-0.519654	6.4e-12	1.51133		732	-0.885703	-1.11762	-0.653785	1.9e-13	1.68094
Estimated description of fatty acid chain length, not actual carbon number	732	-0.034714	-0.0853607	0.0159326	0.178841	0.354216		732	0.0333237	-0.0198649	0.0865123	0.219093	0.411856		732	-0.0147726	-0.0635505	0.0340053	0.552313	0.361453
Estimated degree of unsaturation	732	0.0076311	-0.0015249	0.0167871	0.102216	0.0605787		732	-0.0098373	-0.019815	0.0001404	0.0533034	0.0714781		732	-0.0108104	-0.0201595	-0.0014612	0.0234956	0.0630669
22:6, docosahexaenoic acid (mmol/l)	732	-0.0062788	-0.0102128	-0.0023448	0.0017975	0.0267383		732	-0.0142279	-0.0184634	-0.0099924	8.19e-11	0.0303299		732	-0.0231806	-0.0283708	-0.0179905	1.27e-17	0.0362099
18:2, linoleic acid (mmol/l)	732	-0.089287	-0.151711	-0.0268625	0.0051179	0.44277		732	-0.224971	-0.278321	-0.171621	5.96e-16	0.414482		732	-0.286359	-0.3441	-0.228617	3.86e-21	0.427746
Conjugated linoleic acid (mmol/l)	732	-0.002607	-0.0052363	2.24e-05	0.0519806	0.0178315		732	-0.0010353	-0.00432	0.0022495	0.536276	0.0203866		732	-0.0012858	-0.0030452	0.0004735	0.151759	0.0139358
Omega-3 fatty acids (mmol/l)	732	-0.01288	-0.0228583	-0.0029017	0.011481	0.0685294		732	-0.0257911	-0.0361016	-0.0154806	1.12e-06	0.0728052		732	-0.0250911	-0.0364958	-0.0136864	1.78e-05	0.0784263
Omega-6 fatty acids (mmol/l)	732	-0.0958067	-0.165939	-0.0256743	0.0074858	0.493284		732	-0.27297	-0.335425	-0.210514	5.68e-17	0.480855		732	-0.343231	-0.411556	-0.274906	1.28e-21	0.510597
Polyunsaturated fatty acids (mmol/l)	732	-0.108708	-0.18495	-0.0324658	0.0052583	0.537433		732	-0.298724	-0.367741	-0.229707	1.09e-16	0.528939		732	-0.368316	-0.444344	-0.292288	2.7e-20	0.565865
Monounsaturated fatty acids; 16:1, 18:1 (mmol/l)	732	-0.158576	-0.2372	-0.0799526	8.24e-05	0.566568		732	-0.189422	-0.259332	-0.119513	1.39e-07	0.5246		732	-0.208271	-0.292367	-0.124175	1.42e-06	0.594887
Saturated fatty acids (mmol/l)	732	-0.138529	-0.236541	-0.040518	0.0056648	0.675987		732	-0.234583	-0.318731	-0.150436	6.09e-08	0.61914		732	-0.309108	-0.401045	-0.217171	7.89e-11	0.658506
Ratio of 22:6 docosahexaenoic acid to total fatty acids (%)	732	-0.0194865	-0.0532094	0.0142363	0.256983	0.222377		732	-0.0762105	-0.114861	-0.0375602	0.0001181	0.266594		732	-0.135239	-0.179606	-0.0908719	3.41e-09	0.291707
Ratio of 18:2 linoleic acid to total fatty acids (%)	732	0.242781	-0.117985	0.603547	0.186858	2.41004		732	-0.248391	-0.625187	0.128405	0.196007	2.70755		732	-0.498988	-0.849751	-0.148225	0.0053619	2.44277
Ratio of conjugated linoleic acid to total fatty acids (%)	732	-0.0179636	-0.0428135	0.0068863	0.156272	0.166266		732	-0.000458	-0.0398921	0.0389761	0.981815	0.239767		732	-0.0067821	-0.0244155	0.0108513	0.450437	0.147451
Ratio of omega-3 fatty acids to total fatty acids (%)	732	0.0039575	-0.0729613	0.0808762	0.919572	0.520028		732	-0.0320795	-0.120929	0.0567702	0.478656	0.608735		732	0.0518922	-0.0432816	0.147066	0.284783	0.622125
Ratio of omega-6 fatty acids to total fatty acids (%)	732	0.405836	0.0125069	0.799166	0.0431646	2.61195		732	-0.284858	-0.638801	0.0690845	0.114533	2.54541		732	-0.444147	-0.805865	-0.0824291	0.0161727	2.4443
Ratio of polyunsaturated fatty acids to total fatty acids (%)	732	0.409823	0.0005498	0.819095	0.0496938	2.7443		732	-0.317019	-0.68041	0.046373	0.0871939	2.64374		732	-0.392199	-0.773112	-0.0112869	0.0436037	2.58445
Ratio of monounsaturated fatty acids to total fatty acids (%)	732	-0.662103	-1.04584	-0.278368	0.0007436	2.69178		732	-0.126545	-0.50376	0.25067	0.510356	2.85296		732	0.0777244	-0.32263	0.478079	0.703211	2.88708
Ratio of saturated fatty acids to total fatty acids (%)	732	0.252165	-0.0113209	0.515651	0.0606607	1.78634		732	0.444151	0.14329	0.745013	0.0038654	2.21787		732	0.314236	0.0279497	0.600522	0.0314974	2.09978
Glucose (mmol/l)	732	0.14984	0.072493	0.227186	0.0001548	0.512359		732	0.167644	0.119926	0.215362	1.15e-11	0.341112		732	0.164541	0.114006	0.215076	2.92e-10	0.506318
Lactate (mmol/l)	732	-0.0025654	-0.070806	0.0656752	0.941185	0.481279		732	-0.0101899	-0.0937683	0.0733886	0.810897	0.622616		732	0.0644448	-0.0015792	0.130469	0.055722	0.45104
Citrate (mmol/l)	732	-0.0031661	-0.0067481	0.000416	0.0831204	0.0250689		732	0.0079976	0.0047748	0.0112204	1.36e-06	0.0230918		732	0.0002734	-0.0029292	0.003476	0.866958	0.0222682
Alanine (mmol/l)	732	-0.0009746	-0.0103036	0.0083543	0.837544	0.064161		732	-0.0116351	-0.0186917	-0.0045785	0.0012625	0.052582		732	0.0162608	0.0086858	0.0238358	2.82e-05	0.0552727
Glutamine (mmol/l)	732	-0.0149197	-0.0232404	-0.006599	0.000458	0.0579426		732	0.0273303	0.0192775	0.035383	5.3e-11	0.0608716		732	0.0600047	0.0509861	0.0690233	3.53e-35	0.070399
Histidine (mmol/l)	732	-0.0017213	-0.0035129	7.04e-05	0.0596781	0.0143252		732	0.001669	0.0003349	0.0030032	0.0142834	0.0095021		732	0.0052502	0.0030573	0.0074431	3.11e-06	0.0152542
Isoleucine (mmol/l)	732	0.0015809	-0.0011654	0.0043271	0.258799	0.0180898		732	0.005811	0.0043993	0.0072228	2.67e-15	0.0114765		732	0.0094664	0.0079037	0.0110291	6.27e-30	0.0126161
Leucine (mmol/l)	732	0.0027758	0.0004774	0.0050742	0.0179983	0.0150727		732	0.0086824	0.007544	0.0098207	0	0.0100809		732	0.0108895	0.0095833	0.0121957	0	0.0110928
Valine (mmol/l)	732	0.0048056	-0.0005775	0.0101887	0.0800921	0.0349505		732	0.0160034	0.0124493	0.0195575	7.15e-18	0.0282889		732	0.0226763	0.01892	0.0264325	9.46e-30	0.029971
Phenylalanine (mmol/l)	732	0.0016073	0.000305	0.0029096	0.0156378	0.0086281		732	0.0014679	0.0007399	0.0021959	8.29e-05	0.00519		732	0.0023203	0.0014762	0.0031643	9.19e-08	0.0060219
Tyrosine (mmol/l)	732	0.0028656	0.0004134	0.0053177	0.0220613	0.0158755		732	0.0021399	0.0007531	0.0035267	0.0025377	0.0100213		732	0.0067434	0.0052011	0.0082858	5.55e-17	0.011434
Acetate (mmol/l)	732	-0.0012865	-0.004785	0.0022121	0.47058	0.0241092		732	0.0020548	0.0006427	0.0034668	0.0044005	0.0094834		732	0.0009626	-0.0019155	0.0038406	0.511649	0.0279828
Acetoacetate (mmol/l)	732	-0.0057529	-0.0121677	0.0006619	0.0787172	0.0472497		732	0.0028179	0.0001438	0.005492	0.0389194	0.022528		732	0.0026438	-0.0030816	0.0083692	0.364935	0.0402998
3-hydroxybutyrate (mmol/l)	732	-0.0191403	-0.0331696	-0.005111	0.0075635	0.0976791		732	-0.0143196	-0.0254347	-0.0032045	0.0116412	0.0810837		732	-0.0478538	-0.0665329	-0.0291747	6.2e-07	0.13119
Creatinine (mmol/l)	732	-7.19e-05	-0.0009117	0.000768	0.866645	0.0061257		732	0.0067574	0.0055837	0.0079311	2.11e-27	0.0093926		732	0.0125442	0.0113189	0.0137696	0	0.0107416
Albumin (signal area)	732	-0.000627	-0.0011282	-0.0001258	0.0142827	0.0036111		732	0.0003967	-0.0001459	0.0009393	0.15164	0.0038825		732	0.0027365	0.0020882	0.0033849	5.61e-16	0.0046368
Glycoprotein acetyls, mainly a1-acid glycoprotein (mmol/l)	732	-0.0172906	-0.036209	0.0016278	0.0731788	0.138626		732	-0.0468893	-0.0636122	-0.0301665	5.13e-08	0.128552		732	-0.0438802	-0.0624439	-0.0253165	4.12e-06	0.135432

## Sheet: Additional File 8 ctd
Supplementary Table 7 continued Sex differences in metabolites at different life stages among ALSPAC offspring and parents, with BMI adjustment
	Among offspring (G1)							Among parents (G0)
	Difference for males vs. females							Difference for males vs. females
	in young adulthood (age 25y)							in middle adulthood (age 50y)
	Adj. for age, centred BMI, sex*centred BMI							Adj. for centred age, sex*centred age,
								centred BMI, sex*centred BMI
Unstandardized metabolite outcome	N	Beta	LCL	UCL	P-value	SD		N	Beta	LCL	UCL	P-value	SD
Concentration of chylomicrons and extremely large VLDL particles (mol/l)	3225	2.85e-11	2.33e-11	3.37e-11	2.6e-26	7.09e-11		6037	6.23e-11	5.49e-11	6.98e-11	0	1.07e-10
Total lipids in chylomicrons and extremely large VLDL (mmol/l)	3225	0.0060294	0.004911	0.0071478	1.08e-25	0.0151833		6039	0.0105352	0.0089246	0.0121458	3.72e-37	0.022909
Phospholipids in chylomicrons and extremely large VLDL (mmol/l)	3225	0.0007007	0.0005599	0.0008416	3.65e-22	0.0019007		6039	0.001056	0.0008535	0.0012586	2.53e-24	0.0028082
Total cholesterol in chylomicrons and extremely large VLDL (mmol/l)	3225	0.0008659	0.0006708	0.0010609	5.09e-18	0.0026161		6038	0.0015128	0.0012181	0.0018075	1.24e-23	0.0040734
Cholesterol esters in chylomicrons and extremely large VLDL (mmol/l)	3225	0.00042	0.0003143	0.0005256	8.79e-15	0.00142		6036	0.0008937	0.0007303	0.001057	1.33e-26	0.0022227
Free cholesterol in chylomicrons and extremely large VLDL (mmol/l)	3225	0.0004459	0.0003544	0.0005374	2.45e-21	0.0012264		6038	0.0006158	0.0004801	0.0007515	7.46e-19	0.001913
Triglycerides in chylomicrons and extremely large VLDL (mmol/l)	3225	0.0044629	0.0036766	0.0052493	2.98e-28	0.0107239		6039	0.0079651	0.0068477	0.0090825	0	0.0161042
Concentration of very large VLDL particles (mol/l)	3225	1.78e-10	1.46e-10	2.09e-10	5.19e-28	4.3e-10		6054	4.36e-10	3.91e-10	4.81e-10	0	6.4e-10
Total lipids in very large VLDL (mmol/l)	3225	0.0170913	0.0140363	0.0201464	1.64e-27	0.0416297		6054	0.0374783	0.0331013	0.0418553	0	0.0625567
Phospholipids in very large VLDL (mmol/l)	3225	0.0025661	0.0020597	0.0030726	6.29e-23	0.0068658		6051	0.0054126	0.0046847	0.0061406	0	0.010271
Total cholesterol in very large VLDL (mmol/l)	3225	0.003014	0.0024347	0.0035933	4.52e-24	0.0077875		6053	0.005046	0.0041725	0.0059195	1.96e-29	0.0122844
Cholesterol esters in very large VLDL (mmol/l)	3225	0.0016865	0.0013757	0.0019972	5.2e-26	0.0041945		6053	0.003406	0.0029366	0.0038754	0	0.0065967
Free cholesterol in very large VLDL (mmol/l)	3225	0.0013276	0.0010582	0.001597	8.55e-22	0.0036056		6052	0.0016378	0.001232	0.0020436	2.99e-15	0.0057374
Triglycerides in very large VLDL (mmol/l)	3225	0.011511	0.0095313	0.0134906	1.51e-29	0.0271257		6053	0.0270066	0.0242188	0.0297944	0	0.0402736
Concentration of large VLDL particles (mol/l)	3225	1.22e-09	1.03e-09	1.41e-09	2.18e-36	2.63e-09		6336	2.69e-09	2.45e-09	2.93e-09	0	3.64e-09
Total lipids in large VLDL (mmol/l)	3225	0.0698002	0.0589461	0.0806543	1.29e-35	0.152248		6336	0.143084	0.129265	0.156903	0	0.213054
Phospholipids in large VLDL (mmol/l)	3225	0.011978	0.0099993	0.0139566	7.79e-32	0.0277714		6336	0.0258624	0.0233654	0.0283594	0	0.0385719
Total cholesterol in large VLDL (mmol/l)	3225	0.0145281	0.0121074	0.0169489	2.5e-31	0.0337111		6336	0.0260407	0.0228745	0.0292069	0	0.0477673
Cholesterol esters in large VLDL (mmol/l)	3225	0.007615	0.0064234	0.0088066	3.35e-35	0.0168015		6336	0.0145939	0.0130409	0.016147	0	0.0237804
Free cholesterol in large VLDL (mmol/l)	3225	0.0069132	0.0056741	0.0081523	2.26e-27	0.0170592		6336	0.0114405	0.0098162	0.0130648	0	0.0242124
Triglycerides in large VLDL (mmol/l)	3225	0.043294	0.0368213	0.0497668	2.57e-38	0.091033		6336	0.0911481	0.0829726	0.0993236	0	0.127166
Concentration of medium VLDL particles (mol/l)	3225	3.7e-09	3.22e-09	4.18e-09	0	6.93e-09		6459	6.65e-09	6.06e-09	7.23e-09	0	9.28e-09
Total lipids in medium VLDL (mmol/l)	3225	0.120071	0.104084	0.136058	0	0.229994		6459	0.184149	0.164608	0.203689	0	0.310275
Phospholipids in medium VLDL (mmol/l)	3225	0.0221485	0.0190832	0.0252138	0	0.0441216		6459	0.0344785	0.0307489	0.0382082	0	0.0595418
Total cholesterol in medium VLDL (mmol/l)	3225	0.0238463	0.0197482	0.0279444	1.38e-29	0.0586473		6459	0.0274578	0.0224356	0.0324801	1.41e-26	0.079124
Cholesterol esters in medium VLDL (mmol/l)	3225	0.0103116	0.0081548	0.0124683	1.27e-20	0.0309701		6459	0.0091711	0.0065211	0.0118211	1.27e-11	0.042058
Free cholesterol in medium VLDL (mmol/l)	3225	0.0135348	0.011538	0.0155316	0	0.028472		6459	0.0182785	0.0158314	0.0207256	0	0.0384864
Triglycerides in medium VLDL (mmol/l)	3225	0.0740757	0.0651603	0.0829911	0	0.1287		6459	0.122119	0.111209	0.13303	0	0.174585
Concentration of small VLDL particles (mol/l)	3225	3.54e-09	3.03e-09	4.05e-09	0	7.52e-09		6458	4.3e-09	3.69e-09	4.91e-09	0	1.02e-08
Total lipids in small VLDL (mmol/l)	3225	0.0653767	0.055634	0.0751194	1.51e-38	0.144979		6458	0.0028404	-0.0091141	0.014795	0.641387	0.203858
Phospholipids in small VLDL (mmol/l)	3225	0.0105146	0.0085595	0.0124696	1.39e-25	0.0291096		6458	0.0023517	-6.91e-05	0.0047724	0.0569014	0.0425268
Total cholesterol in small VLDL (mmol/l)	3225	0.017195	0.0136539	0.020736	3.25e-21	0.0530047		6458	-0.0545754	-0.0586997	-0.0504511	0	0.0761387
Cholesterol esters in small VLDL (mmol/l)	3225	0.0102063	0.0078713	0.0125414	1.58e-17	0.0349422		6458	-0.0479795	-0.0506518	-0.0453071	0	0.050916
Free cholesterol in small VLDL (mmol/l)	3225	0.0069911	0.005669	0.0083133	8.49e-25	0.0195752		6458	-0.0065638	-0.0081735	-0.0049542	1.54e-15	0.0285635
Triglycerides in small VLDL (mmol/l)	3225	0.0376651	0.0329624	0.0423677	0	0.0690038		6458	0.0551738	0.0492552	0.0610923	0	0.0999295
Concentration of very small VLDL particles (mol/l)	3225	-1.02e-10	-5.86e-10	3.82e-10	0.679986	7.22e-09		6459	-2.87e-09	-3.38e-09	-2.35e-09	4.58e-27	8.57e-09
Total lipids in very small VLDL (mmol/l)	3225	-0.0022413	-0.0084205	0.003938	0.477032	0.0920797		6459	-0.144699	-0.151608	-0.137791	0	0.134239
Phospholipids in very small VLDL (mmol/l)	3225	-0.0043007	-0.0063472	-0.0022542	3.88e-05	0.0302941		6459	-0.0328075	-0.0350349	-0.03058	0	0.0404996
Total cholesterol in very small VLDL (mmol/l)	3225	-0.0015737	-0.0047008	0.0015534	0.323864	0.0463206		6459	-0.110048	-0.113595	-0.106501	0	0.0769675
Cholesterol esters in very small VLDL (mmol/l)	3225	-0.0014713	-0.0036283	0.0006856	0.181159	0.0319992		6459	-0.0818489	-0.0843231	-0.0793747	0	0.0547682
Free cholesterol in very small VLDL (mmol/l)	3225	-0.0001038	-0.001124	0.0009164	0.84183	0.015039		6459	-0.028185	-0.0293252	-0.0270448	0	0.0233633
Triglycerides in very small VLDL (mmol/l)	3225	0.0036347	0.0021429	0.0051265	1.86e-06	0.0220114		6459	-0.0017874	-0.003711	0.0001361	0.0685644	0.0345582
Concentration of IDL particles (mol/l)	3225	-4.27e-09	-5.7e-09	-2.85e-09	4.37e-09	2.09e-08		6459	-2.25e-09	-3.63e-09	-8.72e-10	0.0013801	2.11e-08
Total lipids in IDL (mmol/l)	3225	-0.0431696	-0.0578934	-0.0284457	9.83e-09	0.215644		6459	-0.262045	-0.277381	-0.246709	0	0.280802
Phospholipids in IDL (mmol/l)	3225	-0.0127277	-0.016419	-0.0090363	1.63e-11	0.0540624		6459	-0.0581424	-0.0620881	-0.0541967	0	0.0705556
Total cholesterol in IDL (mmol/l)	3225	-0.0224937	-0.0326356	-0.0123518	1.41e-05	0.147512		6459	-0.188199	-0.198622	-0.177777	0	0.191472
Cholesterol esters in IDL (mmol/l)	3225	-0.0114684	-0.0188149	-0.0041218	0.002226	0.106779		6459	-0.135374	-0.142871	-0.127876	0	0.137332
Free cholesterol in IDL (mmol/l)	3225	-0.0110289	-0.0138846	-0.0081733	4.75e-14	0.0416263		6459	-0.0528189	-0.0558483	-0.0497895	0	0.0554298
Triglycerides in IDL (mmol/l)	3225	-0.0079488	-0.0092867	-0.0066108	9.55e-31	0.0206077		6459	-0.0156609	-0.0172953	-0.0140266	0	0.0311536
Concentration of large LDL particles (mol/l)	3225	-4.73e-09	-7.31e-09	-2.14e-09	0.0003463	3.76e-08		6459	8.73e-09	6.28e-09	1.12e-08	3.24e-12	3.83e-08
Total lipids in large LDL (mmol/l)	3225	-0.0311735	-0.0497984	-0.0125486	0.0010427	0.270203		6459	-0.20136	-0.220384	-0.182337	0	0.33402
Phospholipids in large LDL (mmol/l)	3225	-0.0072343	-0.0111208	-0.0033477	0.0002668	0.0564426		6459	-0.0451158	-0.0490645	-0.041167	0	0.0694497
Total cholesterol in large LDL (mmol/l)	3225	-0.0120301	-0.0258934	0.0018332	0.0889592	0.200182		6459	-0.135856	-0.149918	-0.121794	0	0.244463
Cholesterol esters in large LDL (mmol/l)	3225	-0.0035155	-0.0140947	0.0070637	0.514745	0.152857		6459	-0.0923783	-0.103073	-0.0816839	0	0.185538
Free cholesterol in large LDL (mmol/l)	3225	-0.0085129	-0.0118362	-0.0051896	5.38e-07	0.0479704		6459	-0.043453	-0.0468753	-0.0400306	0	0.0599248
Triglycerides in large LDL (mmol/l)	3225	-0.011907	-0.0131689	-0.010645	0	0.0200997		6459	-0.0203735	-0.0218541	-0.0188928	0	0.0290882
Concentration of medium LDL particles (mol/l)	3225	-9.54e-10	-3.32e-09	1.41e-09	0.429003	3.42e-08		6456	1.37e-08	1.16e-08	1.58e-08	1.03e-36	3.37e-08
Total lipids in medium LDL (mmol/l)	3225	-0.0021111	-0.0142126	0.0099903	0.732334	0.17493		6456	-0.0802246	-0.0919053	-0.0685438	0	0.204871
Phospholipids in medium LDL (mmol/l)	3225	-0.0013155	-0.0037595	0.0011285	0.291353	0.0355453		6456	-0.0201447	-0.0224656	-0.0178237	0	0.0409899
Total cholesterol in medium LDL (mmol/l)	3225	0.0061276	-0.0031451	0.0154004	0.195179	0.133574		6456	-0.0540856	-0.0629777	-0.0451935	1.95e-32	0.154136
Cholesterol esters in medium LDL (mmol/l)	3225	0.0065228	-0.0008924	0.013938	0.0846701	0.106784		6456	-0.0335888	-0.0408584	-0.0263193	1.74e-19	0.126123
Free cholesterol in medium LDL (mmol/l)	3225	-0.0003967	-0.0022862	0.0014928	0.680616	0.0273172		6456	-0.0204561	-0.0221059	-0.0188063	0	0.0290645
Triglycerides in medium LDL (mmol/l)	3225	-0.0069233	-0.0075887	-0.006258	0	0.0106896		6455	-0.0060307	-0.0068439	-0.0052175	0	0.0159
Concentration of small LDL particles (mol/l)	3225	-9.49e-10	-3.8e-09	1.9e-09	0.51368	4.13e-08		6456	1.11e-08	8.71e-09	1.34e-08	3.77e-20	3.61e-08
Total lipids in small LDL (mmol/l)	3225	-0.0015118	-0.0096063	0.0065827	0.714243	0.117145		6456	-0.0588871	-0.0662021	-0.0515721	0	0.127955
Phospholipids in small LDL (mmol/l)	3225	-0.0020899	-0.0039936	-0.0001861	0.0314417	0.0277995		6456	-0.0156392	-0.017204	-0.0140744	0	0.027038
Total cholesterol in small LDL (mmol/l)	3225	0.0028553	-0.0030865	0.0087972	0.346154	0.0855909		6456	-0.0420416	-0.047503	-0.0365801	0	0.0947873
Cholesterol esters in small LDL (mmol/l)	3225	0.0028873	-0.0017695	0.0075441	0.224197	0.0669881		6456	-0.0257415	-0.030223	-0.02126	3.86e-29	0.0779888
Free cholesterol in small LDL (mmol/l)	3225	-3.31e-05	-0.0013634	0.0012971	0.961041	0.0193033		6456	-0.0162871	-0.0173187	-0.0152554	0	0.0183103
Triglycerides in small LDL (mmol/l)	3225	-0.0022773	-0.0027552	-0.0017995	1.67e-20	0.0071715		6455	-0.0012265	-0.0018108	-0.0006422	3.92e-05	0.0108451
Concentration of very large HDL particles (mol/l)	3225	-1.59e-07	-1.7e-07	-1.49e-07	0	1.87e-07		6387	-1.96e-07	-2.05e-07	-1.87e-07	0	1.96e-07
Total lipids in very large HDL (mmol/l)	3225	-0.160867	-0.171632	-0.150101	0	0.188654		6387	-0.295971	-0.305903	-0.28604	0	0.243948
Phospholipids in very large HDL (mmol/l)	3225	-0.0945944	-0.100691	-0.0884981	0	0.107058		6387	-0.133152	-0.138581	-0.127723	0	0.123925
Total cholesterol in very large HDL (mmol/l)	3225	-0.0637768	-0.0683966	-0.0591569	0	0.0798093		6387	-0.157186	-0.161843	-0.152529	0	0.120536
Cholesterol esters in very large HDL (mmol/l)	3225	-0.0424811	-0.0457338	-0.0392284	0	0.0555346		6387	-0.119604	-0.123019	-0.116188	0	0.0900307
Free cholesterol in very large HDL (mmol/l)	3225	-0.0212961	-0.0226995	-0.0198927	0	0.0247256		6387	-0.0376162	-0.0389067	-0.0363256	0	0.0312779
Triglycerides in very large HDL (mmol/l)	3225	-0.0024968	-0.0028888	-0.0021047	5.72e-35	0.0058833		6387	-0.0056967	-0.0061086	-0.0052849	0	0.0074591
Concentration of large HDL particles (mol/l)	3225	-4.42e-07	-4.7e-07	-4.14e-07	0	4.94e-07		6411	-4.24e-07	-4.47e-07	-4.01e-07	0	4.46e-07
Total lipids in large HDL (mmol/l)	3225	-0.282622	-0.30052	-0.264724	0	0.316067		6411	-0.444213	-0.460354	-0.428071	0	0.370672
Phospholipids in large HDL (mmol/l)	3225	-0.127049	-0.135132	-0.118967	0	0.141585		6411	-0.197387	-0.204596	-0.190178	0	0.160934
Total cholesterol in large HDL (mmol/l)	3225	-0.146392	-0.155847	-0.136937	0	0.166766		6411	-0.22875	-0.237344	-0.220156	0	0.198623
Cholesterol esters in large HDL (mmol/l)	3225	-0.111405	-0.118607	-0.104203	0	0.126996		6411	-0.174421	-0.180958	-0.167885	0	0.151652
Free cholesterol in large HDL (mmol/l)	3225	-0.0349878	-0.0372459	-0.0327296	0	0.0398366		6411	-0.0543498	-0.0564129	-0.0522867	0	0.0470573
Triglycerides in large HDL (mmol/l)	3225	-0.0091828	-0.0098546	-0.0085111	0	0.0115761		6411	-0.0181075	-0.0187364	-0.0174786	0	0.0152323
Concentration of medium HDL particles (mol/l)	3225	-2.76e-07	-3.05e-07	-2.48e-07	0	4.49e-07		6457	1.21e-07	1.01e-07	1.41e-07	2.15e-31	3.1e-07
Total lipids in medium HDL (mmol/l)	3225	-0.119628	-0.132011	-0.107245	0	0.195777		6457	-0.171869	-0.181187	-0.16255	0	0.168876
Phospholipids in medium HDL (mmol/l)	3225	-0.0586818	-0.0641731	-0.0531906	0	0.0880734		6457	-0.078772	-0.0829995	-0.0745445	0	0.0774264
Total cholesterol in medium HDL (mmol/l)	3225	-0.0590038	-0.0658979	-0.0521097	0	0.107634		6457	-0.0980964	-0.103171	-0.0930221	0	0.0918264
Cholesterol esters in medium HDL (mmol/l)	3225	-0.0446277	-0.0500462	-0.0392092	0	0.0842888		6457	-0.0736439	-0.0776494	-0.0696383	0	0.0720117
Free cholesterol in medium HDL (mmol/l)	3225	-0.0143776	-0.0158655	-0.0128896	0	0.0235444		6457	-0.0244644	-0.0255693	-0.0233594	0	0.0206355
Triglycerides in medium HDL (mmol/l)	3225	-0.0019396	-0.002689	-0.0011902	4.1e-07	0.0112286		6457	0.0050858	0.0043421	0.0058296	0	0.0134407
Concentration of small HDL particles (mol/l)	3225	-1.21e-07	-1.68e-07	-7.31e-08	6.78e-07	7.19e-07		6459	6.34e-07	6.06e-07	6.62e-07	0	5.18e-07
Total lipids in small HDL (mmol/l)	3225	-0.027688	-0.0385179	-0.0168582	5.65e-07	0.163824		6459	-0.0351964	-0.0420344	-0.0283585	9.15e-24	0.116084
Phospholipids in small HDL (mmol/l)	3225	-0.0198814	-0.0248349	-0.0149279	4.82e-15	0.0750959		6459	-0.0454278	-0.0494795	-0.0413761	0	0.0746068
Total cholesterol in small HDL (mmol/l)	3225	-0.0099741	-0.0168807	-0.0030675	0.0046614	0.102663		6459	-0.0007224	-0.0048778	0.003433	0.733259	0.0636566
Cholesterol esters in small HDL (mmol/l)	3225	-0.006402	-0.0124941	-0.0003099	0.0394353	0.0900378		6459	0.0149607	0.0111139	0.0188074	2.81e-14	0.0599039
Free cholesterol in small HDL (mmol/l)	3225	-0.0035708	-0.004613	-0.0025287	2.17e-11	0.0157727		6459	-0.0157022	-0.0164385	-0.0149658	0	0.0142579
Triglycerides in small HDL (mmol/l)	3225	0.002159	0.0015194	0.0027986	4.24e-11	0.0094971		6459	0.0109593	0.0101792	0.0117394	0	0.0146214
Phospholipids to total lipds ratio in chylomicrons and extremely large VLDL (%)	3225	-0.685873	-1.67059	0.298842	0.172139	14.9612		6033	-3.21011	-4.35021	-2.07001	3.54e-08	34.2312
Total cholesterol to total lipids ratio in chylomicrons and extremely large VLDL (%)	3225	0.739285	-0.715237	2.19381	0.319053	20.9715		6035	-4.77538	-6.63209	-2.91866	4.74e-07	78.2128
Cholesterol esters to total lipids ratio in chylomicrons and extremely large VLDL (%)	3225	0.040215	-0.950674	1.0311	0.936581	14.2731		6028	-3.32227	-3.99971	-2.64483	1e-21	18.0377
Free cholesterol to total lipids ratio in chylomicrons and extremely large VLDL (%)	3225	0.699085	0.210935	1.18723	0.0050159	7.07056		6034	-0.436931	-0.622005	-0.251857	3.77e-06	6.27752
Triglycerides to total lipids ratio in chylomicrons and extremely large VLDL (%)	3225	-0.0534055	-1.78235	1.67554	0.95171	25.29		6033	4.83445	4.19909	5.46981	0	17.5184
Phospholipids to total lipds ratio in very large VLDL (%)	3225	-0.0478274	-1.34306	1.2474	0.942288	19.0508		6036	-0.864069	-1.50587	-0.222269	0.0083299	20.4223
Total cholesterol to total lipids ratio in very large VLDL (%)	3225	1.5601	-0.0763969	3.1966	0.06169	23.6954		6034	-12.2557	-14.0042	-10.5072	0	49.9233
Cholesterol esters to total lipids ratio in very large VLDL (%)	3225	0.963925	-0.0338332	1.96168	0.058286	14.4182		6031	-8.24276	-11.0979	-5.38758	1.59e-08	109.188
Free cholesterol to total lipids ratio in very large VLDL (%)	3225	0.59621	-0.0677173	1.26014	0.0783809	9.63495		6028	-8.80315	-11.2555	-6.3508	2.18e-12	52.7608
Triglycerides to total lipids ratio in very large VLDL (%)	3225	-1.51205	-3.4581	0.433991	0.127747	28.4578		6038	3.61569	0.877943	6.35344	0.0096485	126.203
Phospholipids to total lipds ratio in large VLDL (%)	3225	0.157119	-0.522426	0.836664	0.650336	9.96147		6335	0.767185	0.625677	0.908694	3.67e-26	3.8315
Total cholesterol to total lipids ratio in large VLDL (%)	3225	-0.0939004	-1.17048	0.982676	0.864223	16.2469		6336	-1.46782	-1.77583	-1.15981	1.28e-20	7.14536
Cholesterol esters to total lipids ratio in large VLDL (%)	3225	-0.707892	-1.42685	0.0110676	0.0536304	10.8963		6336	-1.28178	-1.51704	-1.04652	2.11e-26	5.77821
Free cholesterol to total lipids ratio in large VLDL (%)	3225	0.614017	0.180494	1.04754	0.0055177	6.51344		6335	-0.324009	-0.495187	-0.152831	0.0002086	3.64699
Triglycerides to total lipids ratio in large VLDL (%)	3225	-0.0633742	-1.16667	1.03992	0.910335	16.524		6336	-0.226511	-0.941261	0.488239	0.534457	18.5957
Phospholipids to total lipds ratio in medium VLDL (%)	3225	-0.731699	-0.879365	-0.584032	5.18e-22	2.36132		6459	-0.711126	-0.767127	-0.655125	0	1.21595
Total cholesterol to total lipids ratio in medium VLDL (%)	3225	-1.83823	-2.11273	-1.56373	2.11e-38	4.36556		6459	-5.51664	-5.76912	-5.26417	0	5.67212
Cholesterol esters to total lipids ratio in medium VLDL (%)	3225	-2.0756	-2.31863	-1.83258	0	3.88625		6459	-5.13142	-5.37978	-4.88305	0	5.71681
Free cholesterol to total lipids ratio in medium VLDL (%)	3225	0.237429	0.130975	0.343883	1.26e-05	1.63406		6459	-0.392185	-0.461376	-0.322993	2e-28	1.37329
Triglycerides to total lipids ratio in medium VLDL (%)	3225	2.56977	2.27126	2.86827	0	4.8689		6459	6.17421	5.90439	6.44403	0	6.28383
Phospholipids to total lipds ratio in small VLDL (%)	3225	-1.26098	-1.40402	-1.11794	0	2.27755		6458	0.413246	0.300841	0.525652	6.37e-13	1.70568
Total cholesterol to total lipids ratio in small VLDL (%)	3225	-0.90707	-1.20747	-0.606665	3.55e-09	4.43877		6458	-10.7359	-11.0111	-10.4607	0	6.69428
Cholesterol esters to total lipids ratio in small VLDL (%)	3225	-0.473878	-0.760788	-0.186968	0.0012142	4.23266		6458	-9.48344	-9.7558	-9.21108	0	6.29208
Free cholesterol to total lipids ratio in small VLDL (%)	3225	-0.433092	-0.492113	-0.374071	0	0.932667		6458	-1.24473	-1.27731	-1.21214	0	0.802498
Triglycerides to total lipids ratio in small VLDL (%)	3225	2.1682	1.87976	2.45664	0	4.32444		6458	10.3531	10.093	10.6132	0	6.59927
Phospholipids to total lipds ratio in very small VLDL (%)	3225	-0.998839	-1.15684	-0.840838	1.68e-34	2.29753		6459	2.46194	2.31906	2.60482	0	2.45431
Total cholesterol to total lipids ratio in very small VLDL (%)	3225	-0.113826	-0.332927	0.105276	0.308467	3.1387		6459	-9.21291	-9.48816	-8.93766	0	6.01944
Cholesterol esters to total lipids ratio in very small VLDL (%)	3225	-0.222167	-0.42712	-0.0172136	0.0336311	2.96602		6459	-8.05223	-8.30449	-7.79997	0	5.25557
Free cholesterol to total lipids ratio in very small VLDL (%)	3225	0.10828	0.0335489	0.183011	0.0045267	1.08833		6459	-1.15667	-1.2287	-1.08463	0	1.30888
Triglycerides to total lipids ratio in very small VLDL (%)	3225	1.11253	0.833124	1.39193	7.85e-15	3.97579		6459	6.76141	6.45281	7.07002	0	5.58907
Phospholipids to total lipds ratio in IDL (%)	3225	-0.0587252	-0.140227	0.0227767	0.157823	1.15888		6459	1.42064	1.33602	1.50527	0	1.28739
Total cholesterol to total lipids ratio in IDL (%)	3225	0.507941	0.313493	0.702389	3.2e-07	2.85292		6459	-2.82462	-3.01977	-2.62948	0	3.14686
Cholesterol esters to total lipids ratio in IDL (%)	3225	0.877613	0.706563	1.04866	1.84e-23	2.53842		6459	-2.2485	-2.42612	-2.07087	0	2.68972
Free cholesterol to total lipids ratio in IDL (%)	3225	-0.369552	-0.443762	-0.295341	3.26e-22	1.04079		6459	-0.575593	-0.667637	-0.483549	3.61e-34	1.29872
Triglycerides to total lipids ratio in IDL (%)	3225	-0.449264	-0.604262	-0.294266	1.44e-08	2.27801		6459	1.40915	1.2446	1.57371	0	2.74784
Phospholipids to total lipds ratio in large LDL (%)	3225	0.102706	-0.0353389	0.240751	0.144726	2.01565		6459	0.586382	0.457078	0.715686	7.82e-19	1.74501
Total cholesterol to total lipids ratio in large LDL (%)	3225	0.918931	0.698697	1.13916	4.01e-16	3.27017		6459	-0.244631	-0.44855	-0.0407131	0.0187168	3.06687
Cholesterol esters to total lipids ratio in large LDL (%)	3225	1.1484	0.896686	1.40012	6.12e-19	3.75669		6459	0.243359	0.0219839	0.464734	0.0311984	3.26748
Free cholesterol to total lipids ratio in large LDL (%)	3225	-0.22912	-0.306009	-0.152231	5.65e-09	1.13214		6459	-0.484728	-0.561199	-0.408257	4.74e-35	1.1778
Triglycerides to total lipids ratio in large LDL (%)	3225	-1.02186	-1.13469	-0.909026	0	1.75989		6459	-0.340467	-0.451237	-0.229697	1.78e-09	2.0437
Phospholipids to total lipds ratio in medium LDL (%)	3225	-0.184148	-0.435508	0.0672117	0.150979	3.62939		6456	0.106003	-0.0981901	0.310196	0.308874	3.47812
Total cholesterol to total lipids ratio in medium LDL (%)	3225	1.47682	1.13617	1.81748	2.86e-17	5.03367		6456	-0.097529	-0.374206	0.179148	0.489578	4.4972
Cholesterol esters to total lipids ratio in medium LDL (%)	3225	1.45307	0.991337	1.9148	7.66e-10	6.77544		6456	0.943767	0.573998	1.31353	5.78e-07	6.39553
Free cholesterol to total lipids ratio in medium LDL (%)	3225	0.0237806	-0.117569	0.165131	0.741522	2.06551		6456	-1.02863	-1.14571	-0.911556	0	2.4258
Triglycerides to total lipids ratio in medium LDL (%)	3225	-1.29266	-1.41044	-1.17487	0	1.88764		6455	-0.003781	-0.110865	0.103303	0.944819	1.92727
Phospholipids to total lipds ratio in small LDL (%)	3225	-0.522811	-0.828828	-0.216794	0.0008182	4.4695		6456	0.385416	0.148287	0.622544	0.0014483	4.04053
Total cholesterol to total lipids ratio in small LDL (%)	3225	1.18517	0.796471	1.57386	2.5e-09	5.65837		6456	-1.15827	-1.48147	-0.835077	2.35e-12	5.06263
Cholesterol esters to total lipids ratio in small LDL (%)	3225	1.06865	0.605091	1.53221	6.41e-06	6.72199		6456	0.498522	0.109232	0.887812	0.0120842	6.60171
Free cholesterol to total lipids ratio in small LDL (%)	3225	0.116644	0.0151361	0.218153	0.0243221	1.49009		6456	-1.64646	-1.74492	-1.548	0	2.33812
Triglycerides to total lipids ratio in small LDL (%)	3225	-0.662224	-0.781595	-0.542853	4.35e-27	1.75331		6455	0.775731	0.650892	0.90057	9.18e-34	2.04342
Phospholipids to total lipds ratio in very large HDL (%)	3225	-4.26243	-5.10072	-3.42414	4.46e-23	11.4358		6387	2.66766	2.11257	3.22275	6.11e-21	7.4431
Total cholesterol to total lipids ratio in very large HDL (%)	3225	2.2684	1.56068	2.97613	3.73e-10	9.85669		6387	-4.08071	-4.49837	-3.66305	0	6.33477
Cholesterol esters to total lipids ratio in very large HDL (%)	3225	4.08522	3.3329	4.83753	4.86e-26	10.6883		6387	-3.12227	-3.52216	-2.72238	0	5.99714
Free cholesterol to total lipids ratio in very large HDL (%)	3225	-1.81653	-2.00121	-1.63186	0	2.63231		6387	-0.959801	-1.05974	-0.859866	0	1.30814
Triglycerides to total lipids ratio in very large HDL (%)	3225	1.99403	1.60842	2.37965	8.42e-24	4.75315		6387	1.41123	1.1927	1.62977	2.71e-36	3.64873
Phospholipids to total lipds ratio in large HDL (%)	3225	2.50006	2.14846	2.85165	0	4.8922		6411	3.52528	3.30063	3.74993	0	3.86384
Total cholesterol to total lipids ratio in large HDL (%)	3225	-3.20618	-3.589	-2.82335	0	5.43757		6411	-3.56872	-3.83608	-3.30136	0	4.47471
Cholesterol esters to total lipids ratio in large HDL (%)	3225	-1.80982	-2.08457	-1.53507	3.04e-37	3.78395		6411	-2.05365	-2.2302	-1.8771	0	3.05501
Free cholesterol to total lipids ratio in large HDL (%)	3225	-1.39643	-1.52541	-1.26746	0	1.90009		6411	-1.51566	-1.6193	-1.41202	0	1.55663
Triglycerides to total lipids ratio in large HDL (%)	3225	0.706265	0.365623	1.04691	4.91e-05	4.09141		6411	0.0506961	-0.0521412	0.153533	0.333884	1.46619
Phospholipids to total lipds ratio in medium HDL (%)	3225	-0.448865	-0.516949	-0.380781	2.66e-37	0.987286		6457	0.0465252	-0.0225584	0.115609	0.186812	1.24734
Total cholesterol to total lipids ratio in medium HDL (%)	3225	0.0522067	-0.10264	0.207053	0.508625	2.21299		6457	-1.55744	-1.69432	-1.42056	0	2.28934
Cholesterol esters to total lipids ratio in medium HDL (%)	3225	0.44921	0.324917	0.573503	1.69e-12	1.82054		6457	-0.605992	-0.727391	-0.484593	1.86e-22	2.07119
Free cholesterol to total lipids ratio in medium HDL (%)	3225	-0.39724	-0.445684	-0.348796	0	0.699576		6457	-0.95258	-0.989083	-0.916077	0	0.655324
Triglycerides to total lipids ratio in medium HDL (%)	3225	0.396723	0.295353	0.498092	2.2e-14	1.46731		6457	1.51856	1.42871	1.60841	0	1.52795
Phospholipids to total lipds ratio in small HDL (%)	3225	-0.484664	-0.699688	-0.269641	1.02e-05	3.03072		6459	-2.30303	-2.50339	-2.10266	0	3.64848
Total cholesterol to total lipids ratio in small HDL (%)	3225	0.198746	-0.0522459	0.449739	0.120625	3.51003		6459	1.12121	0.892938	1.34948	8.47e-22	3.70179
Cholesterol esters to total lipids ratio in small HDL (%)	3225	0.278884	0.007572	0.550195	0.0439434	3.78575		6459	2.22347	1.97074	2.47619	0	4.23089
Free cholesterol to total lipids ratio in small HDL (%)	3225	-0.0800983	-0.107207	-0.0529898	7.56e-09	0.39223		6459	-1.10409	-1.13361	-1.07458	0	0.7473
Triglycerides to total lipids ratio in small HDL (%)	3225	0.28594	0.221394	0.350485	5.87e-18	0.931169		6459	1.18235	1.11179	1.25291	0	1.23181
Mean diameter for VLDL particles (nm)	3225	0.778042	0.701329	0.854754	0	1.16365		6459	1.49995	1.42665	1.57325	0	1.4423
Mean diameter for LDL particles (nm)	3225	-0.0621162	-0.0741453	-0.0500871	9.69e-24	0.180012		6459	-0.109905	-0.116658	-0.103151	0	0.117492
Mean diameter for HDL particles (nm)	3225	-0.213758	-0.228208	-0.199309	0	0.245371		6459	-0.312303	-0.324454	-0.300152	0	0.263291
Serum total cholesterol (mmol/l)	3225	-0.246816	-0.301561	-0.19207	1.55e-18	0.807982		6459	-1.02539	-1.0764	-0.974373	0	0.942186
Total cholesterol in VLDL (mmol/l)	3225	0.0578792	0.0452747	0.0704837	3.66e-19	0.184482		6459	-0.112028	-0.127041	-0.0970149	0	0.24856
Remnant cholesterol (non-HDL, non-LDL -cholesterol) (mmol/l)	3225	0.0353787	0.0145908	0.0561666	0.0008568	0.303723		6459	-0.29923	-0.322111	-0.276348	0	0.401772
Total cholesterol in LDL (mmol/l)	3225	-0.0030503	-0.0319091	0.0258085	0.835837	0.415831		6459	-0.233311	-0.261741	-0.204882	0	0.492375
Total cholesterol in HDL (mmol/l)	3225	-0.279158	-0.299343	-0.258974	0	0.342151		6459	-0.492824	-0.509817	-0.47583	0	0.37261
Total cholesterol in HDL2 (mmol/l)	3225	-0.260849	-0.279193	-0.242505	0	0.312394		6459	-0.381105	-0.396664	-0.365546	0	0.3246
Total cholesterol in HDL3 (mmol/l)	3225	-0.0183024	-0.0205517	-0.0160532	0	0.0354521		6459	-0.111733	-0.11363	-0.109835	0	0.061271
Esterified cholesterol (mmol/l)	3223	-0.163893	-0.203048	-0.124737	3.25e-16	0.575375		6258	-0.743569	-0.780541	-0.706597	0	0.679873
Free cholesterol (mmol/l)	3223	-0.0837738	-0.0995637	-0.0679838	5.98e-25	0.235229		6258	-0.281405	-0.296469	-0.26634	0	0.271698
Serum total triglycerides (mmol/l)	3225	0.134139	0.106585	0.161693	2.6e-21	0.391027		6459	0.227072	0.192683	0.261462	7.51e-38	0.553468
Triglycerides in VLDL (mmol/l)	3225	0.174655	0.150622	0.198688	0	0.343768		6459	0.278629	0.248646	0.308611	0	0.480256
Triglycerides in LDL (mmol/l)	3225	-0.0211079	-0.0234777	-0.0187381	0	0.0374509		6459	-0.0277324	-0.0305776	-0.0248872	0	0.0548688
Triglycerides in HDL (mmol/l)	3225	-0.0114606	-0.0133611	-0.0095601	1.32e-31	0.0286762		6459	-0.0081431	-0.0101331	-0.0061531	1.23e-15	0.0337516
Diacylglycerol (mmol/l)	0							5631	0.0062692	0.0051317	0.0074067	6.03e-27	0.0139641
Ratio of diacylglycerol to triglycerides	0							5630	0.0071466	0.0058915	0.0084018	1.25e-28	0.0135978
Total phosphoglycerides (mmol/l)	3223	-0.208915	-0.229676	-0.188155	0	0.329825		6256	-0.437629	-0.457307	-0.417951	0	0.378015
Ratio of triglycerides to phosphoglycerides	3220	0.129804	0.115161	0.144447	0	0.207539		6255	0.13458	0.119225	0.149935	0	0.229269
Phosphatidylcholine and other cholines (mmol/l)	3223	-0.162932	-0.185853	-0.14001	0	0.349471		6229	-0.528222	-0.547022	-0.509423	0	0.394412
Total cholines (mmol/l)	3223	-0.22365	-0.24866	-0.198641	0	0.391084		6258	-0.556215	-0.577051	-0.53538	0	0.42302
Apolipoprotein A-I (g/l)	3225	-0.143514	-0.156254	-0.130773	0	0.207268		6459	-0.313338	-0.32299	-0.303687	0	0.213403
Apolipoprotein B (g/l)	3225	0.0314	0.0206458	0.0421541	1.13e-08	0.156363		6459	-0.0965824	-0.108199	-0.0849662	0	0.198097
Ratio of apolipoprotein B to apolipoprotein A-I	3225	0.069085	0.061574	0.0765961	0	0.115565		6459	0.0454888	0.0376761	0.0533014	6.89e-30	0.129043
Total fatty acids (mmol/l)	3223	-0.377733	-0.510744	-0.244722	2.79e-08	1.95104		6257	-2.05442	-2.18754	-1.92129	0	2.29405
Estimated description of fatty acid chain length, not actual carbon number	0							6256	0.401765	0.379698	0.423831	0	0.39225
Estimated degree of unsaturation	0							6256	0.0106899	0.0063408	0.0150391	1.48e-06	0.0665714
22:6, docosahexaenoic acid (mmol/l)	3223	-0.0176512	-0.0197411	-0.0155612	0	0.0326181		6260	-0.0498257	-0.0524447	-0.0472068	0	0.0483086
18:2, linoleic acid (mmol/l)	3223	-0.0922087	-0.129597	-0.0548208	1.39e-06	0.539809		6258	-0.597651	-0.629119	-0.566183	0	0.581331
Conjugated linoleic acid (mmol/l)	0							6140	0.0008958	-8.04e-05	0.001872	0.0720929	0.0174839
Omega-3 fatty acids (mmol/l)	3223	-0.0045404	-0.0099543	0.0008735	0.100203	0.0786789		6259	-0.114068	-0.121003	-0.107134	0	0.121042
Omega-6 fatty acids (mmol/l)	3223	-0.169059	-0.210549	-0.127568	1.88e-15	0.611715		6258	-0.769836	-0.806833	-0.732838	0	0.692992
Polyunsaturated fatty acids (mmol/l)	3223	-0.173597	-0.219496	-0.127698	1.54e-13	0.675479		6258	-0.883781	-0.92538	-0.842181	0	0.776059
Monounsaturated fatty acids; 16:1, 18:1 (mmol/l)	3223	-0.0701881	-0.115372	-0.0250041	0.00234	0.653594		6254	-0.352137	-0.402498	-0.301776	0	0.806292
Saturated fatty acids (mmol/l)	3223	-0.134011	-0.182843	-0.085178	7.95e-08	0.715472		6252	-0.819034	-0.87042	-0.767647	0	0.878839
Ratio of 22:6 docosahexaenoic acid to total fatty acids (%)	3223	-0.13916	-0.158581	-0.119739	0	0.293605		6257	-0.236206	-0.257815	-0.214597	0	0.364331
Ratio of 18:2 linoleic acid to total fatty acids (%)	3223	0.170836	-0.0232826	0.364955	0.0845271	2.75649		6256	-0.438072	-0.62736	-0.248785	5.82e-06	2.94869
Ratio of conjugated linoleic acid to total fatty acids (%)	0							6137	0.0450232	0.036641	0.0534053	1.04e-25	0.154115
Ratio of omega-3 fatty acids to total fatty acids (%)	3223	0.112324	0.0721083	0.15254	4.68e-08	0.590258		6256	-0.335805	-0.38701	-0.284601	2.36e-37	0.852118
Ratio of omega-6 fatty acids to total fatty acids (%)	3223	-0.409752	-0.570042	-0.249462	5.67e-07	2.24955		6256	-0.719196	-0.909681	-0.52871	1.52e-13	2.86835
Ratio of polyunsaturated fatty acids to total fatty acids (%)	3223	-0.297216	-0.475247	-0.119185	0.0010742	2.51274		6256	-1.05496	-1.25726	-0.852663	2.43e-24	3.08699
Ratio of monounsaturated fatty acids to total fatty acids (%)	3223	0.191877	-0.0033581	0.387111	0.0540705	2.76619		6252	1.66395	1.45736	1.87054	0	3.14286
Ratio of saturated fatty acids to total fatty acids (%)	3223	0.105392	-0.0173937	0.228178	0.0924816	1.68237		6251	-0.602007	-0.724107	-0.479906	6.03e-22	1.7345
Glucose (mmol/l)	3220	0.185668	0.152452	0.218883	1.81e-27	0.459462		6450	-0.231887	-0.286632	-0.177141	1.22e-16	0.88521
Lactate (mmol/l)	3225	-0.0052557	-0.0362544	0.0257431	0.739589	0.45948		6454	0.275509	0.251951	0.299066	0	0.380794
Citrate (mmol/l)	3225	0.0016876	-4.06e-05	0.0034157	0.0556221	0.0245854		6453	0.0418299	0.0402993	0.0433605	0	0.0329319
Alanine (mmol/l)	3225	0.0105123	0.006603	0.0144216	1.44e-07	0.0558315		6454	0.0974669	0.0938493	0.101084	0	0.0765888
Glutamine (mmol/l)	3170	0.061923	0.0567664	0.0670795	0	0.0767944		6453	0.0190095	0.0158268	0.0221922	2.39e-31	0.0568346
Histidine (mmol/l)	3225	0.0026489	0.0020964	0.0032015	1.01e-20	0.0080449		6453	-0.0009094	-0.0014683	-0.0003505	0.0014305	0.0109332
Isoleucine (mmol/l)	3222	0.0101361	0.009363	0.0109092	0	0.0119517		6452	0.0196736	0.0188598	0.0204875	0	0.0157017
Leucine (mmol/l)	3225	0.0124804	0.0116471	0.0133138	0	0.0133078		6453	0.021494	0.0207477	0.0222403	0	0.014283
Valine (mmol/l)	3223	0.0241767	0.0223137	0.0260398	0	0.0293486		6452	0.0170017	0.0153799	0.0186235	0	0.030268
Phenylalanine (mmol/l)	3223	0.0021676	0.0017352	0.0026	1.75e-22	0.0063033		6451	0.0120169	0.0116615	0.0123724	0	0.0084707
Tyrosine (mmol/l)	3224	0.0050627	0.004432	0.0056934	0	0.0097781		6451	-0.0022762	-0.002894	-0.0016584	5.69e-13	0.0112789
Acetate (mmol/l)	3225	0.0056119	0.0028753	0.0083486	5.94e-05	0.0353049		6454	-0.0141304	-0.0161666	-0.0120942	0	0.031698
Acetoacetate (mmol/l)	3225	0.0007021	-2.92e-06	0.0014071	0.0509572	0.0103711		0
3-hydroxybutyrate (mmol/l)	3220	-0.0155643	-0.0213331	-0.0097954	1.31e-07	0.0874196		6439	0.0208044	0.0150674	0.0265415	1.3e-12	0.107014
Creatinine (mmol/l)	3225	0.011638	0.0110908	0.0121851	0	0.0093554		6451	0.0050339	0.0044568	0.0056109	0	0.0101101
Albumin (signal area)	3225	0.0029589	0.0025836	0.0033342	0	0.0055987		6457	-0.0031559	-0.0034014	-0.0029104	0	0.0045017
Glycoprotein acetyls, mainly a1-acid glycoprotein (mmol/l)	3225	-0.0107798	-0.0221051	0.0005455	0.0620948	0.171906		6454	-0.0466308	-0.057608	-0.0356535	1e-16	0.173278
Complete case sample
Unstandardized outcome	N	Beta	LCL	UCL	P-value	SD		N	Beta	LCL	UCL	P-value	SD
Concentration of chylomicrons and extremely large VLDL particles (mol/l)	732	3.37e-11	2.35e-11	4.39e-11	1.75e-10	7.09e-11		5162	7.45e-11	6.65e-11	8.26e-11	0	1.07e-10
Total lipids in chylomicrons and extremely large VLDL (mmol/l)	732	0.0071247	0.004936	0.0093134	2.95e-10	0.0151833		5162	0.0131556	0.011427	0.0148842	0	0.022909
Phospholipids in chylomicrons and extremely large VLDL (mmol/l)	732	0.0008327	0.0005552	0.0011101	5.83e-09	0.0019007		5162	0.0013863	0.0011685	0.001604	3.05e-35	0.0028082
Total cholesterol in chylomicrons and extremely large VLDL (mmol/l)	732	0.0010229	0.0006409	0.0014049	1.93e-07	0.0026161		5162	0.002002	0.0016817	0.0023222	4.72e-34	0.0040734
Cholesterol esters in chylomicrons and extremely large VLDL (mmol/l)	732	0.000499	0.0002922	0.0007058	2.6e-06	0.00142		5162	0.0011709	0.0009909	0.0013508	1.04e-36	0.0022227
Free cholesterol in chylomicrons and extremely large VLDL (mmol/l)	732	0.0005238	0.0003442	0.0007034	1.5e-08	0.0012264		5162	0.0008302	0.0006843	0.000976	1.41e-28	0.001913
Triglycerides in chylomicrons and extremely large VLDL (mmol/l)	732	0.0052693	0.0037318	0.0068067	3.47e-11	0.0107239		5162	0.0097653	0.0085698	0.0109609	0	0.0161042
Concentration of very large VLDL particles (mol/l)	732	2.08e-10	1.47e-10	2.69e-10	5.41e-11	4.3e-10		5162	5.09e-10	4.61e-10	5.58e-10	0	6.4e-10
Total lipids in very large VLDL (mmol/l)	732	0.0199677	0.0140191	0.0259164	8.45e-11	0.0416297		5162	0.0446879	0.0399545	0.0494212	0	0.0625567
Phospholipids in very large VLDL (mmol/l)	732	0.0030372	0.0020457	0.0040287	2.87e-09	0.0068658		5162	0.0066747	0.005886	0.0074634	0	0.010271
Total cholesterol in very large VLDL (mmol/l)	732	0.0034733	0.0023432	0.0046034	2.55e-09	0.0077875		5162	0.0065666	0.0056193	0.007514	0	0.0122844
Cholesterol esters in very large VLDL (mmol/l)	732	0.0019262	0.0013221	0.0025303	6.59e-10	0.0041945		5162	0.0042277	0.0037187	0.0047368	0	0.0065967
Free cholesterol in very large VLDL (mmol/l)	732	0.001547	0.0010191	0.0020749	1.29e-08	0.0036056		5162	0.0023379	0.0018977	0.0027781	3.9e-25	0.0057374
Triglycerides in very large VLDL (mmol/l)	732	0.0134568	0.0096074	0.0173061	1.44e-11	0.0271257		5162	0.0314436	0.0284321	0.0344552	0	0.0402736
Concentration of large VLDL particles (mol/l)	732	1.45e-09	1.08e-09	1.81e-09	2.13e-14	2.63e-09		5162	3.67e-09	3.4e-09	3.94e-09	0	3.64e-09
Total lipids in large VLDL (mmol/l)	732	0.0830326	0.061925	0.10414	3.77e-14	0.152248		5162	0.200167	0.184413	0.215921	0	0.213054
Phospholipids in large VLDL (mmol/l)	732	0.0145015	0.0106474	0.0183556	4.13e-13	0.0277714		5162	0.0364131	0.0335695	0.0392567	0	0.0385719
Total cholesterol in large VLDL (mmol/l)	732	0.0174781	0.0127675	0.0221887	8.43e-13	0.0337111		5162	0.0396797	0.0360772	0.0432823	0	0.0477673
Cholesterol esters in large VLDL (mmol/l)	732	0.0092207	0.0069049	0.0115364	1.9e-14	0.0168015		5162	0.0214646	0.0197038	0.0232254	0	0.0237804
Free cholesterol in large VLDL (mmol/l)	732	0.0082571	0.0058397	0.0106746	4.03e-11	0.0170592		5162	0.0182108	0.0163538	0.0200678	0	0.0242124
Triglycerides in large VLDL (mmol/l)	732	0.0510543	0.0384702	0.0636385	6.38e-15	0.091033		5162	0.124055	0.114722	0.133389	0	0.127166
Concentration of medium VLDL particles (mol/l)	732	4.43e-09	3.49e-09	5.37e-09	2.45e-19	6.93e-09		5162	9.99e-09	9.32e-09	1.07e-08	0	9.28e-09
Total lipids in medium VLDL (mmol/l)	732	0.144503	0.113273	0.175733	9.75e-19	0.229994		5162	0.295882	0.273641	0.318123	0	0.310275
Phospholipids in medium VLDL (mmol/l)	732	0.0270611	0.0210683	0.0330538	5.83e-18	0.0441216		5162	0.0561464	0.0519136	0.0603792	0	0.0595418
Total cholesterol in medium VLDL (mmol/l)	732	0.0305474	0.0224934	0.0386015	2.73e-13	0.0586473		5162	0.0582602	0.0526183	0.063902	0	0.079124
Cholesterol esters in medium VLDL (mmol/l)	732	0.0140143	0.0097512	0.0182774	1.99e-10	0.0309701		5162	0.0261058	0.0231538	0.0290578	0	0.042058
Free cholesterol in medium VLDL (mmol/l)	732	0.0165352	0.0126306	0.0204399	4.55e-16	0.028472		5162	0.0321485	0.0293569	0.0349402	0	0.0384864
Triglycerides in medium VLDL (mmol/l)	732	0.0868952	0.0695248	0.104266	1.84e-21	0.1287		5162	0.181387	0.168864	0.19391	0	0.174585
Concentration of small VLDL particles (mol/l)	732	4.62e-09	3.63e-09	5.61e-09	4.42e-19	7.52e-09		5162	8.06e-09	7.38e-09	8.74e-09	0	1.02e-08
Total lipids in small VLDL (mmol/l)	732	0.0868834	0.0678437	0.105923	2.73e-18	0.144979		5162	0.075565	0.0623523	0.0887776	7.67e-29	0.203858
Phospholipids in small VLDL (mmol/l)	732	0.0148638	0.0110608	0.0186668	5.41e-14	0.0291096		5162	0.0164832	0.0137842	0.0191822	1.33e-32	0.0425268
Total cholesterol in small VLDL (mmol/l)	732	0.0261969	0.0191759	0.033218	6.35e-13	0.0530047		5162	-0.0284306	-0.0329777	-0.0238836	4.54e-34	0.0761387
Cholesterol esters in small VLDL (mmol/l)	732	0.0161989	0.0115117	0.020886	2.41e-11	0.0349422		5162	-0.0314257	-0.0344166	-0.0284348	0	0.050916
Free cholesterol in small VLDL (mmol/l)	732	0.0100029	0.0074305	0.0125753	7.16e-14	0.0195752		5162	0.0030239	0.0012472	0.0048005	0.0008538	0.0285635
Triglycerides in small VLDL (mmol/l)	732	0.0458118	0.0366667	0.0549569	1.63e-21	0.0690038		5162	0.0875953	0.080909	0.0942816	0	0.0999295
Concentration of very small VLDL particles (mol/l)	732	1.12e-09	1.38e-10	2.09e-09	0.0253173	7.22e-09		5162	5.39e-10	-5.3e-11	1.13e-09	0.0743153	8.57e-09
Total lipids in very small VLDL (mmol/l)	732	0.0132585	0.0007568	0.0257602	0.0376843	0.0920797		5162	-0.102609	-0.110472	-0.0947468	0	0.134239
Phospholipids in very small VLDL (mmol/l)	732	0.0004837	-0.003641	0.0046084	0.817983	0.0302941		5162	-0.0205764	-0.0231887	-0.0179642	0	0.0404996
Total cholesterol in very small VLDL (mmol/l)	732	0.0059043	-0.0005079	0.0123164	0.0710618	0.0463206		5162	-0.0911534	-0.0952537	-0.0870531	0	0.0769675
Cholesterol esters in very small VLDL (mmol/l)	732	0.0034291	-0.0010371	0.0078952	0.132154	0.0319992		5162	-0.0689215	-0.0717867	-0.0660562	0	0.0547682
Free cholesterol in very small VLDL (mmol/l)	732	0.0024766	0.0004309	0.0045223	0.0177255	0.015039		5162	-0.0222117	-0.0235287	-0.0208947	0	0.0233633
Triglycerides in very small VLDL (mmol/l)	732	0.0068782	0.0039573	0.009799	4.47e-06	0.0220114		5162	0.009174	0.0070293	0.0113187	6.43e-17	0.0345582
Concentration of IDL particles (mol/l)	732	-1.03e-09	-3.87e-09	1.8e-09	0.474308	2.09e-08		5162	5.41e-09	3.77e-09	7.05e-09	1.08e-10	2.11e-08
Total lipids in IDL (mmol/l)	732	-0.0099148	-0.0392382	0.0194086	0.507024	0.215644		5162	-0.18536	-0.203375	-0.167346	0	0.280802
Phospholipids in IDL (mmol/l)	732	-0.0046163	-0.0119659	0.0027334	0.217939	0.0540624		5162	-0.0401124	-0.0448096	-0.0354151	0	0.0705556
Total cholesterol in IDL (mmol/l)	732	0.0001358	-0.0200478	0.0203194	0.989464	0.147512		5162	-0.138068	-0.150346	-0.125789	0	0.191472
Cholesterol esters in IDL (mmol/l)	732	0.0051692	-0.009476	0.0198145	0.488561	0.106779		5162	-0.0969153	-0.105654	-0.0881768	0	0.137332
Free cholesterol in IDL (mmol/l)	732	-0.0050343	-0.0106866	0.0006179	0.0807821	0.0416263		5162	-0.0411392	-0.0447944	-0.0374841	0	0.0554298
Triglycerides in IDL (mmol/l)	732	-0.0054359	-0.0081589	-0.0027128	9.73e-05	0.0206077		5162	-0.0071456	-0.0090084	-0.0052827	6.43e-14	0.0311536
Concentration of large LDL particles (mol/l)	732	1.43e-09	-3.66e-09	6.51e-09	0.582285	3.76e-08		5162	2.13e-08	1.83e-08	2.42e-08	0	3.83e-08
Total lipids in large LDL (mmol/l)	732	0.0130113	-0.0236087	0.0496313	0.485684	0.270203		5162	-0.112982	-0.135522	-0.0904419	1.36e-22	0.33402
Phospholipids in large LDL (mmol/l)	732	0.0017725	-0.005878	0.009423	0.649357	0.0564426		5162	-0.0265198	-0.0311999	-0.0218398	2.37e-28	0.0694497
Total cholesterol in large LDL (mmol/l)	732	0.0210945	-0.0061763	0.0483654	0.129298	0.200182		5162	-0.0728652	-0.0896165	-0.0561139	1.94e-17	0.244463
Cholesterol esters in large LDL (mmol/l)	732	0.0221931	0.0013685	0.0430176	0.0367624	0.152857		5162	-0.0422704	-0.0549267	-0.0296142	6.42e-11	0.185538
Free cholesterol in large LDL (mmol/l)	732	-0.0010987	-0.0076203	0.0054229	0.740927	0.0479704		5162	-0.0305791	-0.0347343	-0.0264239	0	0.0599248
Triglycerides in large LDL (mmol/l)	732	-0.0098604	-0.0124117	-0.007309	1e-13	0.0200997		5162	-0.013583	-0.0152863	-0.0118797	0	0.0290882
Concentration of medium LDL particles (mol/l)	732	4.73e-09	9.78e-11	9.36e-09	0.0453693	3.42e-08		5162	2.38e-08	2.13e-08	2.64e-08	0	3.37e-08
Total lipids in medium LDL (mmol/l)	732	0.0268649	0.0031349	0.0505949	0.0265502	0.17493		5162	-0.0294457	-0.0433966	-0.0154949	3.56e-05	0.204871
Phospholipids in medium LDL (mmol/l)	732	0.0043878	-0.0004231	0.0091986	0.073775	0.0355453		5162	-0.008335	-0.0110598	-0.0056102	2.15e-09	0.0409899
Total cholesterol in medium LDL (mmol/l)	732	0.0284211	0.0102078	0.0466345	0.0022682	0.133574		5162	-0.018181	-0.0289012	-0.0074608	0.000891	0.154136
Cholesterol esters in medium LDL (mmol/l)	732	0.0247349	0.0101745	0.0392954	0.000896	0.106784		5162	-0.0042794	-0.0130351	0.0044762	0.338015	0.126123
Free cholesterol in medium LDL (mmol/l)	732	0.0036797	-5.26e-05	0.0074119	0.0533102	0.0273172		5162	-0.0138662	-0.0158502	-0.0118822	0	0.0290645
Triglycerides in medium LDL (mmol/l)	732	-0.0059397	-0.0072712	-0.0046082	1.39e-17	0.0106896		5162	-0.002956	-0.0038824	-0.0020296	4.28e-10	0.0159
Concentration of small LDL particles (mol/l)	732	5.47e-09	-1.39e-10	1.11e-08	0.0559286	4.13e-08		5162	2.23e-08	1.94e-08	2.52e-08	0	3.61e-08
Total lipids in small LDL (mmol/l)	732	0.0165783	0.0006278	0.0325289	0.0416611	0.117145		5162	-0.0281256	-0.0368463	-0.0194049	2.79e-10	0.127955
Phospholipids in small LDL (mmol/l)	732	0.0015885	-0.0022211	0.0053981	0.413266	0.0277995		5162	-0.0083749	-0.010215	-0.0065348	6.23e-19	0.027038
Total cholesterol in small LDL (mmol/l)	732	0.0164443	0.0047389	0.0281496	0.005961	0.0855909		5162	-0.0215338	-0.0281335	-0.0149342	1.73e-10	0.0947873
Cholesterol esters in small LDL (mmol/l)	732	0.0139379	0.0047849	0.0230909	0.0028882	0.0669881		5162	-0.009141	-0.0145534	-0.0037286	0.0009362	0.0779888
Free cholesterol in small LDL (mmol/l)	732	0.0025054	-0.0001578	0.0051686	0.0651689	0.0193033		5162	-0.0123769	-0.0135995	-0.0111544	0	0.0183103
Triglycerides in small LDL (mmol/l)	732	-0.0014533	-0.0023963	-0.0005102	0.002571	0.0071715		5162	0.0017625	0.0011063	0.0024187	1.45e-07	0.0108451
Concentration of very large HDL particles (mol/l)	732	-1.73e-07	-1.95e-07	-1.5e-07	0	1.87e-07		5162	-2.08e-07	-2.18e-07	-1.98e-07	0	1.96e-07
Total lipids in very large HDL (mmol/l)	732	-0.174226	-0.196751	-0.1517	0	0.188654		5162	-0.306505	-0.317656	-0.295354	0	0.243948
Phospholipids in very large HDL (mmol/l)	732	-0.103776	-0.116485	-0.0910672	0	0.107058		5162	-0.144968	-0.151085	-0.138852	0	0.123925
Total cholesterol in very large HDL (mmol/l)	732	-0.0679163	-0.0776119	-0.0582208	2.04e-38	0.0798093		5162	-0.157735	-0.162911	-0.152559	0	0.120536
Cholesterol esters in very large HDL (mmol/l)	732	-0.0448003	-0.051624	-0.0379767	2.2e-34	0.0555346		5162	-0.119266	-0.123039	-0.115493	0	0.0900307
Free cholesterol in very large HDL (mmol/l)	732	-0.0231167	-0.0260634	-0.02017	0	0.0247256		5162	-0.0385015	-0.0399565	-0.0370465	0	0.0312779
Triglycerides in very large HDL (mmol/l)	732	-0.0025359	-0.0033511	-0.0017207	1.65e-09	0.0058833		5162	-0.0038386	-0.0043175	-0.0033597	0	0.0074591
Concentration of large HDL particles (mol/l)	732	-4.9e-07	-5.47e-07	-4.32e-07	0	4.94e-07		5162	-4.97e-07	-5.23e-07	-4.7e-07	0	4.46e-07
Total lipids in large HDL (mmol/l)	732	-0.313096	-0.350183	-0.276009	0	0.316067		5162	-0.490712	-0.509186	-0.472238	0	0.370672
Phospholipids in large HDL (mmol/l)	732	-0.139403	-0.156197	-0.122609	0	0.141585		5162	-0.218221	-0.226599	-0.209843	0	0.160934
Total cholesterol in large HDL (mmol/l)	732	-0.163741	-0.183297	-0.144184	0	0.166766		5162	-0.255115	-0.264846	-0.245383	0	0.198623
Cholesterol esters in large HDL (mmol/l)	732	-0.124703	-0.139618	-0.109789	0	0.126996		5162	-0.194076	-0.201474	-0.186677	0	0.151652
Free cholesterol in large HDL (mmol/l)	732	-0.0390421	-0.043697	-0.0343872	0	0.0398366		5162	-0.0610662	-0.0634065	-0.0587259	0	0.0470573
Triglycerides in large HDL (mmol/l)	732	-0.0099447	-0.011369	-0.0085203	3.35e-38	0.0115761		5162	-0.0173827	-0.0180925	-0.0166729	0	0.0152323
Concentration of medium HDL particles (mol/l)	732	-2.9e-07	-3.53e-07	-2.28e-07	1.07e-18	4.49e-07		5162	1.04e-07	7.86e-08	1.29e-07	1.16e-15	3.1e-07
Total lipids in medium HDL (mmol/l)	732	-0.126049	-0.153488	-0.0986096	1.67e-18	0.195777		5162	-0.180569	-0.192029	-0.16911	0	0.168876
Phospholipids in medium HDL (mmol/l)	732	-0.0612001	-0.0732986	-0.0491017	7e-22	0.0880734		5162	-0.0810477	-0.0862034	-0.075892	0	0.0774264
Total cholesterol in medium HDL (mmol/l)	732	-0.0634106	-0.0787333	-0.0480878	1.93e-15	0.107634		5162	-0.108296	-0.114504	-0.102089	0	0.0918264
Cholesterol esters in medium HDL (mmol/l)	732	-0.0483392	-0.0604057	-0.0362726	1.34e-14	0.0842888		5162	-0.0822583	-0.0871615	-0.077355	0	0.0720117
Free cholesterol in medium HDL (mmol/l)	732	-0.0150768	-0.0183557	-0.011798	1.55e-18	0.0235444		5162	-0.0260542	-0.0273942	-0.0247142	0	0.0206355
Triglycerides in medium HDL (mmol/l)	732	-0.0014175	-0.0029963	0.0001612	0.0783622	0.0112286		5162	0.0088576	0.0079885	0.0097267	0	0.0134407
Concentration of small HDL particles (mol/l)	732	-9.63e-08	-2e-07	7.62e-09	0.0692738	7.19e-07		5162	6.3e-07	5.97e-07	6.63e-07	0	5.18e-07
Total lipids in small HDL (mmol/l)	732	-0.0223057	-0.0460048	0.0013933	0.0650359	0.163824		5162	-0.0374109	-0.045178	-0.0296439	5.37e-21	0.116084
Phospholipids in small HDL (mmol/l)	732	-0.0212082	-0.0321948	-0.0102215	0.0001633	0.0750959		5162	-0.0463852	-0.0512635	-0.0415069	0	0.0746068
Total cholesterol in small HDL (mmol/l)	732	-0.0042628	-0.019142	0.0106164	0.573979	0.102663		5162	-0.0057561	-0.0104606	-0.0010515	0.0164943	0.0636566
Cholesterol esters in small HDL (mmol/l)	732	-0.0005815	-0.0136509	0.0124878	0.930412	0.0900378		5162	0.0103838	0.0059474	0.0148201	4.57e-06	0.0599039
Free cholesterol in small HDL (mmol/l)	732	-0.0036813	-0.0059678	-0.0013949	0.0016377	0.0157727		5162	-0.0161604	-0.0170142	-0.0153066	0	0.0142579
Triglycerides in small HDL (mmol/l)	732	0.0031523	0.0018803	0.0044242	1.4e-06	0.0094971		5162	0.014759	0.0138586	0.0156593	0	0.0146214
Phospholipids to total lipds ratio in chylomicrons and extremely large VLDL (%)	732	-0.549741	-2.56688	1.46739	0.592778	14.9612		5162	-2.73667	-3.82105	-1.6523	7.75e-07	34.2312
Total cholesterol to total lipids ratio in chylomicrons and extremely large VLDL (%)	732	0.331497	-2.66687	3.32986	0.828228	20.9715		5162	-2.48706	-3.02897	-1.94516	3.19e-19	78.2128
Cholesterol esters to total lipids ratio in chylomicrons and extremely large VLDL (%)	732	-0.456156	-2.49238	1.58007	0.660209	14.2731		5162	-2.96282	-3.68109	-2.24455	7.58e-16	18.0377
Free cholesterol to total lipids ratio in chylomicrons and extremely large VLDL (%)	732	0.787738	-0.217095	1.79257	0.124221	7.07056		5162	-0.131494	-0.31044	0.0474524	0.149768	6.27752
Triglycerides to total lipids ratio in chylomicrons and extremely large VLDL (%)	732	0.2185	-3.30507	3.74207	0.903137	25.29		5162	3.87005	3.30804	4.43206	0	17.5184
Phospholipids to total lipds ratio in very large VLDL (%)	732	0.400698	-2.25668	3.05808	0.767292	19.0508		5162	-0.279708	-0.826298	0.266881	0.315804	20.4223
Total cholesterol to total lipids ratio in very large VLDL (%)	732	1.56496	-1.73274	4.86267	0.351814	23.6954		5162	-10.6473	-11.8582	-9.43648	0	49.9233
Cholesterol esters to total lipids ratio in very large VLDL (%)	732	0.910548	-1.08869	2.90979	0.371538	14.4182		5162	-7.88228	-10.9309	-4.83366	4.14e-07	109.188
Free cholesterol to total lipids ratio in very large VLDL (%)	732	0.65448	-0.685216	1.99418	0.337829	9.63495		5162	-7.33459	-9.70568	-4.9635	1.42e-09	52.7608
Triglycerides to total lipids ratio in very large VLDL (%)	732	-1.96588	-5.94264	2.01089	0.332117	28.4578		5162	4.0796	1.73354	6.42567	0.000657	126.203
Phospholipids to total lipds ratio in large VLDL (%)	732	0.843726	-0.349806	2.03726	0.165611	9.96147		5162	0.932066	0.796026	1.06811	0	3.8315
Total cholesterol to total lipids ratio in large VLDL (%)	732	0.445612	-1.98252	2.87374	0.718732	16.2469		5162	-0.289338	-0.578332	-0.0003431	0.0497287	7.14536
Cholesterol esters to total lipids ratio in large VLDL (%)	732	-0.598241	-2.26711	1.07063	0.481807	10.8963		5162	-1.03638	-1.27171	-0.80105	7.82e-18	5.77821
Free cholesterol to total lipids ratio in large VLDL (%)	732	1.04404	0.112987	1.97509	0.0280156	6.51344		5162	0.631193	0.479563	0.782823	4.15e-16	3.64699
Triglycerides to total lipids ratio in large VLDL (%)	732	-1.28953	-3.62506	1.04601	0.278739	16.524		5162	-1.36743	-2.10099	-0.633878	0.0002603	18.5957
Phospholipids to total lipds ratio in medium VLDL (%)	732	-0.768137	-1.0924	-0.443871	3.93e-06	2.36132		5162	-0.903381	-0.958375	-0.848387	0	1.21595
Total cholesterol to total lipids ratio in medium VLDL (%)	732	-1.82226	-2.48615	-1.15836	9.6e-08	4.36556		5162	-4.61378	-4.85071	-4.37685	0	5.67212
Cholesterol esters to total lipids ratio in medium VLDL (%)	732	-2.19911	-2.73888	-1.65933	4.97e-15	3.88625		5162	-4.6522	-4.89928	-4.40511	0	5.71681
Free cholesterol to total lipids ratio in medium VLDL (%)	732	0.376736	0.124294	0.629177	0.0034973	1.63406		5162	0.0327677	-0.027212	0.0927475	0.284217	1.37329
Triglycerides to total lipids ratio in medium VLDL (%)	732	2.58998	1.93204	3.24792	3.63e-14	4.8689		5162	5.46394	5.19726	5.73062	0	6.28383
Phospholipids to total lipds ratio in small VLDL (%)	732	-1.56164	-1.88739	-1.23589	6.28e-20	2.27755		5162	-0.355282	-0.450213	-0.260352	2.52e-13	1.70568
Total cholesterol to total lipids ratio in small VLDL (%)	732	-0.53948	-1.15799	0.0790323	0.0872541	4.43877		5162	-9.99129	-10.2956	-9.68701	0	6.69428
Cholesterol esters to total lipids ratio in small VLDL (%)	732	-0.0963633	-0.691078	0.498352	0.750494	4.23266		5162	-8.68356	-8.97997	-8.38715	0	6.29208
Free cholesterol to total lipids ratio in small VLDL (%)	732	-0.443428	-0.57175	-0.315106	2.42e-11	0.932667		5162	-1.30104	-1.33401	-1.26806	0	0.802498
Triglycerides to total lipids ratio in small VLDL (%)	732	2.1018	1.4936	2.71001	2.42e-11	4.32444		5162	10.3683	10.0593	10.6773	0	6.59927
Phospholipids to total lipds ratio in very small VLDL (%)	732	-1.066	-1.39043	-0.741576	2.03e-10	2.29753		5162	2.12039	1.96014	2.28065	0	2.45431
Total cholesterol to total lipids ratio in very small VLDL (%)	732	0.0316871	-0.424746	0.488121	0.891627	3.1387		5162	-8.87356	-9.17352	-8.5736	0	6.01944
Cholesterol esters to total lipids ratio in very small VLDL (%)	732	-0.109562	-0.549589	0.330465	0.625113	2.96602		5162	-7.60332	-7.86801	-7.33864	0	5.25557
Free cholesterol to total lipids ratio in very small VLDL (%)	732	0.140897	-0.0089267	0.290721	0.0652607	1.08833		5162	-1.26503	-1.34586	-1.18421	0	1.30888
Triglycerides to total lipids ratio in very small VLDL (%)	732	1.03403	0.492011	1.57604	0.0001944	3.97579		5162	6.76319	6.39956	7.12682	0	5.58907
Phospholipids to total lipds ratio in IDL (%)	732	-0.21426	-0.376377	-0.0521436	0.0096584	1.15888		5162	0.941483	0.867743	1.01522	0	1.28739
Total cholesterol to total lipids ratio in IDL (%)	732	0.794398	0.417171	1.17162	3.97e-05	2.85292		5162	-2.26006	-2.46088	-2.05924	0	3.14686
Cholesterol esters to total lipids ratio in IDL (%)	732	1.15635	0.816794	1.4959	4.58e-11	2.53842		5162	-1.4557	-1.62074	-1.29066	0	2.68972
Free cholesterol to total lipids ratio in IDL (%)	732	-0.361984	-0.493336	-0.230633	8.55e-08	1.04079		5162	-0.803328	-0.906226	-0.70043	0	1.29872
Triglycerides to total lipids ratio in IDL (%)	732	-0.580184	-0.874212	-0.286156	0.0001168	2.27801		5162	1.32263	1.13403	1.51124	0	2.74784
Phospholipids to total lipds ratio in large LDL (%)	732	-0.182721	-0.441005	0.0755636	0.165298	2.01565		5162	0.0687287	-0.0418176	0.179275	0.222964	1.74501
Total cholesterol to total lipids ratio in large LDL (%)	732	1.34593	0.926111	1.76575	5.35e-10	3.27017		5162	0.295647	0.0872248	0.504069	0.0054412	3.06687
Cholesterol esters to total lipids ratio in large LDL (%)	732	1.70169	1.21218	2.1912	1.86e-11	3.75669		5162	1.1899	0.988877	1.39092	9.43e-31	3.26748
Free cholesterol to total lipids ratio in large LDL (%)	732	-0.355341	-0.493454	-0.217229	5.56e-07	1.13214		5162	-0.892115	-0.965388	-0.818842	0	1.1778
Triglycerides to total lipids ratio in large LDL (%)	732	-1.1634	-1.39099	-0.9358	2.78e-22	1.75989		5162	-0.364445	-0.493733	-0.235158	3.43e-08	2.0437
Phospholipids to total lipds ratio in medium LDL (%)	732	-0.708043	-1.1841	-0.231986	0.0036094	3.62939		5162	-0.32193	-0.55876	-0.0851007	0.0077258	3.47812
Total cholesterol to total lipids ratio in medium LDL (%)	732	2.19098	1.52573	2.85624	1.85e-10	5.03367		5162	0.403391	0.0784414	0.72834	0.0149807	4.4972
Cholesterol esters to total lipids ratio in medium LDL (%)	732	2.50582	1.60996	3.40167	5.52e-08	6.77544		5162	1.97091	1.55323	2.38858	3.19e-20	6.39553
Free cholesterol to total lipids ratio in medium LDL (%)	732	-0.31454	-0.58422	-0.0448587	0.0223188	2.06551		5162	-1.5579	-1.67584	-1.43997	0	2.4258
Triglycerides to total lipids ratio in medium LDL (%)	732	-1.48303	-1.72826	-1.23779	7.71e-30	1.88764		5162	-0.0724277	-0.195818	0.0509623	0.249895	1.92727
Phospholipids to total lipds ratio in small LDL (%)	732	-1.19746	-1.77248	-0.622446	4.83e-05	4.4695		5162	-0.286719	-0.558944	-0.0144932	0.0389921	4.04053
Total cholesterol to total lipids ratio in small LDL (%)	732	1.99953	1.25568	2.74337	1.73e-07	5.65837		5162	-0.717143	-1.10817	-0.326122	0.0003268	5.06263
Cholesterol esters to total lipids ratio in small LDL (%)	732	2.1257	1.23725	3.01415	3.15e-06	6.72199		5162	1.31344	0.856317	1.77057	1.87e-08	6.60171
Free cholesterol to total lipids ratio in small LDL (%)	732	-0.12572	-0.317026	0.0655862	0.197402	1.49009		5162	-2.01996	-2.1197	-1.92023	0	2.33812
Triglycerides to total lipids ratio in small LDL (%)	732	-0.802222	-1.03978	-0.564666	6.55e-11	1.75331		5162	1.00773	0.855184	1.16028	9.02e-38	2.04342
Phospholipids to total lipds ratio in very large HDL (%)	732	-4.32642	-6.14044	-2.51241	3.38e-06	11.4358		5162	0.259209	-0.42773	0.946149	0.459488	7.4431
Total cholesterol to total lipids ratio in very large HDL (%)	732	2.93772	1.44015	4.43529	0.0001279	9.85669		5162	-2.57083	-3.09529	-2.04637	1.1e-21	6.33477
Cholesterol esters to total lipids ratio in very large HDL (%)	732	4.7501	3.14737	6.35283	8.9e-09	10.6883		5162	-1.76494	-2.26897	-1.26091	7.45e-12	5.99714
Free cholesterol to total lipids ratio in very large HDL (%)	732	-1.81226	-2.18705	-1.43747	3.14e-20	2.63231		5162	-0.807206	-0.932508	-0.681903	4.96e-36	1.30814
Triglycerides to total lipids ratio in very large HDL (%)	732	1.38928	0.638135	2.14041	0.000302	4.75315		5162	2.31458	2.0471	2.58207	0	3.64873
Phospholipids to total lipds ratio in large HDL (%)	732	2.86033	2.19366	3.52699	1.95e-16	4.8922		5162	4.06132	3.77761	4.34502	0	3.86384
Total cholesterol to total lipids ratio in large HDL (%)	732	-3.43172	-4.26038	-2.60306	1.84e-15	5.43757		5162	-4.61224	-4.95546	-4.26902	0	4.47471
Cholesterol esters to total lipids ratio in large HDL (%)	732	-2.01298	-2.60862	-1.41734	6.35e-11	3.78395		5162	-2.65484	-2.87795	-2.43174	0	3.05501
Free cholesterol to total lipids ratio in large HDL (%)	732	-1.41858	-1.68588	-1.15129	8.69e-24	1.90009		5162	-1.96043	-2.10031	-1.82056	0	1.55663
Triglycerides to total lipids ratio in large HDL (%)	732	0.571784	0.173474	0.970094	0.0049596	4.09141		5162	0.562447	0.422672	0.702223	3.7e-15	1.46619
Phospholipids to total lipds ratio in medium HDL (%)	732	-0.385877	-0.534934	-0.236819	4.74e-07	0.987286		5162	0.247036	0.165171	0.328901	3.52e-09	1.24734
Total cholesterol to total lipids ratio in medium HDL (%)	732	-0.115835	-0.423652	0.191983	0.460278	2.21299		5162	-2.2324	-2.39909	-2.0657	0	2.28934
Cholesterol esters to total lipids ratio in medium HDL (%)	732	0.302948	0.0584727	0.547423	0.0152231	1.82054		5162	-1.19505	-1.3404	-1.0497	0	2.07119
Free cholesterol to total lipids ratio in medium HDL (%)	732	-0.418975	-0.518008	-0.319941	4.84e-16	0.699576		5162	-1.03963	-1.08384	-0.99542	0	0.655324
Triglycerides to total lipids ratio in medium HDL (%)	732	0.501802	0.309513	0.694091	3.85e-07	1.46731		5162	1.99383	1.88823	2.09944	0	1.52795
Phospholipids to total lipds ratio in small HDL (%)	732	-0.890143	-1.32569	-0.454599	6.63e-05	3.03072		5162	-2.31291	-2.56459	-2.06123	0	3.64848
Total cholesterol to total lipids ratio in small HDL (%)	732	0.529772	0.0245111	1.03503	0.0399006	3.51003		5162	0.779972	0.491749	1.0682	1.17e-07	3.70179
Cholesterol esters to total lipids ratio in small HDL (%)	732	0.675148	0.128245	1.22205	0.0156107	3.78575		5162	1.90786	1.58759	2.22813	4.04e-31	4.23089
Free cholesterol to total lipids ratio in small HDL (%)	732	-0.14491	-0.200858	-0.0889618	4.68e-07	0.39223		5162	-1.12984	-1.16651	-1.09316	0	0.7473
Triglycerides to total lipids ratio in small HDL (%)	732	0.35998	0.232314	0.487646	4.33e-08	0.931169		5162	1.5358	1.45289	1.61871	0	1.23181
Mean diameter for VLDL particles (nm)	732	0.885746	0.734658	1.03683	2.82e-28	1.16365		5162	1.90233	1.81939	1.98528	0	1.4423
Mean diameter for LDL particles (nm)	732	-0.0753279	-0.10063	-0.0500258	7.66e-09	0.180012		5162	-0.102399	-0.109633	-0.095164	0	0.117492
Mean diameter for HDL particles (nm)	732	-0.235459	-0.265533	-0.205386	0	0.245371		5162	-0.329988	-0.343973	-0.316003	0	0.263291
Serum total cholesterol (mmol/l)	732	-0.148574	-0.256785	-0.0403621	0.0071907	0.807982		5162	-0.789599	-0.85053	-0.728667	0	0.942186
Total cholesterol in VLDL (mmol/l)	732	0.0846307	0.0596097	0.109652	6.12e-11	0.184482		5162	-0.0130743	-0.0296666	0.0035179	0.122463	0.24856
Remnant cholesterol (non-HDL, non-LDL -cholesterol) (mmol/l)	732	0.0847882	0.0432807	0.126296	6.69e-05	0.303723		5162	-0.150213	-0.175617	-0.12481	1.08e-30	0.401772
Total cholesterol in LDL (mmol/l)	732	0.065933	0.0092747	0.122591	0.0226233	0.415831		5162	-0.112554	-0.146558	-0.0785504	9.44e-11	0.492375
Total cholesterol in HDL (mmol/l)	732	-0.299351	-0.341718	-0.256985	0	0.342151		5162	-0.526814	-0.546489	-0.507138	0	0.37261
Total cholesterol in HDL2 (mmol/l)	732	-0.281736	-0.320272	-0.2432	0	0.312394		5162	-0.414601	-0.43256	-0.396641	0	0.3246
Total cholesterol in HDL3 (mmol/l)	732	-0.0176016	-0.0221945	-0.0130087	1.57e-13	0.0354521		5162	-0.112229	-0.114409	-0.110049	0	0.061271
Esterified cholesterol (mmol/l)	732	-0.0931185	-0.170522	-0.0157147	0.0184486	0.575375		5162	-0.577027	-0.621182	-0.532872	0	0.679873
Free cholesterol (mmol/l)	732	-0.055505	-0.0867211	-0.0242889	0.0005106	0.235229		5162	-0.212545	-0.230296	-0.194794	0	0.271698
Serum total triglycerides (mmol/l)	732	0.175943	0.121975	0.22991	2.78e-10	0.391027		5162	0.423806	0.384611	0.463002	0	0.553468
Triglycerides in VLDL (mmol/l)	732	0.209376	0.162608	0.256145	1.08e-17	0.343768		5162	0.443378	0.409017	0.477739	0	0.480256
Triglycerides in LDL (mmol/l)	732	-0.0172534	-0.0220017	-0.0125051	2.37e-12	0.0374509		5162	-0.0147772	-0.0180112	-0.0115433	4.54e-19	0.0548688
Triglycerides in HDL (mmol/l)	732	-0.0107485	-0.0147272	-0.0067699	1.51e-07	0.0286762		5162	0.0023935	7.2e-05	0.0047151	0.0433075	0.0337516
Diacylglycerol (mmol/l)	0							5162	0.0070522	0.0057764	0.0083279	4.5e-27	0.0139641
Ratio of diacylglycerol to triglycerides	0							5162	0.0053799	0.0041937	0.0065662	8.22e-19	0.0135978
Total phosphoglycerides (mmol/l)	732	-0.191806	-0.233543	-0.150069	1.62e-18	0.329825		5162	-0.359492	-0.382405	-0.336579	0	0.378015
Ratio of triglycerides to phosphoglycerides	732	0.142597	0.116088	0.169106	2.37e-24	0.207539		5162	0.210707	0.193066	0.228347	0	0.229269
Phosphatidylcholine and other cholines (mmol/l)	732	-0.133215	-0.179136	-0.0872946	1.79e-08	0.349471		5162	-0.448576	-0.47056	-0.426592	0	0.394412
Total cholines (mmol/l)	732	-0.20219	-0.25245	-0.151931	1.05e-14	0.391084		5162	-0.475763	-0.500359	-0.451167	0	0.42302
Apolipoprotein A-I (g/l)	732	-0.147213	-0.173947	-0.120479	2.31e-25	0.207268		5162	-0.305806	-0.317382	-0.294229	0	0.213403
Apolipoprotein B (g/l)	732	0.0573809	0.036177	0.0785849	1.44e-07	0.156363		5162	-0.0214644	-0.034254	-0.0086748	0.0010082	0.198097
Ratio of apolipoprotein B to apolipoprotein A-I	732	0.0873498	0.0722525	0.102447	1.22e-27	0.115565		5162	0.0949557	0.0865325	0.103379	0	0.129043
Total fatty acids (mmol/l)	732	-0.159371	-0.423957	0.105216	0.237382	1.95104		5162	-1.28259	-1.43366	-1.13153	0	2.29405
Estimated description of fatty acid chain length, not actual carbon number	0							5162	0.41455	0.387469	0.44163	0	0.39225
Estimated degree of unsaturation	0							5162	-0.0061224	-0.0115062	-0.0007385	0.0258347	0.0665714
22:6, docosahexaenoic acid (mmol/l)	732	-0.0184575	-0.0225785	-0.0143365	1.04e-17	0.0326181		5162	-0.0441467	-0.0473879	-0.0409056	0	0.0483086
18:2, linoleic acid (mmol/l)	732	-0.0416754	-0.116125	0.032774	0.27214	0.539809		5162	-0.457707	-0.494495	-0.420918	0	0.581331
Conjugated linoleic acid (mmol/l)	0							5162	0.0034466	0.0022707	0.0046225	9.66e-09	0.0174839
Omega-3 fatty acids (mmol/l)	732	-0.0036886	-0.0145158	0.0071386	0.503817	0.0786789		5162	-0.0912329	-0.0996941	-0.0827717	0	0.121042
Omega-6 fatty acids (mmol/l)	732	-0.107212	-0.190533	-0.0238902	0.0117437	0.611715		5162	-0.59561	-0.638586	-0.552634	0	0.692992
Polyunsaturated fatty acids (mmol/l)	732	-0.110908	-0.203372	-0.0184441	0.0187954	0.675479		5162	-0.686816	-0.735202	-0.638429	0	0.776059
Monounsaturated fatty acids; 16:1, 18:1 (mmol/l)	732	0.0164251	-0.0705043	0.103355	0.710785	0.653594		5162	-0.0666215	-0.125277	-0.0079658	0.0260128	0.806292
Saturated fatty acids (mmol/l)	732	-0.0646837	-0.163076	0.0337081	0.197236	0.715472		5162	-0.529125	-0.58876	-0.46949	0	0.878839
Ratio of 22:6 docosahexaenoic acid to total fatty acids (%)	732	-0.18365	-0.221974	-0.145326	6.49e-20	0.293605		5162	-0.267074	-0.293597	-0.240552	0	0.364331
Ratio of 18:2 linoleic acid to total fatty acids (%)	732	0.0429496	-0.327603	0.413502	0.820058	2.75649		5162	-1.13317	-1.36306	-0.903284	6.61e-22	2.94869
Ratio of conjugated linoleic acid to total fatty acids (%)	0							5162	0.059609	0.0493407	0.0698774	1.18e-29	0.154115
Ratio of omega-3 fatty acids to total fatty acids (%)	732	0.0281483	-0.0484871	0.104784	0.471081	0.590258		5162	-0.405514	-0.467371	-0.343657	3.12e-37	0.852118
Ratio of omega-6 fatty acids to total fatty acids (%)	732	-0.546868	-0.864086	-0.22965	0.0007513	2.24955		5162	-1.61282	-1.84633	-1.37931	0	2.86835
Ratio of polyunsaturated fatty acids to total fatty acids (%)	732	-0.518667	-0.869569	-0.167764	0.0038219	2.51274		5162	-2.0183	-2.26745	-1.76916	0	3.08699
Ratio of monounsaturated fatty acids to total fatty acids (%)	732	0.548895	0.180793	0.916998	0.0035241	2.76619		5162	2.56538	2.31115	2.8196	0	3.14286
Ratio of saturated fatty acids to total fatty acids (%)	732	-0.030327	-0.265456	0.204802	0.800171	1.68237		5162	-0.547009	-0.706471	-0.387547	1.95e-11	1.7345
Glucose (mmol/l)	732	0.193797	0.127619	0.259974	1.32e-08	0.459462		5162	-0.239314	-0.305056	-0.173571	1.09e-12	0.88521
Lactate (mmol/l)	732	0.0920282	0.0344346	0.149622	0.0017756	0.45948		5162	0.300558	0.269259	0.331857	0	0.380794
Citrate (mmol/l)	732	0.000712	-0.0029063	0.0043302	0.699373	0.0245854		5162	0.0398532	0.0380164	0.0416901	0	0.0329319
Alanine (mmol/l)	732	0.0148962	0.0067781	0.0230144	0.0003368	0.0558315		5162	0.105936	0.101368	0.110504	0	0.0765888
Glutamine (mmol/l)	732	0.0622233	0.0503551	0.0740915	2.74e-23	0.0767944		5162	0.0159008	0.0119653	0.0198364	2.87e-15	0.0568346
Histidine (mmol/l)	732	0.0020311	0.0008651	0.0031971	0.0006615	0.0080449		5162	-0.0003768	-0.001049	0.0002954	0.271883	0.0109332
Isoleucine (mmol/l)	732	0.0103279	0.008747	0.0119089	4.32e-34	0.0119517		5162	0.0228777	0.0218665	0.0238889	0	0.0157017
Leucine (mmol/l)	732	0.0122275	0.0106048	0.0138502	0	0.0133078		5162	0.0239988	0.023017	0.0249806	0	0.014283
Valine (mmol/l)	732	0.023565	0.019797	0.0273329	1.27e-31	0.0293486		5162	0.0190269	0.0168935	0.0211603	0	0.030268
Phenylalanine (mmol/l)	732	0.0021246	0.001194	0.0030553	8.59e-06	0.0063033		5162	0.0122758	0.0118229	0.0127287	0	0.0084707
Tyrosine (mmol/l)	732	0.0056273	0.0043529	0.0069017	2.82e-17	0.0097781		5162	-0.0016268	-0.002394	-0.0008596	3.28e-05	0.0112789
Acetate (mmol/l)	732	0.0060449	6.08e-05	0.012029	0.047724	0.0353049		5162	-0.0161509	-0.0175011	-0.0148006	0	0.031698
Acetoacetate (mmol/l)	732	0.0009468	-0.0006506	0.0025442	0.244945	0.0103711		0
3-hydroxybutyrate (mmol/l)	732	-0.0176025	-0.02992	-0.005285	0.0051566	0.0874196		5162	0.0103284	0.004494	0.0161628	0.0005238	0.107014
Creatinine (mmol/l)	732	0.0113405	0.0102463	0.0124346	0	0.0093554		5162	0.0056249	0.004923	0.0063268	0	0.0101101
Albumin (signal area)	732	0.0028195	0.0020685	0.0035705	4.63e-13	0.0055987		5162	-0.0032875	-0.0035908	-0.0029842	0	0.0045017
Glycoprotein acetyls, mainly a1-acid glycoprotein (mmol/l)	732	0.0044252	-0.0174591	0.0263096	0.691496	0.171906		5162	0.0072091	-0.0061777	0.0205958	0.29114	0.173278
