# Supplementary material for: Sex differences in systemic metabolites at four life stages: cohort study with repeated metabolomics
Source: BMC Med. 2021 Feb 24;19:58. doi: 10.1186/s12916-021-01929-2 (PMC7903597; doi:10.1186/s12916-021-01929-2)
Supplement: Supplementary file 9 — Additional file 9: Supplementary Table 8. Sex differences in metabolites in middle adulthood among ALSPAC parents, with menopausal comparisons. [file 12916_2021_1929_MOESM9_ESM.xlsx]

## Sheet: Additional File 9
Supplementary Table 8 Sex differences in metabolites in middle adulthood among ALSPAC parents, with menopausal comparisons
	Among parents (G0)
	Difference for males vs. females pre-menopause						Difference for males vs. females post-menopause
	in middle adulthood (age 50y)						in middle adulthood (age 50y)
	Adj. for centred age, sex*centred age						Adj. for centred age, sex*centred age
Standardized metabolite outcome	N	Beta	LCL	UCL	P-value		N	Beta	LCL	UCL	P-value
Concentration of chylomicrons and extremely large VLDL particles	4739	0.641222	0.559103	0.723341	0		3211	0.592221	0.511224	0.673219	0
Total lipids in chylomicrons and extremely large VLDL	4741	0.521986	0.439003	0.604969	2.05e-34		3212	0.469041	0.387389	0.550693	6.91e-29
Phospholipids in chylomicrons and extremely large VLDL	4741	0.436401	0.351646	0.521157	1.02e-23		3212	0.383236	0.29985	0.466622	3.42e-19
Total cholesterol in chylomicrons and extremely large VLDL	4740	0.436141	0.352195	0.520086	4.07e-24		3212	0.379759	0.296562	0.462956	5.9e-19
Cholesterol esters in chylomicrons and extremely large VLDL	4739	0.472866	0.38899	0.556742	4.69e-28		3211	0.410966	0.327427	0.494504	1.01e-21
Free cholesterol in chylomicrons and extremely large VLDL	4740	0.37869	0.294875	0.462504	1.14e-18		3212	0.330162	0.247581	0.412743	6.13e-15
Triglycerides in chylomicrons and extremely large VLDL	4741	0.55602	0.473691	0.638349	0		3212	0.504335	0.423471	0.585199	1.21e-33
Concentration of very large VLDL particles	4758	0.734295	0.652222	0.816367	0		3229	0.692215	0.611472	0.772958	0
Total lipids in very large VLDL	4758	0.653685	0.571426	0.735944	0		3229	0.607048	0.526166	0.68793	0
Phospholipids in very large VLDL	4756	0.583394	0.500229	0.666558	0		3228	0.53194	0.450105	0.613774	2.47e-36
Total cholesterol in very large VLDL	4757	0.471755	0.388784	0.554726	1.67e-28		3229	0.417557	0.335375	0.499739	4.79e-23
Cholesterol esters in very large VLDL	4757	0.576232	0.493779	0.658686	0		3229	0.525633	0.443772	0.607493	1.62e-35
Free cholesterol in very large VLDL	4756	0.34684	0.263608	0.430073	3.93e-16		3228	0.289005	0.206799	0.371211	6.54e-12
Triglycerides in very large VLDL	4757	0.721829	0.640206	0.803452	0		3228	0.679339	0.599272	0.759406	0
Concentration of large VLDL particles	5043	0.770034	0.693316	0.846753	0		3514	0.723569	0.648215	0.798922	0
Total lipids in large VLDL	5043	0.704868	0.628044	0.781692	0		3514	0.655933	0.580449	0.731417	0
Phospholipids in large VLDL	5043	0.705289	0.628571	0.782007	0		3514	0.652871	0.577483	0.72826	0
Total cholesterol in large VLDL	5043	0.58439	0.506498	0.662283	0		3514	0.527687	0.45068	0.604695	0
Cholesterol esters in large VLDL	5043	0.655585	0.579291	0.731879	0		3514	0.597094	0.521227	0.672961	0
Free cholesterol in large VLDL	5043	0.508762	0.42947	0.588053	9.46e-36		3514	0.454474	0.376519	0.532429	9.83e-30
Triglycerides in large VLDL	5043	0.747131	0.670763	0.823498	0		3514	0.70238	0.62752	0.777239	0
Concentration of medium VLDL particles	5168	0.739506	0.66541	0.813601	0		3639	0.684607	0.611389	0.757825	0
Total lipids in medium VLDL	5168	0.621147	0.546686	0.695608	0		3639	0.561815	0.488109	0.635522	0
Phospholipids in medium VLDL	5168	0.607082	0.532808	0.681356	0		3639	0.541786	0.468247	0.615326	0
Total cholesterol in medium VLDL	5168	0.389759	0.315219	0.464298	2.01e-24		3639	0.314208	0.239623	0.388793	2.02e-16
Cholesterol esters in medium VLDL	5168	0.274619	0.201216	0.348021	2.57e-13		3639	0.18973	0.11559	0.263869	5.49e-07
Free cholesterol in medium VLDL	5168	0.500946	0.425604	0.576287	3.09e-38		3639	0.438347	0.363727	0.512966	3.58e-30
Triglycerides in medium VLDL	5168	0.719757	0.645674	0.79384	0		3639	0.670467	0.597486	0.743448	0
Concentration of small VLDL particles	5167	0.447313	0.375279	0.519346	1.23e-33		3638	0.363502	0.291908	0.435095	4.74e-23
Total lipids in small VLDL	5167	0.0538298	-0.0177484	0.125408	0.140456		3638	-0.0471574	-0.118452	0.0241373	0.19477
Phospholipids in small VLDL	5167	0.0835739	0.0130304	0.154117	0.0202424		3638	-0.0206557	-0.0907622	0.0494508	0.563528
Total cholesterol in small VLDL	5167	-0.646982	-0.712608	-0.581356	0		3638	-0.776317	-0.842404	-0.710231	0
Cholesterol esters in small VLDL	5167	-0.859603	-0.922141	-0.797065	0		3638	-0.992413	-1.05584	-0.92899	0
Free cholesterol in small VLDL	5167	-0.191104	-0.260899	-0.121309	8.32e-08		3638	-0.299335	-0.368905	-0.229766	4.68e-17
Triglycerides in small VLDL	5167	0.56862	0.496914	0.640327	0		3638	0.50534	0.434272	0.576409	0
Concentration of very small VLDL particles	5168	-0.271979	-0.342987	-0.20097	6.99e-14		3639	-0.40468	-0.476121	-0.33324	3.32e-28
Total lipids in very small VLDL	5168	-1.00701	-1.06829	-0.945739	0		3639	-1.14021	-1.20215	-1.07828	0
Phospholipids in very small VLDL	5168	-0.727189	-0.792342	-0.662035	0		3639	-0.871396	-0.936637	-0.806154	0
Total cholesterol in very small VLDL	5168	-1.3561	-1.40953	-1.30266	0		3639	-1.47371	-1.52873	-1.41868	0
Cholesterol esters in very small VLDL	5168	-1.42241	-1.47437	-1.37044	0		3639	-1.52791	-1.58151	-1.4743	0
Free cholesterol in very small VLDL	5168	-1.13191	-1.18962	-1.0742	0		3639	-1.27249	-1.33169	-1.21329	0
Triglycerides in very small VLDL	5168	-0.0377743	-0.107864	0.0323153	0.290763		3639	-0.123847	-0.19358	-0.054115	0.0005033
Concentration of IDL particles	5168	-0.0217376	-0.0954518	0.0519766	0.563215		3639	-0.145795	-0.219224	-0.0723666	0.0001008
Total lipids in IDL	5168	-0.840346	-0.904264	-0.776429	0		3639	-0.971605	-1.03559	-0.907617	0
Phospholipids in IDL	5168	-0.733855	-0.799407	-0.668303	0		3639	-0.860325	-0.925368	-0.795281	0
Total cholesterol in IDL	5168	-0.881633	-0.944659	-0.818607	0		3639	-1.01281	-1.07636	-0.949266	0
Cholesterol esters in IDL	5168	-0.883404	-0.946392	-0.820416	0		3639	-1.01656	-1.08026	-0.95285	0
Free cholesterol in IDL	5168	-0.856967	-0.920848	-0.793087	0		3639	-0.980113	-1.04394	-0.916286	0
Triglycerides in IDL	5168	-0.493151	-0.560945	-0.425357	0		3639	-0.584329	-0.651355	-0.517302	0
Concentration of large LDL particles	5168	0.316099	0.243541	0.388657	1.74e-17		3639	0.188161	0.116246	0.260076	3.05e-07
Total lipids in large LDL	5168	-0.50606	-0.573126	-0.438995	0		3639	-0.645573	-0.712301	-0.578845	0
Phospholipids in large LDL	5168	-0.552096	-0.618774	-0.485418	0		3639	-0.692296	-0.758614	-0.625977	0
Total cholesterol in large LDL	5168	-0.452161	-0.519446	-0.384877	0		3639	-0.592715	-0.659914	-0.525516	0
Cholesterol esters in large LDL	5168	-0.393703	-0.461213	-0.326194	6.55e-30		3639	-0.535937	-0.603371	-0.468503	0
Free cholesterol in large LDL	5168	-0.625206	-0.691785	-0.558628	0		3639	-0.758437	-0.824851	-0.692022	0
Triglycerides in large LDL	5168	-0.692991	-0.759556	-0.626427	0		3639	-0.780103	-0.844906	-0.7153	0
Concentration of medium LDL particles	5165	0.49105	0.419764	0.562336	0		3636	0.362576	0.292274	0.432878	1.01e-23
Total lipids in medium LDL	5165	-0.292571	-0.360442	-0.2247	3.72e-17		3636	-0.439194	-0.506234	-0.372154	5.82e-37
Phospholipids in medium LDL	5165	-0.395996	-0.463409	-0.328583	2.57e-30		3636	-0.549485	-0.616229	-0.482742	0
Total cholesterol in medium LDL	5165	-0.245674	-0.313776	-0.177573	1.73e-12		3636	-0.39206	-0.459594	-0.324525	1.62e-29
Cholesterol esters in medium LDL	5165	-0.161298	-0.229487	-0.0931076	3.62e-06		3636	-0.305885	-0.373509	-0.23826	1.14e-18
Free cholesterol in medium LDL	5165	-0.602875	-0.669152	-0.536598	0		3636	-0.75027	-0.81642	-0.684119	0
Triglycerides in medium LDL	5164	-0.368115	-0.43603	-0.3002	4.19e-26		3636	-0.444898	-0.509688	-0.380108	0
Concentration of small LDL particles	5165	0.389366	0.315977	0.462755	4.34e-25		3636	0.257039	0.184919	0.329159	3.31e-12
Total lipids in small LDL	5165	-0.35948	-0.427335	-0.291625	5.07e-25		3636	-0.508573	-0.575367	-0.441779	0
Phospholipids in small LDL	5165	-0.482901	-0.550964	-0.414838	0		3636	-0.635528	-0.702571	-0.568486	0
Total cholesterol in small LDL	5165	-0.336953	-0.40484	-0.269066	3.47e-22		3636	-0.484864	-0.55199	-0.417739	0
Cholesterol esters in small LDL	5165	-0.223595	-0.291677	-0.155512	1.32e-10		3636	-0.368306	-0.435482	-0.30113	1.49e-26
Free cholesterol in small LDL	5165	-0.790675	-0.855201	-0.726148	0		3636	-0.940948	-1.00645	-0.875444	0
Triglycerides in small LDL	5164	-0.0952282	-0.164985	-0.0254717	0.007468		3636	-0.180743	-0.248317	-0.113168	1.66e-07
Concentration of very large HDL particles	5093	-0.969955	-1.02848	-0.911428	0		3564	-0.914044	-0.971655	-0.856433	0
Total lipids in very large HDL	5093	-1.17771	-1.23101	-1.12441	0		3564	-1.13223	-1.18492	-1.07955	0
Phospholipids in very large HDL	5093	-1.04833	-1.10538	-0.99129	0		3564	-0.987273	-1.04342	-0.931127	0
Total cholesterol in very large HDL	5093	-1.26053	-1.31066	-1.2104	0		3564	-1.23339	-1.28418	-1.1826	0
Cholesterol esters in very large HDL	5093	-1.28497	-1.334	-1.23595	0		3564	-1.26262	-1.31288	-1.21236	0
Free cholesterol in very large HDL	5093	-1.16029	-1.21393	-1.10665	0		3564	-1.12051	-1.17369	-1.06733	0
Triglycerides in very large HDL	5093	-0.740359	-0.805391	-0.675326	0		3564	-0.70643	-0.771416	-0.641443	0
Concentration of large HDL particles	5116	-0.955561	-1.01921	-0.891909	0		3587	-0.897414	-0.960448	-0.834381	0
Total lipids in large HDL	5116	-1.2005	-1.25698	-1.14403	0		3587	-1.14169	-1.19751	-1.08587	0
Phospholipids in large HDL	5116	-1.22985	-1.28686	-1.17284	0		3587	-1.18169	-1.23833	-1.12504	0
Total cholesterol in large HDL	5116	-1.15251	-1.20917	-1.09585	0		3587	-1.08749	-1.14339	-1.03158	0
Cholesterol esters in large HDL	5116	-1.1523	-1.20884	-1.09577	0		3587	-1.08611	-1.14191	-1.03032	0
Free cholesterol in large HDL	5116	-1.15122	-1.20831	-1.09413	0		3587	-1.09035	-1.14665	-1.03406	0
Triglycerides in large HDL	5116	-1.19068	-1.24515	-1.13622	0		3587	-1.12282	-1.17596	-1.06967	0
Concentration of medium HDL particles	5166	0.355494	0.281946	0.429042	3.93e-21		3637	0.319166	0.244888	0.393444	5.15e-17
Total lipids in medium HDL	5166	-1.04897	-1.11332	-0.984613	0		3637	-1.08215	-1.14735	-1.01695	0
Phospholipids in medium HDL	5166	-1.05225	-1.11619	-0.988315	0		3637	-1.08891	-1.1538	-1.02402	0
Total cholesterol in medium HDL	5166	-1.09233	-1.15645	-1.0282	0		3637	-1.11661	-1.18163	-1.05159	0
Cholesterol esters in medium HDL	5166	-1.04679	-1.11132	-0.982249	0		3637	-1.06568	-1.13126	-1.0001	0
Free cholesterol in medium HDL	5166	-1.20998	-1.27235	-1.1476	0		3637	-1.25068	-1.3137	-1.18766	0
Triglycerides in medium HDL	5166	0.353883	0.285836	0.42193	3.52e-24		3637	0.311933	0.243195	0.38067	8.84e-19
Concentration of small HDL particles	5168	1.18416	1.12226	1.24605	0		3639	1.12623	1.06452	1.18793	0
Total lipids in small HDL	5168	-0.329738	-0.399655	-0.25982	3.35e-20		3639	-0.440129	-0.509279	-0.370979	5.02e-35
Phospholipids in small HDL	5168	-0.688349	-0.753713	-0.622985	0		3639	-0.722413	-0.788375	-0.656452	0
Total cholesterol in small HDL	5168	0.0409606	-0.0339678	0.115889	0.283909		3639	-0.111504	-0.184837	-0.0381712	0.0028906
Cholesterol esters in small HDL	5168	0.318544	0.244582	0.392506	3.97e-17		3639	0.170882	0.0984067	0.243357	3.92e-06
Free cholesterol in small HDL	5168	-1.15625	-1.21653	-1.09596	0		3639	-1.21568	-1.27702	-1.15433	0
Triglycerides in small HDL	5168	0.71783	0.650489	0.78517	0		3639	0.678271	0.611434	0.745109	0
Phospholipids to total lipds ratio in chylomicrons and extremely large VLDL	4735	-0.0875062	-0.122061	-0.0529514	7.12e-07		3209	-0.123352	-0.192099	-0.0546041	0.0004408
Total cholesterol to total lipids ratio in chylomicrons and extremely large VLDL	4737	-0.0658072	-0.116008	-0.0156066	0.0102018		3210	-0.0795119	-0.135356	-0.0236674	0.0052747
Cholesterol esters to total lipids ratio in chylomicrons and extremely large VLDL	4732	-0.151332	-0.18822	-0.114445	1.1e-15		3206	-0.154186	-0.201928	-0.106444	2.75e-10
Free cholesterol to total lipids ratio in chylomicrons and extremely large VLDL	4736	-0.0653352	-0.107395	-0.0232755	0.0023367		3209	-0.0875591	-0.142679	-0.0324386	0.0018583
Triglycerides to total lipids ratio in chylomicrons and extremely large VLDL	4735	0.271383	0.222484	0.320282	3e-27		3210	0.257381	0.201869	0.312892	1.68e-19
Phospholipids to total lipds ratio in very large VLDL	4745	-0.0330276	-0.0868939	0.0208387	0.229408		3225	-0.0427819	-0.0893673	0.0038036	0.071857
Total cholesterol to total lipids ratio in very large VLDL	4744	-0.219752	-0.259705	-0.1798	8.44e-27		3226	-0.235998	-0.296613	-0.175383	2.98e-14
Cholesterol esters to total lipids ratio in very large VLDL	4742	-0.0710286	-0.0968223	-0.0452349	7.05e-08		3225	-0.0426136	-0.0541709	-0.0310563	6.03e-13
Free cholesterol to total lipids ratio in very large VLDL	4738	-0.184849	-0.285412	-0.0842854	0.0003171		3224	-0.169835	-0.220613	-0.119056	6.34e-11
Triglycerides to total lipids ratio in very large VLDL	4746	0.0177854	-0.0187893	0.0543601	0.340473		3222	0.028283	0.005419	0.0511471	0.0153461
Phospholipids to total lipds ratio in large VLDL	5042	0.253725	0.20539	0.302061	1.35e-24		3514	0.200761	0.152644	0.248877	3.91e-16
Total cholesterol to total lipids ratio in large VLDL	5043	-0.158744	-0.216042	-0.101445	5.86e-08		3514	-0.193707	-0.251672	-0.135742	6.5e-11
Cholesterol esters to total lipids ratio in large VLDL	5043	-0.191163	-0.245937	-0.136388	8.74e-12		3514	-0.185557	-0.240888	-0.130226	5.58e-11
Free cholesterol to total lipids ratio in large VLDL	5042	-0.0493351	-0.110137	0.0114673	0.11174		3514	-0.105431	-0.16163	-0.0492318	0.0002384
Triglycerides to total lipids ratio in large VLDL	5043	-0.0613433	-0.128605	0.0059186	0.0738476		3514	-0.0157206	-0.0593585	0.0279173	0.480033
Phospholipids to total lipds ratio in medium VLDL	5168	-0.580693	-0.641681	-0.519704	0		3639	-0.631713	-0.690919	-0.572507	0
Total cholesterol to total lipids ratio in medium VLDL	5168	-0.913665	-0.969918	-0.857412	0		3639	-0.918908	-0.974798	-0.863018	0
Cholesterol esters to total lipids ratio in medium VLDL	5168	-0.840988	-0.897934	-0.784042	0		3639	-0.833821	-0.889019	-0.778623	0
Free cholesterol to total lipids ratio in medium VLDL	5168	-0.277036	-0.340635	-0.213437	1.75e-17		3639	-0.333076	-0.395397	-0.270755	2.48e-25
Triglycerides to total lipids ratio in medium VLDL	5168	0.930412	0.874761	0.986063	0		3639	0.935759	0.880646	0.990871	0
Phospholipids to total lipds ratio in small VLDL	5167	0.168052	0.093768	0.242336	9.4e-06		3638	0.206652	0.131563	0.281742	7.26e-08
Total cholesterol to total lipids ratio in small VLDL	5167	-1.54343	-1.59221	-1.49464	0		3638	-1.57664	-1.62515	-1.52813	0
Cholesterol esters to total lipids ratio in small VLDL	5167	-1.44216	-1.4936	-1.39073	0		3638	-1.47642	-1.52776	-1.42508	0
Free cholesterol to total lipids ratio in small VLDL	5167	-1.55544	-1.60452	-1.50637	0		3638	-1.56842	-1.61863	-1.5182	0
Triglycerides to total lipids ratio in small VLDL	5167	1.5281	1.47942	1.57677	0		3638	1.55116	1.50334	1.59897	0
Phospholipids to total lipds ratio in very small VLDL	5168	1.04269	0.976244	1.10913	0		3639	0.994755	0.928118	1.06139	0
Total cholesterol to total lipids ratio in very small VLDL	5168	-1.51218	-1.56419	-1.46018	0		3639	-1.49876	-1.55024	-1.44728	0
Cholesterol esters to total lipids ratio in very small VLDL	5168	-1.51556	-1.56866	-1.46245	0		3639	-1.4913	-1.5444	-1.43821	0
Free cholesterol to total lipids ratio in very small VLDL	5168	-0.863139	-0.930236	-0.796041	0		3639	-0.901394	-0.96672	-0.836067	0
Triglycerides to total lipids ratio in very small VLDL	5168	1.17228	1.1089	1.23566	0		3639	1.17961	1.11711	1.2421	0
Phospholipids to total lipds ratio in IDL	5168	1.05889	0.988056	1.12971	0		3639	1.10371	1.03192	1.1755	0
Total cholesterol to total lipids ratio in IDL	5168	-0.824033	-0.892874	-0.755192	0		3639	-0.85746	-0.926986	-0.787934	0
Cholesterol esters to total lipids ratio in IDL	5168	-0.762688	-0.833877	-0.691498	0		3639	-0.803249	-0.87562	-0.730878	0
Free cholesterol to total lipids ratio in IDL	5168	-0.418192	-0.499683	-0.3367	1.36e-23		3639	-0.414556	-0.495872	-0.33324	3.18e-23
Triglycerides to total lipids ratio in IDL	5168	0.448722	0.378478	0.518966	1.82e-35		3639	0.46507	0.39523	0.534909	4.17e-38
Phospholipids to total lipds ratio in large LDL	5168	0.27255	0.190917	0.354184	6.51e-11		3639	0.350166	0.268145	0.432186	8.09e-17
Total cholesterol to total lipids ratio in large LDL	5168	0.0136848	-0.0617291	0.0890988	0.722047		3639	-0.0557328	-0.131837	0.0203715	0.151145
Cholesterol esters to total lipids ratio in large LDL	5168	0.171721	0.0959283	0.247513	9.11e-06		3639	0.0810914	0.0047815	0.157401	0.0372784
Free cholesterol to total lipids ratio in large LDL	5168	-0.438553	-0.513713	-0.363393	6.11e-30		3639	-0.368855	-0.442809	-0.2949	2.61e-22
Triglycerides to total lipids ratio in large LDL	5168	-0.252769	-0.319144	-0.186395	9.67e-14		3639	-0.21719	-0.284047	-0.150332	2.14e-10
Phospholipids to total lipds ratio in medium LDL	5165	-0.0393263	-0.10699	0.0283376	0.254589		3636	0.0293537	-0.0391487	0.0978562	0.400887
Total cholesterol to total lipids ratio in medium LDL	5165	0.0713862	0.0010237	0.141749	0.0467599		3636	-0.0069847	-0.0775565	0.0635871	0.84615
Cholesterol esters to total lipids ratio in medium LDL	5165	0.235652	0.168565	0.302739	6.41e-12		3636	0.149349	0.0819558	0.216743	1.43e-05
Free cholesterol to total lipids ratio in medium LDL	5165	-0.487686	-0.54722	-0.428152	0		3636	-0.399868	-0.460583	-0.339153	2.5e-37
Triglycerides to total lipids ratio in medium LDL	5164	-0.0888747	-0.156056	-0.0216933	0.0095284		3636	-0.0377406	-0.104774	0.0292927	0.26973
Phospholipids to total lipds ratio in small LDL	5165	0.0189955	-0.0488093	0.0868003	0.582884		3636	0.10406	0.0362087	0.17191	0.0026573
Total cholesterol to total lipids ratio in small LDL	5165	-0.143983	-0.216095	-0.0718705	9.18e-05		3636	-0.220865	-0.29277	-0.14896	1.89e-09
Cholesterol esters to total lipids ratio in small LDL	5165	0.162606	0.09429	0.230923	3.15e-06		3636	0.0755299	0.007386	0.143674	0.0298353
Free cholesterol to total lipids ratio in small LDL	5165	-0.764776	-0.819585	-0.709968	0		3636	-0.687895	-0.744169	-0.631622	0
Triglycerides to total lipids ratio in small LDL	5164	0.318875	0.247091	0.390659	4.09e-18		3636	0.341413	0.270278	0.412548	8.54e-21
Phospholipids to total lipds ratio in very large HDL	5093	0.331039	0.249169	0.412908	2.74e-15		3564	0.3925	0.309495	0.475505	3.11e-20
Total cholesterol to total lipids ratio in very large HDL	5093	-0.619602	-0.693247	-0.545956	0		3564	-0.674292	-0.74918	-0.599404	0
Cholesterol esters to total lipids ratio in very large HDL	5093	-0.503884	-0.578905	-0.428863	0		3564	-0.561963	-0.638108	-0.485817	0
Free cholesterol to total lipids ratio in very large HDL	5093	-0.690713	-0.772284	-0.609142	0		3564	-0.690179	-0.772359	-0.607999	0
Triglycerides to total lipids ratio in very large HDL	5093	0.398198	0.333077	0.463318	1.13e-32		3564	0.367583	0.295688	0.439479	2.43e-23
Phospholipids to total lipds ratio in large HDL	5116	0.923799	0.854914	0.992684	0		3587	0.838481	0.769202	0.90776	0
Total cholesterol to total lipids ratio in large HDL	5116	-0.811363	-0.881745	-0.74098	0		3587	-0.737317	-0.808752	-0.665881	0
Cholesterol esters to total lipids ratio in large HDL	5116	-0.691804	-0.760083	-0.623524	0		3587	-0.610187	-0.680156	-0.540218	0
Free cholesterol to total lipids ratio in large HDL	5116	-0.974011	-1.05022	-0.897802	0		3587	-0.92185	-0.998317	-0.845383	0
Triglycerides to total lipids ratio in large HDL	5116	0.0504001	-0.0253284	0.126129	0.192041		3587	0.0409541	-0.035586	0.117494	0.294218
Phospholipids to total lipds ratio in medium HDL	5166	0.0220038	-0.0415622	0.0855699	0.497413		3637	-0.0035719	-0.0737873	0.0666434	0.920557
Total cholesterol to total lipids ratio in medium HDL	5166	-0.670268	-0.739909	-0.600627	0		3637	-0.641109	-0.712767	-0.569451	0
Cholesterol esters to total lipids ratio in medium HDL	5166	-0.283299	-0.352234	-0.214365	9.66e-16		3637	-0.237838	-0.309731	-0.165945	9.99e-11
Free cholesterol to total lipids ratio in medium HDL	5166	-1.45317	-1.51597	-1.39038	0		3637	-1.49033	-1.55289	-1.42777	0
Triglycerides to total lipids ratio in medium HDL	5166	0.99416	0.925895	1.06242	0		3637	0.969113	0.900422	1.0378	0
Phospholipids to total lipds ratio in small HDL	5168	-0.734231	-0.799651	-0.668811	0		3639	-0.611641	-0.67694	-0.546343	0
Total cholesterol to total lipids ratio in small HDL	5168	0.412568	0.340945	0.484192	3.14e-29		3639	0.293714	0.222305	0.365124	9.91e-16
Cholesterol esters to total lipids ratio in small HDL	5168	0.63118	0.561703	0.700657	0		3639	0.515108	0.445777	0.584439	0
Free cholesterol to total lipids ratio in small HDL	5168	-1.53125	-1.57882	-1.48368	0		3639	-1.46142	-1.50981	-1.41302	0
Triglycerides to total lipids ratio in small HDL	5168	0.937142	0.869041	1.00524	0		3639	0.929465	0.861573	0.997358	0
Mean diameter for VLDL particles	5168	1.0422	0.979133	1.10526	0		3639	1.01693	0.95513	1.07872	0
Mean diameter for LDL particles	5168	-0.957707	-1.02159	-0.893822	0		3639	-0.875618	-0.94017	-0.811066	0
Mean diameter for HDL particles	5168	-1.17563	-1.23409	-1.11717	0		3639	-1.10729	-1.16464	-1.04995	0
Serum total cholesterol	5168	-0.990976	-1.0535	-0.928454	0		3639	-1.1189	-1.18128	-1.05653	0
Total cholesterol in VLDL	5168	-0.385663	-0.45708	-0.314245	6.33e-26		3639	-0.500281	-0.572254	-0.428309	0
Remnant cholesterol (non-HDL, non-LDL -cholesterol)	5168	-0.655808	-0.722583	-0.589032	0		3639	-0.789843	-0.857329	-0.722356	0
Total cholesterol in LDL	5168	-0.369194	-0.437008	-0.301379	2.56e-26		3639	-0.513233	-0.580692	-0.445775	0
Total cholesterol in HDL	5168	-1.31078	-1.36688	-1.25468	0		3639	-1.2993	-1.35556	-1.24304	0
Total cholesterol in HDL2	5168	-1.16772	-1.22671	-1.10872	0		3639	-1.14412	-1.20327	-1.08498	0
Total cholesterol in HDL3	5168	-1.78526	-1.82375	-1.74676	0		3639	-1.84045	-1.8794	-1.8015	0
Esterified cholesterol	5011	-0.995862	-1.05888	-0.932848	0		3559	-1.11798	-1.18077	-1.05519	0
Free cholesterol	5010	-0.92589	-0.990328	-0.861452	0		3559	-1.06883	-1.13301	-1.00465	0
Serum total triglycerides	5168	0.427206	0.352442	0.50197	8.55e-29		3639	0.366555	0.292718	0.440393	4.04e-22
Triglycerides in VLDL	5168	0.599153	0.524507	0.6738	0		3639	0.544799	0.471291	0.618307	0
Triglycerides in LDL	5168	-0.494394	-0.562356	-0.426432	0		3639	-0.579854	-0.645582	-0.514125	0
Triglycerides in HDL	5168	-0.261359	-0.331977	-0.190741	4.59e-13		3639	-0.257085	-0.328605	-0.185566	2.17e-12
Diacylglycerol	4423	0.507028	0.417105	0.59695	4.86e-28		3010	0.430971	0.34154	0.520402	6.65e-21
Ratio of diacylglycerol to triglycerides	4422	0.558632	0.465498	0.651766	1.85e-31		3010	0.513566	0.419161	0.607971	4.25e-26
Total phosphoglycerides	5008	-1.11768	-1.18023	-1.05513	0		3559	-1.19549	-1.25699	-1.13399	0
Ratio of triglycerides to phosphoglycerides	5007	0.607724	0.530173	0.685275	0		3559	0.567354	0.490075	0.644634	0
Phosphatidylcholine and other cholines	4989	-1.31399	-1.37159	-1.25639	0		3544	-1.36454	-1.42178	-1.3073	0
Total cholines	5010	-1.26599	-1.32483	-1.20715	0		3560	-1.34298	-1.40095	-1.285	0
Apolipoprotein A-I	5168	-1.4354	-1.489	-1.38179	0		3639	-1.46747	-1.52129	-1.41366	0
Apolipoprotein B	5166	-0.40598	-0.475705	-0.336255	8.02e-30		3637	-0.537682	-0.606784	-0.468581	0
Ratio of apolipoprotein B to apolipoprotein A-I	5166	0.412495	0.341083	0.483907	2.21e-29		3637	0.307995	0.236609	0.379381	3.85e-17
Total fatty acids	5010	-0.837067	-0.905781	-0.768353	0		3559	-0.939005	-1.00724	-0.870771	0
Estimated description of fatty acid chain length, not actual carbon number	5010	0.996426	0.931447	1.06141	0		3559	1.00663	0.94186	1.07139	0
Estimated degree of unsaturation	5010	0.168253	0.0943042	0.242202	8.36e-06		3559	0.194793	0.120639	0.268947	2.74e-07
22:6, docosahexaenoic acid	5011	-1.01889	-1.08283	-0.954955	0		3560	-1.03693	-1.10086	-0.972997	0
18:2, linoleic acid	5011	-0.94535	-1.0087	-0.882002	0		3559	-1.03363	-1.09637	-0.970896	0
Conjugated linoleic acid	4891	0.0876135	0.0206967	0.15453	0.0102938		3440	0.0490011	-0.0181138	0.116116	0.152381
Omega-3 fatty acids	5011	-0.883822	-0.948862	-0.818782	0		3560	-0.922816	-0.989347	-0.856284	0
Omega-6 fatty acids	5011	-1.03045	-1.09324	-0.967673	0		3559	-1.13187	-1.19388	-1.06986	0
Polyunsaturated fatty acids	5011	-1.05798	-1.12086	-0.995107	0		3559	-1.15436	-1.21641	-1.0923	0
Monounsaturated fatty acids; 16:1, 18:1	5008	-0.39384	-0.467903	-0.319778	3.45e-25		3559	-0.510564	-0.584976	-0.436152	0
Saturated fatty acids	5008	-0.888073	-0.957138	-0.819008	0		3558	-0.963939	-1.03248	-0.8954	0
Ratio of 22:6 docosahexaenoic acid to total fatty acids	5010	-0.680967	-0.74874	-0.613194	0		3559	-0.616295	-0.68416	-0.54843	0
Ratio of 18:2 linoleic acid to total fatty acids	5010	-0.115391	-0.190253	-0.0405288	0.0025257		3559	-0.0939699	-0.169078	-0.0188615	0.014215
Ratio of conjugated linoleic acid to total fatty acids	4889	0.308329	0.242369	0.37429	7.2e-20		3439	0.306803	0.243152	0.370453	6.04e-21
Ratio of omega-3 fatty acids to total fatty acids	5010	-0.386632	-0.454258	-0.319006	8.17e-29		3559	-0.329448	-0.398859	-0.260036	2.26e-20
Ratio of omega-6 fatty acids to total fatty acids	5010	-0.221003	-0.297685	-0.144322	1.69e-08		3559	-0.208789	-0.285698	-0.131881	1.09e-07
Ratio of polyunsaturated fatty acids to total fatty acids	5010	-0.312041	-0.388358	-0.235724	1.35e-15		3559	-0.284941	-0.361159	-0.208722	2.84e-13
Ratio of monounsaturated fatty acids to total fatty acids	5007	0.532269	0.457071	0.607467	0		3558	0.446274	0.370666	0.521882	1.98e-30
Ratio of saturated fatty acids to total fatty acids	5007	-0.408022	-0.484621	-0.331424	2.87e-25		3558	-0.301781	-0.377857	-0.225705	9.62e-15
Glucose	5162	-0.216776	-0.289068	-0.144484	4.4e-09		3635	-0.279938	-0.353203	-0.206673	8.52e-14
Lactate	5165	0.719007	0.651867	0.786148	0		3637	0.701758	0.633395	0.77012	0
Citrate	5165	1.31888	1.26538	1.37238	0		3637	1.30113	1.24779	1.35447	0
Alanine	5165	1.27062	1.2156	1.32564	0		3637	1.27453	1.21895	1.33011	0
Glutamine	5165	0.478565	0.41234	0.54479	0		3637	0.35932	0.293224	0.425416	3.85e-26
Histidine	5164	-0.0385153	-0.102369	0.025338	0.237063		3637	-0.0641592	-0.127049	-0.00127	0.0455519
Isoleucine	5164	1.27523	1.2128	1.33766	0		3635	1.25111	1.18891	1.3133	0
Leucine	5164	1.51224	1.452	1.57248	0		3636	1.49553	1.43508	1.55599	0
Valine	5164	0.631178	0.564627	0.697729	0		3635	0.532176	0.465306	0.599047	0
Phenylalanine	5164	1.4547	1.40502	1.50439	0		3637	1.41857	1.36752	1.46963	0
Tyrosine	5163	-0.10632	-0.174118	-0.0385231	0.0021206		3637	-0.135406	-0.204132	-0.0666803	0.000114
Acetate	5165	-0.407184	-0.477348	-0.337021	1.22e-29		3637	-0.473442	-0.543581	-0.403303	0
Acetoacetate	0						0
3-hydroxybutyrate	5150	0.147017	0.08362	0.210415	5.59e-06		3627	0.188855	0.127067	0.250642	2.27e-09
Creatinine	5163	0.492416	0.425568	0.559263	0		3634	0.431337	0.364875	0.4978	2.56e-36
Albumin (signal area)	5167	-0.609224	-0.673345	-0.545103	0		3638	-0.781317	-0.844641	-0.717993	0
Glycoprotein acetyls, mainly a1-acid glycoprotein	5165	-0.212077	-0.288516	-0.135637	5.6e-08		3637	-0.363673	-0.438432	-0.288915	2.59e-21
Complete case sample
Standardized outcome	N	Beta	LCL	UCL	P-value		N	Beta	LCL	UCL	P-value
Concentration of chylomicrons and extremely large VLDL particles	3976	0.758197	0.673513	0.842882	0		2591	0.706942	0.622741	0.791144	0
Total lipids in chylomicrons and extremely large VLDL	3976	0.639431	0.553808	0.725053	0		2591	0.584734	0.49978	0.669689	0
Phospholipids in chylomicrons and extremely large VLDL	3976	0.556756	0.469033	0.64448	6.76e-35		2591	0.501894	0.414875	0.588913	5.56e-29
Total cholesterol in chylomicrons and extremely large VLDL	3976	0.560463	0.472563	0.648363	3.37e-35		2591	0.502001	0.414387	0.589615	1.25e-28
Cholesterol esters in chylomicrons and extremely large VLDL	3976	0.601439	0.51227	0.690607	0		2591	0.538054	0.448919	0.627189	1.62e-31
Free cholesterol in chylomicrons and extremely large VLDL	3976	0.494336	0.407635	0.581036	1.38e-28		2591	0.443495	0.357409	0.529581	1.47e-23
Triglycerides in chylomicrons and extremely large VLDL	3976	0.670752	0.586131	0.755374	0		2591	0.617206	0.533342	0.70107	0
Concentration of very large VLDL particles	3976	0.853698	0.768147	0.939248	0		2591	0.809227	0.724348	0.894106	0
Total lipids in very large VLDL	3976	0.774317	0.688558	0.860077	0		2591	0.7252	0.640152	0.810248	0
Phospholipids in very large VLDL	3976	0.712449	0.625617	0.79928	0		2591	0.657745	0.571571	0.743919	0
Total cholesterol in very large VLDL	3976	0.60062	0.513799	0.687441	0		2591	0.544674	0.458117	0.63123	4.95e-34
Cholesterol esters in very large VLDL	3976	0.705759	0.619354	0.792165	0		2591	0.654092	0.567815	0.740368	0
Free cholesterol in very large VLDL	3976	0.474356	0.387387	0.561325	2.48e-26		2591	0.413974	0.327448	0.5005	1.37e-20
Triglycerides in very large VLDL	3976	0.837779	0.752797	0.92276	0		2591	0.792534	0.708394	0.876673	0
Concentration of large VLDL particles	3976	1.06399	0.979966	1.14801	0		2591	1.01557	0.932248	1.09889	0
Total lipids in large VLDL	3976	0.998242	0.914288	1.0822	0		2591	0.947281	0.863994	1.03057	0
Phospholipids in large VLDL	3976	1.00425	0.920477	1.08802	0		2591	0.949673	0.866554	1.03279	0
Total cholesterol in large VLDL	3976	0.894696	0.809586	0.979805	0		2591	0.836644	0.751868	0.92142	0
Cholesterol esters in large VLDL	3976	0.967774	0.884558	1.05099	0		2591	0.908969	0.82578	0.992158	0
Free cholesterol in large VLDL	3976	0.814432	0.727548	0.901316	0		2591	0.757722	0.671474	0.84397	0
Triglycerides in large VLDL	3976	1.03152	0.948011	1.11503	0		2591	0.984447	0.901733	1.06716	0
Concentration of medium VLDL particles	3976	1.1356	1.05437	1.21682	0		2591	1.08063	0.999739	1.16152	0
Total lipids in medium VLDL	3976	1.0177	0.936297	1.0991	0		2591	0.958438	0.877266	1.03961	0
Phospholipids in medium VLDL	3976	1.00705	0.926068	1.08804	0		2591	0.941838	0.861058	1.02262	0
Total cholesterol in medium VLDL	3976	0.812062	0.731361	0.892763	0		2591	0.736904	0.655719	0.818088	0
Cholesterol esters in medium VLDL	3976	0.705631	0.626606	0.784657	0		2591	0.62136	0.541253	0.701466	0
Free cholesterol in medium VLDL	3976	0.898234	0.815686	0.980781	0		2591	0.835637	0.753279	0.917995	0
Triglycerides in medium VLDL	3976	1.09669	1.01516	1.17822	0		2591	1.04747	0.966483	1.12846	0
Concentration of small VLDL particles	3976	0.84497	0.767894	0.922045	0		2591	0.76418	0.687149	0.84121	0
Total lipids in small VLDL	3976	0.439565	0.363279	0.515852	3.77e-29		2591	0.342486	0.266097	0.418875	2.64e-18
Phospholipids in small VLDL	3976	0.444979	0.369184	0.520774	3.51e-30		2591	0.344927	0.269275	0.420578	7.21e-19
Total cholesterol in small VLDL	3976	-0.287021	-0.357122	-0.21692	1.3e-15		2591	-0.411492	-0.482313	-0.340671	2.24e-29
Cholesterol esters in small VLDL	3976	-0.525093	-0.592912	-0.457274	0		2591	-0.652912	-0.721787	-0.584036	0
Free cholesterol in small VLDL	3976	0.17181	0.0974318	0.246188	6.11e-06		2591	0.0678241	-0.0066735	0.142322	0.074342
Triglycerides in small VLDL	3976	0.92712	0.849442	1.0048	0		2591	0.866453	0.789	0.943907	0
Concentration of very small VLDL particles	3976	0.136535	0.0583668	0.214703	0.0006222		2591	0.0090781	-0.0698112	0.0879673	0.821495
Total lipids in very small VLDL	3976	-0.687393	-0.75482	-0.619966	0		2591	-0.814098	-0.882341	-0.745856	0
Phospholipids in very small VLDL	3976	-0.423027	-0.496577	-0.349478	4.72e-29		2591	-0.566116	-0.640118	-0.492114	0
Total cholesterol in very small VLDL	3976	-1.11289	-1.17303	-1.05276	0		2591	-1.2222	-1.28349	-1.16092	0
Cholesterol esters in very small VLDL	3976	-1.18936	-1.24786	-1.13087	0		2591	-1.28736	-1.34723	-1.2275	0
Free cholesterol in very small VLDL	3976	-0.877054	-0.942059	-0.81205	0		2591	-1.00706	-1.07273	-0.941396	0
Triglycerides in very small VLDL	3976	0.305373	0.230536	0.38021	1.62e-15		2591	0.225054	0.150235	0.299873	4.15e-09
Concentration of IDL particles	3976	0.337263	0.252381	0.422145	8.5e-15		2591	0.213106	0.12819	0.298022	9.15e-07
Total lipids in IDL	3976	-0.57059	-0.643073	-0.498107	0		2591	-0.702064	-0.774891	-0.629237	0
Phospholipids in IDL	3976	-0.4847	-0.559857	-0.409544	5.89e-36		2591	-0.613489	-0.68848	-0.538498	0
Total cholesterol in IDL	3976	-0.624733	-0.696576	-0.552889	0		2591	-0.75611	-0.828628	-0.683592	0
Cholesterol esters in IDL	3976	-0.606093	-0.677312	-0.534873	0		2591	-0.739154	-0.811215	-0.667092	0
Free cholesterol in IDL	3976	-0.656353	-0.730464	-0.582242	0		2591	-0.78067	-0.854938	-0.706402	0
Triglycerides in IDL	3976	-0.205078	-0.278603	-0.131553	4.82e-08		2591	-0.291613	-0.36478	-0.218447	7.91e-15
Concentration of large LDL particles	3976	0.640654	0.556324	0.724984	0		2591	0.510617	0.426555	0.59468	6.97e-32
Total lipids in large LDL	3976	-0.24447	-0.320949	-0.167992	4.07e-10		2591	-0.385045	-0.46154	-0.308549	1.4e-22
Phospholipids in large LDL	3976	-0.287053	-0.363154	-0.210952	1.71e-13		2591	-0.429477	-0.505617	-0.353337	8.1e-28
Total cholesterol in large LDL	3976	-0.198779	-0.275988	-0.121571	4.67e-07		2591	-0.340543	-0.417934	-0.263152	1.07e-17
Cholesterol esters in large LDL	3976	-0.126086	-0.2031	-0.0490724	0.0013388		2591	-0.269643	-0.346861	-0.192424	9.37e-12
Free cholesterol in large LDL	3976	-0.420342	-0.498043	-0.342641	6.18e-26		2591	-0.554071	-0.631853	-0.476289	0
Triglycerides in large LDL	3976	-0.45167	-0.524318	-0.379021	1.4e-33		2591	-0.535997	-0.60738	-0.464614	0
Concentration of medium LDL particles	3976	0.790389	0.706694	0.874085	0		2591	0.6592	0.576064	0.742335	0
Total lipids in medium LDL	3976	-0.0463312	-0.12409	0.0314274	0.242809		2591	-0.193944	-0.271261	-0.116628	9.25e-07
Phospholipids in medium LDL	3976	-0.104205	-0.180338	-0.028073	0.0073158		2591	-0.25771	-0.333444	-0.181976	3.06e-11
Total cholesterol in medium LDL	3976	-0.0165481	-0.0953639	0.0622677	0.680627		2591	-0.164026	-0.242589	-0.0854643	4.37e-05
Cholesterol esters in medium LDL	3976	0.0678522	-0.0109765	0.146681	0.0915737		2591	-0.0788504	-0.157423	-0.0002776	0.0491966
Free cholesterol in medium LDL	3976	-0.381866	-0.458752	-0.30498	3.69e-22		2591	-0.526747	-0.603381	-0.450114	0
Triglycerides in medium LDL	3976	-0.16862	-0.242047	-0.0951932	6.91e-06		2591	-0.246578	-0.317775	-0.175381	1.37e-11
Concentration of small LDL particles	3976	0.698231	0.611765	0.784697	0		2591	0.565644	0.479998	0.65129	3.26e-37
Total lipids in small LDL	3976	-0.121183	-0.198833	-0.0435329	0.0022303		2591	-0.270404	-0.347401	-0.193407	7.16e-12
Phospholipids in small LDL	3976	-0.211565	-0.288682	-0.134449	7.93e-08		2591	-0.36347	-0.439794	-0.287147	2.04e-20
Total cholesterol in small LDL	3976	-0.12622	-0.204988	-0.0474526	0.0016922		2591	-0.274372	-0.3527	-0.196044	8.08e-12
Cholesterol esters in small LDL	3976	-0.0160289	-0.0949095	0.0628517	0.69036		2591	-0.162513	-0.240848	-0.0841774	4.88e-05
Free cholesterol in small LDL	3976	-0.584245	-0.658889	-0.509601	0		2591	-0.727533	-0.802019	-0.653047	0
Triglycerides in small LDL	3976	0.198168	0.123619	0.272718	1.97e-07		2591	0.111596	0.03848	0.184711	0.0027898
Concentration of very large HDL particles	3976	-1.05647	-1.12034	-0.992597	0		2591	-1.00225	-1.06523	-0.939268	0
Total lipids in very large HDL	3976	-1.24623	-1.30396	-1.1885	0		2591	-1.19961	-1.25662	-1.14261	0
Phospholipids in very large HDL	3976	-1.17104	-1.23279	-1.10929	0		2591	-1.11444	-1.17531	-1.05358	0
Total cholesterol in very large HDL	3976	-1.28876	-1.34317	-1.23435	0		2591	-1.25491	-1.30908	-1.20074	0
Cholesterol esters in very large HDL	3976	-1.30468	-1.35795	-1.25141	0		2591	-1.27382	-1.327	-1.22063	0
Free cholesterol in very large HDL	3976	-1.2121	-1.27028	-1.15392	0		2591	-1.17143	-1.22909	-1.11377	0
Triglycerides in very large HDL	3976	-0.482319	-0.555117	-0.409521	8.18e-38		2591	-0.44544	-0.518515	-0.372364	4.32e-32
Concentration of large HDL particles	3976	-1.14734	-1.2178	-1.07687	0		2591	-1.09608	-1.16581	-1.02635	0
Total lipids in large HDL	3976	-1.34903	-1.4107	-1.28735	0		2591	-1.29669	-1.3576	-1.23577	0
Phospholipids in large HDL	3976	-1.38249	-1.44553	-1.31945	0		2591	-1.34261	-1.40512	-1.2801	0
Total cholesterol in large HDL	3976	-1.30921	-1.37058	-1.24785	0		2591	-1.2491	-1.30966	-1.18854	0
Cholesterol esters in large HDL	3976	-1.30556	-1.36678	-1.24434	0		2591	-1.2443	-1.30473	-1.18386	0
Free cholesterol in large HDL	3976	-1.31883	-1.38072	-1.25694	0		2591	-1.26267	-1.32372	-1.20162	0
Triglycerides in large HDL	3976	-1.14762	-1.20708	-1.08815	0		2591	-1.08558	-1.14343	-1.02772	0
Concentration of medium HDL particles	3976	0.300698	0.212129	0.389267	3.19e-11		2591	0.251229	0.162214	0.340244	3.44e-08
Total lipids in medium HDL	3976	-1.10056	-1.17636	-1.02477	0		2591	-1.14775	-1.22409	-1.07141	0
Phospholipids in medium HDL	3976	-1.08153	-1.15658	-1.00648	0		2591	-1.12806	-1.20364	-1.05248	0
Total cholesterol in medium HDL	3976	-1.20797	-1.28277	-1.13318	0		2591	-1.24827	-1.32365	-1.17289	0
Cholesterol esters in medium HDL	3976	-1.17088	-1.2462	-1.09555	0		2591	-1.20717	-1.28311	-1.13123	0
Free cholesterol in medium HDL	3976	-1.29159	-1.36397	-1.2192	0		2591	-1.3426	-1.41535	-1.26984	0
Triglycerides in medium HDL	3976	0.663256	0.586564	0.739949	0		2591	0.613715	0.536518	0.690913	0
Concentration of small HDL particles	3976	1.19065	1.11998	1.26133	0		2591	1.12604	1.05558	1.1965	0
Total lipids in small HDL	3976	-0.334329	-0.412788	-0.25587	8.99e-17		2591	-0.454868	-0.532492	-0.377243	7.7e-30
Phospholipids in small HDL	3976	-0.685245	-0.761681	-0.60881	0		2591	-0.725646	-0.80239	-0.648902	0
Total cholesterol in small HDL	3976	-0.0382824	-0.121816	0.0452514	0.368974		2591	-0.200939	-0.282776	-0.119102	1.56e-06
Cholesterol esters in small HDL	3976	0.239027	0.155386	0.322668	2.25e-08		2591	0.0808153	-0.0011477	0.162778	0.0532929
Free cholesterol in small HDL	3976	-1.17527	-1.24437	-1.10617	0		2591	-1.23654	-1.30573	-1.16735	0
Triglycerides in small HDL	3976	1.01018	0.935913	1.08444	0		2591	0.970794	0.896981	1.04461	0
Phospholipids to total lipds ratio in chylomicrons and extremely large VLDL	3976	-0.0652208	-0.0804635	-0.049978	6.74e-17		2591	-0.118604	-0.193574	-0.0436341	0.0019419
Total cholesterol to total lipids ratio in chylomicrons and extremely large VLDL	3976	-0.0281527	-0.0375129	-0.0187925	4.02e-09		2591	-0.0242559	-0.0326452	-0.0158667	1.59e-08
Cholesterol esters to total lipids ratio in chylomicrons and extremely large VLDL	3976	-0.117905	-0.155041	-0.0807693	5.32e-10		2591	-0.139755	-0.190631	-0.0888788	7.83e-08
Free cholesterol to total lipids ratio in chylomicrons and extremely large VLDL	3976	-0.0161591	-0.0595576	0.0272394	0.465433		2591	-0.0402372	-0.0978479	0.0173734	0.170947
Triglycerides to total lipids ratio in chylomicrons and extremely large VLDL	3976	0.210486	0.162637	0.258334	9.16e-18		2591	0.198809	0.143103	0.254515	3.29e-12
Phospholipids to total lipds ratio in very large VLDL	3976	0.0108013	-0.0238443	0.0454469	0.541078		2591	-0.0004472	-0.0286624	0.0277679	0.975207
Total cholesterol to total lipids ratio in very large VLDL	3976	-0.186371	-0.210538	-0.162204	0		2591	-0.173458	-0.199487	-0.147429	7.76e-38
Cholesterol esters to total lipids ratio in very large VLDL	3976	-0.0609979	-0.0861684	-0.0358274	2.09e-06		2591	-0.0367218	-0.0462732	-0.0271705	6.51e-14
Free cholesterol to total lipids ratio in very large VLDL	3976	-0.156166	-0.260377	-0.0519544	0.0033224		2591	-0.112142	-0.126687	-0.0975976	0
Triglycerides to total lipids ratio in very large VLDL	3976	0.0276566	-0.0071235	0.0624367	0.119074		2591	0.0213029	-0.0024967	0.0451025	0.0793477
Phospholipids to total lipds ratio in large VLDL	3976	0.290265	0.241591	0.338938	4.51e-31		2591	0.236202	0.187432	0.284972	4.74e-21
Total cholesterol to total lipids ratio in large VLDL	3976	0.0054224	-0.0507919	0.0616367	0.850012		2591	-0.0282251	-0.0851168	0.0286665	0.330726
Cholesterol esters to total lipids ratio in large VLDL	3976	-0.148654	-0.205139	-0.0921695	2.59e-07		2591	-0.14788	-0.2039	-0.0918592	2.44e-07
Free cholesterol to total lipids ratio in large VLDL	3976	0.215405	0.158157	0.272653	1.96e-13		2591	0.158756	0.106624	0.210888	2.67e-09
Triglycerides to total lipids ratio in large VLDL	3976	-0.116241	-0.186807	-0.0456755	0.0012498		2591	-0.0886304	-0.134539	-0.0427215	0.0001568
Phospholipids to total lipds ratio in medium VLDL	3976	-0.756447	-0.81721	-0.695684	0		2591	-0.803248	-0.862685	-0.743812	0
Total cholesterol to total lipids ratio in medium VLDL	3976	-0.761531	-0.815447	-0.707614	0		2591	-0.776981	-0.832475	-0.721488	0
Cholesterol esters to total lipids ratio in medium VLDL	3976	-0.764243	-0.82047	-0.708016	0		2591	-0.771671	-0.828525	-0.714818	0
Free cholesterol to total lipids ratio in medium VLDL	3976	0.0336592	-0.0244705	0.0917889	0.256346		2591	-0.006925	-0.0644309	0.0505809	0.813348
Triglycerides to total lipids ratio in medium VLDL	3976	0.82669	0.771037	0.882343	0		2591	0.841973	0.785755	0.898191	0
Phospholipids to total lipds ratio in small VLDL	3976	-0.289782	-0.354504	-0.22506	2.43e-18		2591	-0.259901	-0.325634	-0.194168	1.28e-14
Total cholesterol to total lipids ratio in small VLDL	3976	-1.44955	-1.50242	-1.39668	0		2591	-1.48384	-1.53667	-1.43101	0
Cholesterol esters to total lipids ratio in small VLDL	3976	-1.33275	-1.38795	-1.27756	0		2591	-1.36787	-1.42317	-1.31257	0
Free cholesterol to total lipids ratio in small VLDL	3976	-1.63302	-1.683	-1.58303	0		2591	-1.64706	-1.69838	-1.59574	0
Triglycerides to total lipids ratio in small VLDL	3976	1.54962	1.49486	1.60438	0		2591	1.5764	1.522	1.6308	0
Phospholipids to total lipds ratio in very small VLDL	3976	0.887903	0.816493	0.959313	0		2591	0.828803	0.757508	0.900099	0
Total cholesterol to total lipids ratio in very small VLDL	3976	-1.47374	-1.5302	-1.41729	0		2591	-1.45789	-1.51366	-1.40212	0
Cholesterol esters to total lipids ratio in very small VLDL	3976	-1.44602	-1.50175	-1.39029	0		2591	-1.42009	-1.47578	-1.3644	0
Free cholesterol to total lipids ratio in very small VLDL	3976	-0.96599	-1.03957	-0.892408	0		2591	-0.99621	-1.06687	-0.925551	0
Triglycerides to total lipids ratio in very small VLDL	3976	1.19853	1.12603	1.27104	0		2591	1.20857	1.137	1.28013	0
Phospholipids to total lipds ratio in IDL	3976	0.675022	0.610923	0.739121	0		2591	0.709439	0.645749	0.773128	0
Total cholesterol to total lipids ratio in IDL	3976	-0.658766	-0.729906	-0.587627	0		2591	-0.6942	-0.764549	-0.623852	0
Cholesterol esters to total lipids ratio in IDL	3976	-0.469547	-0.537313	-0.40178	0		2591	-0.510123	-0.577845	-0.4424	0
Free cholesterol to total lipids ratio in IDL	3976	-0.623669	-0.71132	-0.536018	0		2591	-0.626295	-0.713016	-0.539574	0
Triglycerides to total lipids ratio in IDL	3976	0.439189	0.360866	0.517512	1.02e-27		2591	0.462958	0.386318	0.539599	1.47e-31
Phospholipids to total lipds ratio in large LDL	3976	-0.0189923	-0.09057	0.0525855	0.602946		2591	0.0551901	-0.0163654	0.126746	0.130552
Total cholesterol to total lipids ratio in large LDL	3976	0.176837	0.0998033	0.253871	6.97e-06		2591	0.103458	0.0277369	0.179179	0.0074274
Cholesterol esters to total lipids ratio in large LDL	3976	0.459362	0.388615	0.530108	2.05e-36		2591	0.366018	0.296322	0.435713	2.12e-24
Free cholesterol to total lipids ratio in large LDL	3976	-0.813092	-0.886892	-0.739291	0		2591	-0.743925	-0.816415	-0.671435	0
Triglycerides to total lipids ratio in large LDL	3976	-0.24959	-0.32475	-0.174429	8.42e-11		2591	-0.205736	-0.278749	-0.132724	3.62e-08
Phospholipids to total lipds ratio in medium LDL	3976	-0.150535	-0.227785	-0.0732856	0.0001352		2591	-0.0799614	-0.157357	-0.0025656	0.0428791
Total cholesterol to total lipids ratio in medium LDL	3976	0.16786	0.0863797	0.24934	5.47e-05		2591	0.0878966	0.0071952	0.168598	0.0327966
Cholesterol esters to total lipids ratio in medium LDL	3976	0.388502	0.313419	0.463586	6.84e-24		2591	0.299144	0.224452	0.373836	5.88e-15
Free cholesterol to total lipids ratio in medium LDL	3976	-0.711561	-0.77253	-0.650592	0		2591	-0.621699	-0.682993	-0.560405	0
Triglycerides to total lipids ratio in medium LDL	3976	-0.112539	-0.18855	-0.0365286	0.0037194		2591	-0.0581418	-0.132751	0.0164675	0.126614
Phospholipids to total lipds ratio in small LDL	3976	-0.136004	-0.212661	-0.0593466	0.0005098		2591	-0.0514873	-0.127788	0.0248133	0.185888
Total cholesterol to total lipids ratio in small LDL	3976	-0.0757187	-0.161387	0.0099492	0.0831969		2591	-0.153802	-0.238631	-0.0689728	0.0003844
Cholesterol esters to total lipids ratio in small LDL	3976	0.273542	0.194734	0.352349	1.16e-11		2591	0.184453	0.106331	0.262575	3.84e-06
Free cholesterol to total lipids ratio in small LDL	3976	-0.931416	-0.988231	-0.874602	0		2591	-0.849392	-0.90625	-0.792533	0
Triglycerides to total lipids ratio in small LDL	3976	0.457254	0.372187	0.542321	1.25e-25		2591	0.483369	0.39958	0.567157	5.42e-29
Phospholipids to total lipds ratio in very large HDL	3976	-0.0236196	-0.124448	0.0772088	0.646064		2591	0.0246151	-0.0768682	0.126098	0.634386
Total cholesterol to total lipids ratio in very large HDL	3976	-0.369392	-0.460334	-0.27845	2.17e-15		2591	-0.40738	-0.499105	-0.315655	5.37e-18
Cholesterol esters to total lipids ratio in very large HDL	3976	-0.262302	-0.3548	-0.169804	2.88e-08		2591	-0.304501	-0.397576	-0.211426	1.67e-10
Free cholesterol to total lipids ratio in very large HDL	3976	-0.585082	-0.68651	-0.483654	3.28e-29		2591	-0.578442	-0.680859	-0.476025	6.96e-28
Triglycerides to total lipids ratio in very large HDL	3976	0.688239	0.60778	0.768698	0		2591	0.656331	0.568747	0.743915	0
Phospholipids to total lipds ratio in large HDL	3976	1.09706	1.01357	1.18056	0		2591	1.00525	0.921981	1.08852	0
Total cholesterol to total lipids ratio in large HDL	3976	-1.08735	-1.17367	-1.00103	0		2591	-1.00739	-1.09418	-0.920595	0
Cholesterol esters to total lipids ratio in large HDL	3976	-0.925747	-1.00846	-0.843037	0		2591	-0.83725	-0.920989	-0.75351	0
Free cholesterol to total lipids ratio in large HDL	3976	-1.30977	-1.40797	-1.21157	0		2591	-1.2535	-1.35159	-1.15541	0
Triglycerides to total lipids ratio in large HDL	3976	0.438369	0.338745	0.537993	8.98e-18		2591	0.42869	0.328328	0.529052	8.87e-17
Phospholipids to total lipds ratio in medium HDL	3976	0.188224	0.112595	0.263853	1.11e-06		2591	0.18806	0.111466	0.264655	1.56e-06
Total cholesterol to total lipids ratio in medium HDL	3976	-0.988659	-1.06988	-0.907442	0		2591	-0.970668	-1.05251	-0.888826	0
Cholesterol esters to total lipids ratio in medium HDL	3976	-0.588255	-0.668568	-0.507942	0		2591	-0.555879	-0.636628	-0.475131	0
Free cholesterol to total lipids ratio in medium HDL	3976	-1.60277	-1.6753	-1.53024	0		2591	-1.63687	-1.70849	-1.56525	0
Triglycerides to total lipids ratio in medium HDL	3976	1.33504	1.2587	1.41138	0		2591	1.30839	1.23164	1.38515	0
Phospholipids to total lipds ratio in small HDL	3976	-0.730893	-0.809483	-0.652302	0		2591	-0.603999	-0.682161	-0.525838	0
Total cholesterol to total lipids ratio in small HDL	3976	0.304096	0.21753	0.390662	6.59e-12		2591	0.181439	0.0952753	0.267602	3.76e-05
Cholesterol esters to total lipids ratio in small HDL	3976	0.542271	0.457911	0.626631	9.78e-36		2591	0.42076	0.336813	0.504706	2.09e-22
Free cholesterol to total lipids ratio in small HDL	3976	-1.56389	-1.62108	-1.50671	0		2591	-1.48355	-1.54031	-1.42679	0
Triglycerides to total lipids ratio in small HDL	3976	1.25291	1.1771	1.32871	0		2591	1.24865	1.17292	1.32437	0
Mean diameter for VLDL particles	3976	1.34861	1.28063	1.41659	0		2591	1.32358	1.25648	1.39068	0
Mean diameter for LDL particles	3976	-0.89844	-0.966356	-0.830524	0		2591	-0.820093	-0.887012	-0.753174	0
Mean diameter for HDL particles	3976	-1.26514	-1.32907	-1.20122	0		2591	-1.19968	-1.26242	-1.13694	0
Serum total cholesterol	3976	-0.744271	-0.816182	-0.672359	0		2591	-0.87406	-0.946054	-0.802066	0
Total cholesterol in VLDL	3976	0.0367891	-0.0395581	0.113136	0.344856		2591	-0.0740047	-0.151262	0.0032528	0.0604494
Remnant cholesterol (non-HDL, non-LDL -cholesterol)	3976	-0.272685	-0.344706	-0.200664	1.39e-13		2591	-0.404101	-0.477177	-0.331025	8.01e-27
Total cholesterol in LDL	3976	-0.128127	-0.206142	-0.0501115	0.0012927		2591	-0.273177	-0.351127	-0.195226	7.91e-12
Total cholesterol in HDL	3976	-1.41863	-1.48039	-1.35687	0		2591	-1.41332	-1.47511	-1.35153	0
Total cholesterol in HDL2	3976	-1.28793	-1.35265	-1.2232	0		2591	-1.27161	-1.33637	-1.20686	0
Total cholesterol in HDL3	3976	-1.80436	-1.84715	-1.76157	0		2591	-1.85855	-1.9012	-1.8159	0
Esterified cholesterol	3976	-0.758396	-0.83046	-0.686333	0		2591	-0.881933	-0.954055	-0.80981	0
Free cholesterol	3976	-0.68315	-0.755909	-0.610391	0		2591	-0.824098	-0.897005	-0.751192	0
Serum total triglycerides	3976	0.818185	0.736636	0.899733	0		2591	0.757753	0.676591	0.838915	0
Triglycerides in VLDL	3976	0.979284	0.89745	1.06112	0		2591	0.925124	0.843848	1.0064	0
Triglycerides in LDL	3976	-0.249156	-0.322642	-0.17567	3.39e-11		2591	-0.333543	-0.405457	-0.261628	1.84e-19
Triglycerides in HDL	3976	0.0771724	-0.0023725	0.156717	0.0572321		2591	0.0765069	-0.0038093	0.156823	0.0618918
Diacylglycerol	3976	0.55985	0.462486	0.657215	4.88e-29		2591	0.483129	0.386454	0.579803	2.75e-22
Ratio of diacylglycerol to triglycerides	3976	0.421692	0.336755	0.506628	3.82e-22		2591	0.371778	0.285441	0.458116	5.05e-17
Total phosphoglycerides	3976	-0.90819	-0.97794	-0.83844	0		2591	-0.991469	-1.06047	-0.922469	0
Ratio of triglycerides to phosphoglycerides	3976	0.969023	0.883431	1.05462	0		2591	0.932089	0.847139	1.01704	0
Phosphatidylcholine and other cholines	3976	-1.1117	-1.17608	-1.04731	0		2591	-1.16664	-1.2307	-1.10258	0
Total cholines	3976	-1.07853	-1.14478	-1.01229	0		2591	-1.15561	-1.22127	-1.08995	0
Apolipoprotein A-I	3976	-1.40961	-1.47093	-1.34829	0		2591	-1.4462	-1.50738	-1.38502	0
Apolipoprotein B	3976	-0.0134521	-0.0878782	0.0609741	0.723088		2591	-0.144711	-0.219067	-0.0703559	0.0001386
Ratio of apolipoprotein B to apolipoprotein A-I	3976	0.815366	0.740418	0.890315	0		2591	0.714223	0.63908	0.789366	0
Total fatty acids	3976	-0.486273	-0.56128	-0.411267	2.61e-36		2591	-0.590013	-0.664963	-0.515063	0
Estimated description of fatty acid chain length, not actual carbon number	3976	1.04124	0.96569	1.11679	0		2591	1.05963	0.984638	1.13462	0
Estimated degree of unsaturation	3976	-0.100075	-0.187449	-0.0127006	0.0247878		2591	-0.0662178	-0.153536	0.0211004	0.137127
22:6, docosahexaenoic acid	3976	-0.89941	-0.974189	-0.82463	0		2591	-0.908599	-0.983407	-0.83379	0
18:2, linoleic acid	3976	-0.710037	-0.780889	-0.639185	0		2591	-0.797403	-0.868102	-0.726704	0
Conjugated linoleic acid	3976	0.250827	0.176679	0.324975	3.75e-11		2591	0.18072	0.104062	0.257379	3.97e-06
Omega-3 fatty acids	3976	-0.692736	-0.768535	-0.616938	0		2591	-0.728022	-0.805302	-0.650742	0
Omega-6 fatty acids	3976	-0.778998	-0.849016	-0.708979	0		2591	-0.880797	-0.95044	-0.811154	0
Polyunsaturated fatty acids	3976	-0.803614	-0.873813	-0.733415	0		2591	-0.900024	-0.969827	-0.830221	0
Monounsaturated fatty acids; 16:1, 18:1	3976	-0.017743	-0.100295	0.0648096	0.673499		2591	-0.134307	-0.21739	-0.051225	0.0015429
Saturated fatty acids	3976	-0.543358	-0.620108	-0.466609	0		2591	-0.622151	-0.698625	-0.545677	0
Ratio of 22:6 docosahexaenoic acid to total fatty acids	3976	-0.772432	-0.851628	-0.693237	0		2591	-0.697148	-0.776178	-0.618119	0
Ratio of 18:2 linoleic acid to total fatty acids	3976	-0.384137	-0.470172	-0.298102	3e-18		2591	-0.356383	-0.442443	-0.270324	7.12e-16
Ratio of conjugated linoleic acid to total fatty acids	3976	0.414789	0.342557	0.487021	5.76e-29		2591	0.379558	0.305882	0.453235	1.47e-23
Ratio of omega-3 fatty acids to total fatty acids	3976	-0.478506	-0.55678	-0.400232	1.53e-32		2591	-0.414631	-0.494348	-0.334913	5.65e-24
Ratio of omega-6 fatty acids to total fatty acids	3976	-0.561118	-0.650084	-0.472151	1.72e-34		2591	-0.544197	-0.633126	-0.455268	2.53e-32
Ratio of polyunsaturated fatty acids to total fatty acids	3976	-0.653429	-0.742108	-0.564749	0		2591	-0.6201	-0.708431	-0.531768	0
Ratio of monounsaturated fatty acids to total fatty acids	3976	0.843545	0.755615	0.931474	0		2591	0.759285	0.671198	0.847373	0
Ratio of saturated fatty acids to total fatty acids	3976	-0.365519	-0.462634	-0.268405	1.93e-13		2591	-0.272068	-0.368576	-0.175559	3.56e-08
Glucose	3976	-0.211189	-0.296021	-0.126356	1.1e-06		2591	-0.279719	-0.36612	-0.193318	2.56e-10
Lactate	3976	0.801499	0.714428	0.888571	0		2591	0.782397	0.694447	0.870347	0
Citrate	3976	1.25124	1.18925	1.31324	0		2591	1.23864	1.17706	1.30021	0
Alanine	3976	1.4	1.33378	1.46621	0		2591	1.4031	1.33644	1.46975	0
Glutamine	3976	0.407649	0.329551	0.485748	2.8e-24		2591	0.290846	0.213129	0.368564	2.88e-13
Histidine	3976	0.0138066	-0.0598297	0.0874429	0.713191		2591	-0.0195711	-0.0920328	0.0528907	0.596427
Isoleucine	3976	1.51296	1.43914	1.58678	0		2591	1.48849	1.4149	1.56207	0
Leucine	3976	1.72088	1.64495	1.79681	0		2591	1.7011	1.62512	1.77709	0
Valine	3976	0.72955	0.647602	0.811498	0		2591	0.634971	0.552768	0.717174	0
Phenylalanine	3976	1.50802	1.44741	1.56864	0		2591	1.46233	1.40077	1.52388	0
Tyrosine	3976	-0.004756	-0.0862494	0.0767374	0.908911		2591	-0.0356837	-0.117738	0.0463702	0.393877
Acetate	3976	-0.465444	-0.511996	-0.418891	0		2591	-0.536965	-0.583883	-0.490047	0
Acetoacetate	0						0
3-hydroxybutyrate	3976	0.0408107	-0.0250956	0.106717	0.224811		2591	0.0795428	0.0155556	0.14353	0.0148528
Creatinine	3976	0.532557	0.454753	0.610361	0		2591	0.483334	0.406118	0.56055	1.06e-33
Albumin (signal area)	3976	-0.636072	-0.711973	-0.560171	0		2591	-0.828774	-0.903888	-0.753659	0
Glycoprotein acetyls, mainly a1-acid glycoprotein	3976	0.137571	0.0489697	0.226172	0.0023486		2591	-0.0174125	-0.104768	0.0699429	0.695932
