# Supplementary material for: Sex differences in systemic metabolites at four life stages: cohort study with repeated metabolomics
Source: BMC Med. 2021 Feb 24;19:58. doi: 10.1186/s12916-021-01929-2 (PMC7903597; doi:10.1186/s12916-021-01929-2)
Supplement: Supplementary file 10 — Additional file 10: Supplementary Table 9. Sex differences in metabolites in middle adulthood among ALSPAC parents, with menopausal comparisons. [file 12916_2021_1929_MOESM10_ESM.xlsx]

## Sheet: Additional File 10
Supplementary Table 9 Sex differences in metabolites in middle adulthood among ALSPAC parents, with menopausal comparisons
	Among parents (G0)
	Difference for males vs. females pre-menopause						Difference for males vs. females post-menopause
	in middle adulthood (age 50y)						in middle adulthood (age 50y)
	Adj. for centred age, sex*centred age						Adj. for centred age, sex*centred age
Unstandardized metabolite outcome	N	Beta	LCL	UCL	P-value		N	Beta	LCL	UCL	P-value		SD
Concentration of chylomicrons and extremely large VLDL particles (mol/l)	4739	6.89e-11	6e-11	7.77e-11	0		3211	6.36e-11	5.49e-11	7.23e-11	0		1.07e-10
Total lipids in chylomicrons and extremely large VLDL (mmol/l)	4741	0.0119582	0.0100571	0.0138593	2.05e-34		3212	0.0107453	0.0088747	0.0126159	6.91e-29		0.022909
Phospholipids in chylomicrons and extremely large VLDL (mmol/l)	4741	0.0012255	0.0009875	0.0014635	1.02e-23		3212	0.0010762	0.000842	0.0013104	3.42e-19		0.0028082
Total cholesterol in chylomicrons and extremely large VLDL (mmol/l)	4740	0.0017766	0.0014347	0.0021185	4.07e-24		3212	0.0015469	0.001208	0.0018858	5.9e-19		0.0040734
Cholesterol esters in chylomicrons and extremely large VLDL (mmol/l)	4739	0.0010511	0.0008646	0.0012375	4.69e-28		3211	0.0009135	0.0007278	0.0010991	1.01e-21		0.0022227
Free cholesterol in chylomicrons and extremely large VLDL (mmol/l)	4740	0.0007244	0.0005641	0.0008847	1.14e-18		3212	0.0006316	0.0004736	0.0007896	6.13e-15		0.001913
Triglycerides in chylomicrons and extremely large VLDL (mmol/l)	4741	0.0089543	0.0076284	0.0102801	0		3212	0.0081219	0.0068197	0.0094242	1.21e-33		0.0161042
Concentration of very large VLDL particles (mol/l)	4758	4.7e-10	4.18e-10	5.23e-10	0		3229	4.43e-10	3.91e-10	4.95e-10	0		6.4e-10
Total lipids in very large VLDL (mmol/l)	4758	0.0408924	0.0357465	0.0460382	0		3229	0.0379749	0.0329152	0.0430346	0		0.0625567
Phospholipids in very large VLDL (mmol/l)	4756	0.005992	0.0051379	0.0068462	0		3228	0.0054636	0.004623	0.0063041	2.47e-36		0.010271
Total cholesterol in very large VLDL (mmol/l)	4757	0.0057952	0.004776	0.0068145	1.67e-28		3229	0.0051295	0.0041199	0.006139	4.79e-23		0.0122844
Cholesterol esters in very large VLDL (mmol/l)	4757	0.0038013	0.0032573	0.0043452	0		3229	0.0034675	0.0029275	0.0040075	1.62e-35		0.0065967
Free cholesterol in very large VLDL (mmol/l)	4756	0.00199	0.0015124	0.0024675	3.93e-16		3228	0.0016581	0.0011865	0.0021298	6.54e-12		0.0057374
Triglycerides in very large VLDL (mmol/l)	4757	0.0290707	0.0257834	0.0323579	0		3228	0.0273594	0.0241348	0.030584	0		0.0402736
Concentration of large VLDL particles (mol/l)	5043	2.8e-09	2.52e-09	3.08e-09	0		3514	2.63e-09	2.36e-09	2.91e-09	0		3.64e-09
Total lipids in large VLDL (mmol/l)	5043	0.150175	0.133807	0.166543	0		3514	0.139749	0.123667	0.155832	0		0.213054
Phospholipids in large VLDL (mmol/l)	5043	0.0272043	0.0242451	0.0301635	0		3514	0.0251825	0.0222746	0.0280903	0		0.0385719
Total cholesterol in large VLDL (mmol/l)	5043	0.0279147	0.024194	0.0316355	0		3514	0.0252062	0.0215278	0.0288846	0		0.0477673
Cholesterol esters in large VLDL (mmol/l)	5043	0.0155901	0.0137758	0.0174044	0		3514	0.0141992	0.012395	0.0160033	0		0.0237804
Free cholesterol in large VLDL (mmol/l)	5043	0.0123184	0.0103985	0.0142382	9.46e-36		3514	0.0110039	0.0091164	0.0128914	9.83e-30		0.0242124
Triglycerides in large VLDL (mmol/l)	5043	0.0950099	0.0852985	0.104721	0		3514	0.0893191	0.0797995	0.0988387	0		0.127166
Concentration of medium VLDL particles (mol/l)	5168	6.87e-09	6.18e-09	7.55e-09	0		3639	6.36e-09	5.68e-09	7.04e-09	0		9.28e-09
Total lipids in medium VLDL (mmol/l)	5168	0.192727	0.169623	0.21583	0		3639	0.174318	0.151448	0.197187	0		0.310275
Phospholipids in medium VLDL (mmol/l)	5168	0.0361467	0.0317243	0.0405691	0		3639	0.0322589	0.0278803	0.0366376	0		0.0595418
Total cholesterol in medium VLDL (mmol/l)	5168	0.0308393	0.0249414	0.0367372	2.01e-24		3639	0.0248614	0.0189599	0.0307629	2.02e-16		0.079124
Cholesterol esters in medium VLDL (mmol/l)	5168	0.0115499	0.0084628	0.0146371	2.57e-13		3639	0.0079797	0.0048615	0.0110978	5.49e-07		0.042058
Free cholesterol in medium VLDL (mmol/l)	5168	0.0192796	0.01638	0.0221792	3.09e-38		3639	0.0168704	0.0139985	0.0197422	3.58e-30		0.0384864
Triglycerides in medium VLDL (mmol/l)	5168	0.125659	0.112725	0.138593	0		3639	0.117054	0.104312	0.129795	0		0.174585
Concentration of small VLDL particles (mol/l)	5167	4.58e-09	3.84e-09	5.32e-09	1.23e-33		3638	3.72e-09	2.99e-09	4.46e-09	4.74e-23		1.02e-08
Total lipids in small VLDL (mmol/l)	5167	0.0109736	-0.0036181	0.0255654	0.140456		3638	-0.0096134	-0.0241474	0.0049206	0.19477		0.203858
Phospholipids in small VLDL (mmol/l)	5167	0.0035541	0.0005541	0.0065541	0.0202424		3638	-0.0008784	-0.0038598	0.002103	0.563528		0.0425268
Total cholesterol in small VLDL (mmol/l)	5167	-0.0492604	-0.054257	-0.0442637	0		3638	-0.0591078	-0.0641395	-0.0540761	0		0.0761387
Cholesterol esters in small VLDL (mmol/l)	5167	-0.0437675	-0.0469517	-0.0405833	0		3638	-0.0505297	-0.0537589	-0.0473004	0		0.050916
Free cholesterol in small VLDL (mmol/l)	5167	-0.0054586	-0.0074522	-0.003465	8.32e-08		3638	-0.0085501	-0.0105372	-0.0065629	4.68e-17		0.0285635
Triglycerides in small VLDL (mmol/l)	5167	0.0568219	0.0496564	0.0639875	0		3638	0.0504984	0.0433966	0.0576003	0		0.0999295
Concentration of very small VLDL particles (mol/l)	5168	-2.33e-09	-2.94e-09	-1.72e-09	6.99e-14		3639	-3.47e-09	-4.08e-09	-2.86e-09	3.32e-28		8.57e-09
Total lipids in very small VLDL (mmol/l)	5168	-0.13518	-0.143405	-0.126955	0		3639	-0.153061	-0.161375	-0.144748	0		0.134239
Phospholipids in very small VLDL (mmol/l)	5168	-0.0294508	-0.0320895	-0.0268121	0		3639	-0.0352911	-0.0379334	-0.0326489	0		0.0404996
Total cholesterol in very small VLDL (mmol/l)	5168	-0.104376	-0.108488	-0.100263	0		3639	-0.113427	-0.117662	-0.109192	0		0.0769675
Cholesterol esters in very small VLDL (mmol/l)	5168	-0.0779027	-0.0807488	-0.0750567	0		3639	-0.0836807	-0.0866166	-0.0807449	0		0.0547682
Free cholesterol in very small VLDL (mmol/l)	5168	-0.0264452	-0.0277935	-0.0250969	0		3639	-0.0297296	-0.0311127	-0.0283465	0		0.0233633
Triglycerides in very small VLDL (mmol/l)	5168	-0.0013054	-0.0037276	0.0011168	0.290763		3639	-0.0042799	-0.0066898	-0.0018701	0.0005033		0.0345582
Concentration of IDL particles (mol/l)	5168	-4.59e-10	-2.02e-09	1.1e-09	0.563215		3639	-3.08e-09	-4.63e-09	-1.53e-09	0.0001008		2.11e-08
Total lipids in IDL (mmol/l)	5168	-0.235971	-0.25392	-0.218023	0		3639	-0.272829	-0.290797	-0.254861	0		0.280802
Phospholipids in IDL (mmol/l)	5168	-0.0517776	-0.0564026	-0.0471525	0		3639	-0.0607007	-0.0652899	-0.0561115	0		0.0705556
Total cholesterol in IDL (mmol/l)	5168	-0.168808	-0.180875	-0.15674	0		3639	-0.193925	-0.206093	-0.181758	0		0.191472
Cholesterol esters in IDL (mmol/l)	5168	-0.121319	-0.12997	-0.112669	0		3639	-0.139605	-0.148355	-0.130856	0		0.137332
Free cholesterol in IDL (mmol/l)	5168	-0.0475015	-0.0510424	-0.0439606	0		3639	-0.0543275	-0.0578654	-0.0507895	0		0.0554298
Triglycerides in IDL (mmol/l)	5168	-0.0153635	-0.0174755	-0.0132514	0		3639	-0.018204	-0.0202921	-0.0161159	0		0.0311536
Concentration of large LDL particles (mol/l)	5168	1.21e-08	9.32e-09	1.49e-08	1.74e-17		3639	7.2e-09	4.45e-09	9.95e-09	3.05e-07		3.83e-08
Total lipids in large LDL (mmol/l)	5168	-0.169034	-0.191435	-0.146633	0		3639	-0.215634	-0.237923	-0.193346	0		0.33402
Phospholipids in large LDL (mmol/l)	5168	-0.0383429	-0.0429736	-0.0337121	0		3639	-0.0480797	-0.0526855	-0.0434739	0		0.0694497
Total cholesterol in large LDL (mmol/l)	5168	-0.110537	-0.126985	-0.0940882	0		3639	-0.144897	-0.161325	-0.128469	0		0.244463
Cholesterol esters in large LDL (mmol/l)	5168	-0.073047	-0.0855726	-0.0605213	6.55e-30		3639	-0.0994368	-0.111948	-0.0869252	0		0.185538
Free cholesterol in large LDL (mmol/l)	5168	-0.0374653	-0.041455	-0.0334756	0		3639	-0.0454491	-0.049429	-0.0414693	0		0.0599248
Triglycerides in large LDL (mmol/l)	5168	-0.0201579	-0.0220941	-0.0182216	0		3639	-0.0226918	-0.0245768	-0.0208068	0		0.0290882
Concentration of medium LDL particles (mol/l)	5165	1.65e-08	1.41e-08	1.89e-08	0		3636	1.22e-08	9.84e-09	1.46e-08	1.01e-23		3.37e-08
Total lipids in medium LDL (mmol/l)	5165	-0.0599395	-0.0738442	-0.0460347	3.72e-17		3636	-0.0899783	-0.103713	-0.0762437	5.82e-37		0.204871
Phospholipids in medium LDL (mmol/l)	5165	-0.0162319	-0.0189951	-0.0134686	2.57e-30		3636	-0.0225234	-0.0252592	-0.0197875	0		0.0409899
Total cholesterol in medium LDL (mmol/l)	5165	-0.0378672	-0.0483641	-0.0273703	1.73e-12		3636	-0.0604304	-0.0708398	-0.050021	1.62e-29		0.154136
Cholesterol esters in medium LDL (mmol/l)	5165	-0.0203433	-0.0289436	-0.011743	3.62e-06		3636	-0.038579	-0.0471079	-0.0300501	1.14e-18		0.126123
Free cholesterol in medium LDL (mmol/l)	5165	-0.0175222	-0.0194485	-0.0155959	0		3636	-0.0218062	-0.0237288	-0.0198836	0		0.0290645
Triglycerides in medium LDL (mmol/l)	5164	-0.005853	-0.0069329	-0.0047732	4.19e-26		3636	-0.0070739	-0.008104	-0.0060437	0		0.0159
Concentration of small LDL particles (mol/l)	5165	1.4e-08	1.14e-08	1.67e-08	4.34e-25		3636	9.27e-09	6.67e-09	1.19e-08	3.31e-12		3.61e-08
Total lipids in small LDL (mmol/l)	5165	-0.0459972	-0.0546795	-0.0373148	5.07e-25		3636	-0.0650743	-0.073621	-0.0565277	0		0.127955
Phospholipids in small LDL (mmol/l)	5165	-0.0130567	-0.014897	-0.0112164	0		3636	-0.0171834	-0.0189961	-0.0153707	0		0.027038
Total cholesterol in small LDL (mmol/l)	5165	-0.0319389	-0.0383737	-0.025504	3.47e-22		3636	-0.045959	-0.0523216	-0.0395963	0		0.0947873
Cholesterol esters in small LDL (mmol/l)	5165	-0.0174379	-0.0227475	-0.0121282	1.32e-10		3636	-0.0287237	-0.0339627	-0.0234847	1.49e-26		0.0779888
Free cholesterol in small LDL (mmol/l)	5165	-0.0144775	-0.0156589	-0.013296	0		3636	-0.017229	-0.0184284	-0.0160296	0		0.0183103
Triglycerides in small LDL (mmol/l)	5164	-0.0010328	-0.0017893	-0.0002762	0.007468		3636	-0.0019602	-0.002693	-0.0012273	1.66e-07		0.0108451
Concentration of very large HDL particles (mol/l)	5093	-1.91e-07	-2.02e-07	-1.79e-07	0		3564	-1.8e-07	-1.91e-07	-1.68e-07	0		1.96e-07
Total lipids in very large HDL (mmol/l)	5093	-0.2873	-0.300304	-0.274297	0		3564	-0.276206	-0.289058	-0.263354	0		0.243948
Phospholipids in very large HDL (mmol/l)	5093	-0.129914	-0.136983	-0.122845	0		3564	-0.122347	-0.129305	-0.11539	0		0.123925
Total cholesterol in very large HDL (mmol/l)	5093	-0.151939	-0.157981	-0.145897	0		3564	-0.148668	-0.154789	-0.142546	0		0.120536
Cholesterol esters in very large HDL (mmol/l)	5093	-0.115687	-0.1201	-0.111274	0		3564	-0.113674	-0.118199	-0.109149	0		0.0900307
Free cholesterol in very large HDL (mmol/l)	5093	-0.0362915	-0.0379691	-0.0346139	0		3564	-0.0350474	-0.0367107	-0.033384	0		0.0312779
Triglycerides in very large HDL (mmol/l)	5093	-0.0055224	-0.0060075	-0.0050373	0		3564	-0.0052693	-0.005754	-0.0047846	0		0.0074591
Concentration of large HDL particles (mol/l)	5116	-4.26e-07	-4.54e-07	-3.98e-07	0		3587	-4e-07	-4.28e-07	-3.72e-07	0		4.46e-07
Total lipids in large HDL (mmol/l)	5116	-0.444993	-0.465927	-0.424059	0		3587	-0.423194	-0.443883	-0.402504	0		0.370672
Phospholipids in large HDL (mmol/l)	5116	-0.197925	-0.207099	-0.18875	0		3587	-0.190173	-0.199289	-0.181057	0		0.160934
Total cholesterol in large HDL (mmol/l)	5116	-0.228915	-0.240169	-0.217661	0		3587	-0.216	-0.227104	-0.204896	0		0.198623
Cholesterol esters in large HDL (mmol/l)	5116	-0.174749	-0.183322	-0.166176	0		3587	-0.164712	-0.173173	-0.15625	0		0.151652
Free cholesterol in large HDL (mmol/l)	5116	-0.0541734	-0.05686	-0.0514868	0		3587	-0.0513092	-0.0539583	-0.04866	0		0.0470573
Triglycerides in large HDL (mmol/l)	5116	-0.0181369	-0.0189665	-0.0173072	0		3587	-0.0171031	-0.0179126	-0.0162935	0		0.0152323
Concentration of medium HDL particles (mol/l)	5166	1.1e-07	8.73e-08	1.33e-07	3.93e-21		3637	9.88e-08	7.58e-08	1.22e-07	5.15e-17		3.1e-07
Total lipids in medium HDL (mmol/l)	5166	-0.177146	-0.188014	-0.166278	0		3637	-0.182749	-0.193759	-0.171739	0		0.168876
Phospholipids in medium HDL (mmol/l)	5166	-0.081472	-0.0864223	-0.0765217	0		3637	-0.0843104	-0.0893348	-0.079286	0		0.0774264
Total cholesterol in medium HDL (mmol/l)	5166	-0.100304	-0.106193	-0.0944161	0		3637	-0.102534	-0.108505	-0.0965638	0		0.0918264
Cholesterol esters in medium HDL (mmol/l)	5166	-0.0753809	-0.0800284	-0.0707334	0		3637	-0.0767418	-0.0814644	-0.0720192	0		0.0720117
Free cholesterol in medium HDL (mmol/l)	5166	-0.0249685	-0.0262556	-0.0236813	0		3637	-0.0258084	-0.0271089	-0.0245079	0		0.0206355
Triglycerides in medium HDL (mmol/l)	5166	0.0047564	0.0038418	0.005671	3.52e-24		3637	0.0041926	0.0032687	0.0051165	8.84e-19		0.0134407
Concentration of small HDL particles (mol/l)	5168	6.13e-07	5.81e-07	6.46e-07	0		3639	5.83e-07	5.52e-07	6.15e-07	0		5.18e-07
Total lipids in small HDL (mmol/l)	5168	-0.0382774	-0.0463938	-0.030161	3.35e-20		3639	-0.0510921	-0.0591194	-0.0430649	5.02e-35		0.116084
Phospholipids in small HDL (mmol/l)	5168	-0.0513555	-0.0562321	-0.0464789	0		3639	-0.0538969	-0.0588181	-0.0489758	0		0.0746068
Total cholesterol in small HDL (mmol/l)	5168	0.0026074	-0.0021623	0.0073771	0.283909		3639	-0.007098	-0.0117661	-0.0024298	0.0028906		0.0636566
Cholesterol esters in small HDL (mmol/l)	5168	0.019082	0.0146514	0.0235126	3.97e-17		3639	0.0102365	0.0058949	0.014578	3.92e-06		0.0599039
Free cholesterol in small HDL (mmol/l)	5168	-0.0164856	-0.0173451	-0.0156261	0		3639	-0.0173329	-0.0182076	-0.0164583	0		0.0142579
Triglycerides in small HDL (mmol/l)	5168	0.0104957	0.009511	0.0114803	0		3639	0.0099173	0.00894	0.0108945	0		0.0146214
Phospholipids to total lipds ratio in chylomicrons and extremely large VLDL (%)	4735	-2.99545	-4.1783	-1.81259	7.12e-07		3209	-4.22248	-6.57579	-1.86916	0.0004408		34.2312
Total cholesterol to total lipids ratio in chylomicrons and extremely large VLDL (%)	4737	-5.14697	-9.0733	-1.22063	0.0102018		3210	-6.21884	-10.5866	-1.8511	0.0052747		78.2128
Cholesterol esters to total lipids ratio in chylomicrons and extremely large VLDL (%)	4732	-2.72968	-3.39505	-2.06432	1.1e-15		3206	-2.78115	-3.6423	-1.92	2.75e-10		18.0377
Free cholesterol to total lipids ratio in chylomicrons and extremely large VLDL (%)	4736	-0.410143	-0.674174	-0.146112	0.0023367		3209	-0.549654	-0.895673	-0.203634	0.0018583		6.27752
Triglycerides to total lipids ratio in chylomicrons and extremely large VLDL (%)	4735	4.7542	3.89757	5.61083	3e-27		3210	4.5089	3.53642	5.48137	1.68e-19		17.5184
Phospholipids to total lipds ratio in very large VLDL (%)	4745	-0.674499	-1.77457	0.425573	0.229408		3225	-0.873703	-1.82508	0.0776772	0.071857		20.4223
Total cholesterol to total lipids ratio in very large VLDL (%)	4744	-10.9708	-12.9653	-8.9762	8.44e-27		3226	-11.7818	-14.8079	-8.7557	2.98e-14		49.9233
Cholesterol esters to total lipids ratio in very large VLDL (%)	4742	-7.7555	-10.5719	-4.93913	7.05e-08		3225	-4.65291	-5.91483	-3.39099	6.03e-13		109.188
Free cholesterol to total lipids ratio in very large VLDL (%)	4738	-9.75277	-15.0586	-4.44697	0.0003171		3224	-8.9606	-11.6397	-6.28151	6.34e-11		52.7608
Triglycerides to total lipids ratio in very large VLDL (%)	4746	2.24457	-2.37126	6.86038	0.340473		3222	3.56939	0.683886	6.45489	0.0153461		126.203
Phospholipids to total lipds ratio in large VLDL (%)	5042	0.972148	0.786952	1.15734	1.35e-24		3514	0.769213	0.584855	0.953572	3.91e-16		3.8315
Total cholesterol to total lipids ratio in large VLDL (%)	5043	-1.13428	-1.5437	-0.724865	5.86e-08		3514	-1.38411	-1.79829	-0.969925	6.5e-11		7.14536
Cholesterol esters to total lipids ratio in large VLDL (%)	5043	-1.10458	-1.42108	-0.788082	8.74e-12		3514	-1.07219	-1.3919	-0.752473	5.58e-11		5.77821
Free cholesterol to total lipids ratio in large VLDL (%)	5042	-0.179925	-0.40167	0.0418211	0.11174		3514	-0.384506	-0.589464	-0.179548	0.0002384		3.64699
Triglycerides to total lipids ratio in large VLDL (%)	5043	-1.14072	-2.3915	0.110061	0.0738476		3514	-0.292336	-1.10381	0.51914	0.480033		18.5957
Phospholipids to total lipds ratio in medium VLDL (%)	5168	-0.706093	-0.780252	-0.631934	0		3639	-0.768131	-0.840123	-0.696139	0		1.21595
Total cholesterol to total lipids ratio in medium VLDL (%)	5168	-5.18241	-5.50149	-4.86334	0		3639	-5.21215	-5.52917	-4.89514	0		5.67212
Cholesterol esters to total lipids ratio in medium VLDL (%)	5168	-4.80777	-5.13332	-4.48222	0		3639	-4.7668	-5.08235	-4.45124	0		5.71681
Free cholesterol to total lipids ratio in medium VLDL (%)	5168	-0.380449	-0.467789	-0.293109	1.75e-17		3639	-0.457408	-0.542993	-0.371824	2.48e-25		1.37329
Triglycerides to total lipids ratio in medium VLDL (%)	5168	5.84655	5.49685	6.19625	0		3639	5.88015	5.53383	6.22646	0		6.28383
Phospholipids to total lipds ratio in small VLDL (%)	5167	0.286644	0.159939	0.413349	9.4e-06		3638	0.352484	0.224404	0.480563	7.26e-08		1.70568
Total cholesterol to total lipids ratio in small VLDL (%)	5167	-10.3321	-10.6587	-10.0056	0		3638	-10.5545	-10.8792	-10.2297	0		6.69428
Cholesterol esters to total lipids ratio in small VLDL (%)	5167	-9.07421	-9.39786	-8.75056	0		3638	-9.28974	-9.61278	-8.9667	0		6.29208
Free cholesterol to total lipids ratio in small VLDL (%)	5167	-1.24824	-1.28763	-1.20886	0		3638	-1.25865	-1.29895	-1.21835	0		0.802498
Triglycerides to total lipids ratio in small VLDL (%)	5167	10.0843	9.76311	10.4055	0		3638	10.2365	9.92097	10.5521	0		6.59927
Phospholipids to total lipds ratio in very small VLDL (%)	5168	2.55909	2.39601	2.72216	0		3639	2.44144	2.27789	2.60499	0		2.45431
Total cholesterol to total lipids ratio in very small VLDL (%)	5168	-9.1025	-9.41556	-8.78945	0		3639	-9.02172	-9.33159	-8.71184	0		6.01944
Cholesterol esters to total lipids ratio in very small VLDL (%)	5168	-7.96511	-8.24422	-7.686	0		3639	-7.83764	-8.11669	-7.55859	0		5.25557
Free cholesterol to total lipids ratio in very small VLDL (%)	5168	-1.12974	-1.21756	-1.04192	0		3639	-1.17981	-1.26532	-1.09431	0		1.30888
Triglycerides to total lipids ratio in very small VLDL (%)	5168	6.55194	6.1977	6.90618	0		3639	6.5929	6.2436	6.94219	0		5.58907
Phospholipids to total lipds ratio in IDL (%)	5168	1.36319	1.27201	1.45437	0		3639	1.4209	1.32848	1.51332	0		1.28739
Total cholesterol to total lipids ratio in IDL (%)	5168	-2.59311	-2.80975	-2.37648	0		3639	-2.6983	-2.91709	-2.47952	0		3.14686
Cholesterol esters to total lipids ratio in IDL (%)	5168	-2.05141	-2.24289	-1.85993	0		3639	-2.16051	-2.35517	-1.96585	0		2.68972
Free cholesterol to total lipids ratio in IDL (%)	5168	-0.543114	-0.648949	-0.437279	1.36e-23		3639	-0.538392	-0.643999	-0.432785	3.18e-23		1.29872
Triglycerides to total lipids ratio in IDL (%)	5168	1.23301	1.04	1.42603	1.82e-35		3639	1.27794	1.08603	1.46984	4.17e-38		2.74784
Phospholipids to total lipds ratio in large LDL (%)	5168	0.475602	0.333152	0.618053	6.51e-11		3639	0.611042	0.467916	0.754168	8.09e-17		1.74501
Total cholesterol to total lipids ratio in large LDL (%)	5168	0.0419696	-0.189315	0.273254	0.722046		3639	-0.170925	-0.404327	0.0624768	0.151145		3.06687
Cholesterol esters to total lipids ratio in large LDL (%)	5168	0.561094	0.313444	0.808743	9.11e-06		3639	0.264965	0.0156235	0.514306	0.0372784		3.26748
Free cholesterol to total lipids ratio in large LDL (%)	5168	-0.516526	-0.605049	-0.428003	6.11e-30		3639	-0.434435	-0.521539	-0.347332	2.61e-22		1.1778
Triglycerides to total lipids ratio in large LDL (%)	5168	-0.516584	-0.652234	-0.380934	9.67e-14		3639	-0.44387	-0.580506	-0.307234	2.14e-10		2.0437
Phospholipids to total lipds ratio in medium LDL (%)	5165	-0.136782	-0.372125	0.0985615	0.254589		3636	0.102096	-0.136164	0.340356	0.400887		3.47812
Total cholesterol to total lipids ratio in medium LDL (%)	5165	0.321038	0.0046038	0.637472	0.0467599		3636	-0.0314115	-0.348787	0.285964	0.846149		4.4972
Cholesterol esters to total lipids ratio in medium LDL (%)	5165	1.50712	1.07807	1.93618	6.41e-12		3636	0.955169	0.524151	1.38619	1.43e-05		6.39553
Free cholesterol to total lipids ratio in medium LDL (%)	5165	-1.18303	-1.32744	-1.03861	0		3636	-0.969998	-1.11728	-0.822717	2.5e-37		2.4258
Triglycerides to total lipids ratio in medium LDL (%)	5164	-0.171286	-0.300762	-0.041809	0.0095284		3636	-0.0727363	-0.201928	0.0564549	0.26973		1.92727
Phospholipids to total lipds ratio in small LDL (%)	5165	0.0767517	-0.197216	0.350719	0.582884		3636	0.420456	0.146302	0.694609	0.0026573		4.04053
Total cholesterol to total lipids ratio in small LDL (%)	5165	-0.728932	-1.09401	-0.363853	9.18e-05		3636	-1.11816	-1.48219	-0.75413	1.89e-09		5.06263
Cholesterol esters to total lipids ratio in small LDL (%)	5165	1.07348	0.622475	1.52448	3.15e-06		3636	0.498627	0.0487602	0.948493	0.0298353		6.60171
Free cholesterol to total lipids ratio in small LDL (%)	5165	-1.78814	-1.91629	-1.66	0		3636	-1.60838	-1.73996	-1.47681	0		2.33812
Triglycerides to total lipids ratio in small LDL (%)	5164	0.651595	0.50491	0.79828	4.09e-18		3636	0.697648	0.55229	0.843006	8.54e-21		2.04342
Phospholipids to total lipds ratio in very large HDL (%)	5093	2.46395	1.85459	3.07332	2.74e-15		3564	2.92142	2.30361	3.53923	3.11e-20		7.4431
Total cholesterol to total lipids ratio in very large HDL (%)	5093	-3.92503	-4.39156	-3.45851	0		3564	-4.27149	-4.74588	-3.79709	0		6.33477
Cholesterol esters to total lipids ratio in very large HDL (%)	5093	-3.02187	-3.47178	-2.57195	0		3564	-3.37017	-3.82683	-2.91352	0		5.99714
Free cholesterol to total lipids ratio in very large HDL (%)	5093	-0.903547	-1.01025	-0.796841	0		3564	-0.902848	-1.01035	-0.795346	0		1.30814
Triglycerides to total lipids ratio in very large HDL (%)	5093	1.45292	1.21531	1.69052	1.13e-32		3564	1.34121	1.07889	1.60354	2.43e-23		3.64873
Phospholipids to total lipds ratio in large HDL (%)	5116	3.56942	3.30325	3.83558	0		3587	3.23976	2.97208	3.50744	0		3.86384
Total cholesterol to total lipids ratio in large HDL (%)	5116	-3.63061	-3.94555	-3.31567	0		3587	-3.29928	-3.61893	-2.97962	0		4.47471
Cholesterol esters to total lipids ratio in large HDL (%)	5116	-2.11347	-2.32206	-1.90487	0		3587	-1.86413	-2.07788	-1.65037	0		3.05501
Free cholesterol to total lipids ratio in large HDL (%)	5116	-1.51618	-1.63481	-1.39755	0		3587	-1.43498	-1.55401	-1.31595	0		1.55663
Triglycerides to total lipids ratio in large HDL (%)	5116	0.0738962	-0.0371363	0.184929	0.192041		3587	0.0600465	-0.0521758	0.172269	0.294218		1.46619
Phospholipids to total lipds ratio in medium HDL (%)	5166	0.0274463	-0.0518424	0.106735	0.497413		3637	-0.0044554	-0.0920381	0.0831272	0.920557		1.24734
Total cholesterol to total lipids ratio in medium HDL (%)	5166	-1.53448	-1.69391	-1.37504	0		3637	-1.46772	-1.63177	-1.30367	0		2.28934
Cholesterol esters to total lipids ratio in medium HDL (%)	5166	-0.586768	-0.729545	-0.44399	9.66e-16		3637	-0.492608	-0.641513	-0.343704	9.99e-11		2.07119
Free cholesterol to total lipids ratio in medium HDL (%)	5166	-0.952298	-0.993449	-0.911147	0		3637	-0.976648	-1.01764	-0.935652	0		0.655324
Triglycerides to total lipids ratio in medium HDL (%)	5166	1.51903	1.41473	1.62334	0		3637	1.48076	1.3758	1.58572	0		1.52795
Phospholipids to total lipds ratio in small HDL (%)	5168	-2.67882	-2.91751	-2.44014	0		3639	-2.23156	-2.4698	-1.99332	0		3.64848
Total cholesterol to total lipids ratio in small HDL (%)	5168	1.52724	1.26211	1.79238	3.14e-29		3639	1.08727	0.822926	1.35161	9.91e-16		3.70179
Cholesterol esters to total lipids ratio in small HDL (%)	5168	2.67046	2.3765	2.96441	0		3639	2.17937	1.88603	2.4727	0		4.23089
Free cholesterol to total lipids ratio in small HDL (%)	5168	-1.1443	-1.17985	-1.10875	0		3639	-1.09212	-1.12828	-1.05595	0		0.7473
Triglycerides to total lipids ratio in small HDL (%)	5168	1.15438	1.07049	1.23826	0		3639	1.14492	1.06129	1.22855	0		1.23181
Mean diameter for VLDL particles (nm)	5168	1.50316	1.4122	1.59411	0		3639	1.46671	1.37758	1.55584	0		1.4423
Mean diameter for LDL particles (nm)	5168	-0.112523	-0.120029	-0.105017	0		3639	-0.102878	-0.110462	-0.0952938	0		0.117492
Mean diameter for HDL particles (nm)	5168	-0.309532	-0.324924	-0.29414	0		3639	-0.291541	-0.306639	-0.276443	0		0.263291
Serum total cholesterol (mmol/l)	5168	-0.933684	-0.992592	-0.874776	0		3639	-1.05421	-1.11298	-0.995445	0		0.942186
Total cholesterol in VLDL (mmol/l)	5168	-0.0958603	-0.113612	-0.0781088	6.33e-26		3639	-0.12435	-0.142239	-0.10646	0		0.24856
Remnant cholesterol (non-HDL, non-LDL -cholesterol) (mmol/l)	5168	-0.263485	-0.290313	-0.236656	0		3639	-0.317336	-0.34445	-0.290222	0		0.401772
Total cholesterol in LDL (mmol/l)	5168	-0.181782	-0.215172	-0.148392	2.56e-26		3639	-0.252703	-0.285919	-0.219488	0		0.492375
Total cholesterol in HDL (mmol/l)	5168	-0.48841	-0.509314	-0.467505	0		3639	-0.484132	-0.505093	-0.463171	0		0.37261
Total cholesterol in HDL2 (mmol/l)	5168	-0.379041	-0.398192	-0.359889	0		3639	-0.371382	-0.39058	-0.352184	0		0.3246
Total cholesterol in HDL3 (mmol/l)	5168	-0.109384	-0.111743	-0.107026	0		3639	-0.112766	-0.115153	-0.11038	0		0.061271
Esterified cholesterol (mmol/l)	5011	-0.67706	-0.719902	-0.634218	0		3559	-0.760087	-0.802777	-0.717396	0		0.679873
Free cholesterol (mmol/l)	5010	-0.251563	-0.26907	-0.234055	0		3559	-0.2904	-0.307838	-0.272962	0		0.271698
Serum total triglycerides (mmol/l)	5168	0.236445	0.195065	0.277825	8.55e-29		3639	0.202877	0.16201	0.243743	4.04e-22		0.553468
Triglycerides in VLDL (mmol/l)	5168	0.287747	0.251898	0.323597	0		3639	0.261643	0.22634	0.296946	0		0.480256
Triglycerides in LDL (mmol/l)	5168	-0.0271268	-0.0308558	-0.0233978	0		3639	-0.0318159	-0.0354223	-0.0282094	0		0.0548688
Triglycerides in HDL (mmol/l)	5168	-0.0088213	-0.0112047	-0.0064378	4.59e-13		3639	-0.008677	-0.0110909	-0.0062631	2.17e-12		0.0337516
Diacylglycerol (mmol/l)	4423	0.0070802	0.0058245	0.0083359	4.86e-28		3010	0.0060181	0.0047693	0.007267	6.65e-21		0.0139641
Ratio of diacylglycerol to triglycerides	4422	0.0075961	0.0063297	0.0088626	1.85e-31		3010	0.0069833	0.0056997	0.008267	4.25e-26		0.0135978
Total phosphoglycerides (mmol/l)	5008	-0.4225	-0.446143	-0.398857	0		3559	-0.451913	-0.47516	-0.428665	0		0.378015
Ratio of triglycerides to phosphoglycerides	5007	0.139332	0.121552	0.157112	0		3559	0.130077	0.112359	0.147794	0		0.229269
Phosphatidylcholine and other cholines (mmol/l)	4989	-0.518255	-0.540973	-0.495537	0		3544	-0.538192	-0.560768	-0.515617	0		0.394412
Total cholines (mmol/l)	5010	-0.535539	-0.560429	-0.51065	0		3560	-0.568105	-0.59263	-0.54358	0		0.42302
Apolipoprotein A-I (g/l)	5168	-0.306318	-0.317758	-0.294878	0		3639	-0.313163	-0.324647	-0.301678	0		0.213403
Apolipoprotein B (g/l)	5166	-0.0804234	-0.0942357	-0.0666111	8.02e-30		3637	-0.106513	-0.120202	-0.0928244	0		0.198097
Ratio of apolipoprotein B to apolipoprotein A-I	5166	0.0532297	0.0440145	0.0624449	2.21e-29		3637	0.0397447	0.0305328	0.0489566	3.85e-17		0.129043
Total fatty acids (mmol/l)	5010	-1.92027	-2.0779	-1.76264	0		3559	-2.15412	-2.31065	-1.99759	0		2.29405
Estimated description of fatty acid chain length, not actual carbon number	5010	0.390848	0.36536	0.416336	0		3559	0.394848	0.369444	0.420253	0		0.39225
Estimated degree of unsaturation	5010	0.0112008	0.006278	0.0161237	8.36e-06		3559	0.0129676	0.0080311	0.0179042	2.74e-07		0.0665714
22:6, docosahexaenoic acid (mmol/l)	5011	-0.0492212	-0.0523099	-0.0461325	0		3560	-0.0500926	-0.0531811	-0.0470041	0		0.0483086
18:2, linoleic acid (mmol/l)	5011	-0.549562	-0.586388	-0.512736	0		3559	-0.600884	-0.637356	-0.564412	0		0.581331
Conjugated linoleic acid (mmol/l)	4891	0.0015318	0.0003619	0.0027018	0.0102938		3440	0.0008567	-0.0003167	0.0020302	0.152381		0.0174839
Omega-3 fatty acids (mmol/l)	5011	-0.106979	-0.114852	-0.0991067	0		3560	-0.111699	-0.119752	-0.103646	0		0.121042
Omega-6 fatty acids (mmol/l)	5011	-0.714097	-0.757605	-0.67059	0		3559	-0.784379	-0.827352	-0.741406	0		0.692992
Polyunsaturated fatty acids (mmol/l)	5011	-0.821059	-0.869856	-0.772262	0		3559	-0.895848	-0.944006	-0.84769	0		0.776059
Monounsaturated fatty acids; 16:1, 18:1 (mmol/l)	5008	-0.317551	-0.377267	-0.257835	3.45e-25		3559	-0.411664	-0.471662	-0.351666	0		0.806292
Saturated fatty acids (mmol/l)	5008	-0.780473	-0.84117	-0.719776	0		3558	-0.847147	-0.907381	-0.786912	0		0.878839
Ratio of 22:6 docosahexaenoic acid to total fatty acids (%)	5010	-0.248097	-0.272789	-0.223405	0		3559	-0.224535	-0.249261	-0.19981	0		0.364331
Ratio of 18:2 linoleic acid to total fatty acids (%)	5010	-0.340252	-0.560998	-0.119507	0.0025257		3559	-0.277088	-0.49856	-0.0556168	0.014215		2.94869
Ratio of conjugated linoleic acid to total fatty acids (%)	4889	0.0475181	0.0373527	0.0576836	7.2e-20		3439	0.0472829	0.0374734	0.0570924	6.04e-21		0.154115
Ratio of omega-3 fatty acids to total fatty acids (%)	5010	-0.329456	-0.387082	-0.271831	8.17e-29		3559	-0.280728	-0.339875	-0.221581	2.26e-20		0.852118
Ratio of omega-6 fatty acids to total fatty acids (%)	5010	-0.633914	-0.853862	-0.413965	1.69e-08		3559	-0.59888	-0.819481	-0.378279	1.09e-07		2.86835
Ratio of polyunsaturated fatty acids to total fatty acids (%)	5010	-0.963267	-1.19886	-0.727678	1.35e-15		3559	-0.879609	-1.11489	-0.644324	2.84e-13		3.08699
Ratio of monounsaturated fatty acids to total fatty acids (%)	5007	1.67285	1.43651	1.90918	0		3558	1.40258	1.16495	1.6402	1.98e-30		3.14286
Ratio of saturated fatty acids to total fatty acids (%)	5007	-0.707715	-0.840575	-0.574855	2.87e-25		3558	-0.523439	-0.655393	-0.391485	9.62e-15		1.7345
Glucose (mmol/l)	5162	-0.191892	-0.255886	-0.127899	4.4e-09		3635	-0.247804	-0.312659	-0.182949	8.52e-14		0.88521
Lactate (mmol/l)	5165	0.273794	0.248227	0.29936	0		3637	0.267225	0.241193	0.293257	0		0.380794
Citrate (mmol/l)	5165	0.0434333	0.0416714	0.0451952	0		3637	0.0428487	0.041092	0.0446053	0		0.0329319
Alanine (mmol/l)	5165	0.0973152	0.0931013	0.101529	0		3637	0.0976148	0.093358	0.101872	0		0.0765888
Glutamine (mmol/l)	5165	0.0271991	0.0234352	0.0309629	0		3637	0.0204218	0.0166653	0.0241784	3.85e-26		0.0568346
Histidine (mmol/l)	5164	-0.0004211	-0.0011192	0.000277	0.237063		3637	-0.0007015	-0.001389	-1.39e-05	0.0455519		0.0109332
Isoleucine (mmol/l)	5164	0.0200234	0.0190431	0.0210036	0		3635	0.0196445	0.018668	0.0206211	0		0.0157017
Leucine (mmol/l)	5164	0.0215993	0.0207389	0.0224597	0		3636	0.0213607	0.0204972	0.0222242	0		0.014283
Valine (mmol/l)	5164	0.0191045	0.0170902	0.0211189	0		3635	0.0161079	0.0140839	0.018132	0		0.030268
Phenylalanine (mmol/l)	5164	0.0123224	0.0119015	0.0127432	0		3637	0.0120163	0.0115839	0.0124488	0		0.0084707
Tyrosine (mmol/l)	5163	-0.0011992	-0.0019639	-0.0004345	0.0021206		3637	-0.0015272	-0.0023024	-0.0007521	0.000114		0.0112789
Acetate (mmol/l)	5165	-0.0129069	-0.015131	-0.0106829	1.22e-29		3637	-0.0150072	-0.0172304	-0.0127839	0		0.031698
Acetoacetate (mmol/l)	0						0
3-hydroxybutyrate (mmol/l)	5150	0.0157329	0.0089485	0.0225173	5.59e-06		3627	0.0202101	0.0135979	0.0268223	2.27e-09		0.107014
Creatinine (mmol/l)	5163	0.0049784	0.0043025	0.0056542	0		3634	0.0043609	0.0036889	0.0050328	2.56e-36		0.0101101
Albumin (signal area)	5167	-0.0027425	-0.0030312	-0.0024539	0		3638	-0.0035172	-0.0038023	-0.0032322	0		0.0045017
Glycoprotein acetyls, mainly a1-acid glycoprotein (mmol/l)	5165	-0.0367482	-0.0499934	-0.0235029	5.6e-08		3637	-0.0630166	-0.0759706	-0.0500626	2.59e-21		0.173278
Complete case sample
Unstandardized outcome	N	Beta	LCL	UCL	P-value		N	Beta	LCL	UCL	P-value		SD
Concentration of chylomicrons and extremely large VLDL particles (mol/l)	3976	8.14e-11	7.23e-11	9.05e-11	0		2591	7.59e-11	6.69e-11	8.5e-11	0		1.07e-10
Total lipids in chylomicrons and extremely large VLDL (mmol/l)	3976	0.0146487	0.0126872	0.0166103	0		2591	0.0133957	0.0114495	0.0153419	0		0.022909
Phospholipids in chylomicrons and extremely large VLDL (mmol/l)	3976	0.0015635	0.0013171	0.0018098	6.76e-35		2591	0.0014094	0.001165	0.0016538	5.56e-29		0.0028082
Total cholesterol in chylomicrons and extremely large VLDL (mmol/l)	3976	0.002283	0.001925	0.0026411	3.37e-35		2591	0.0020449	0.001688	0.0024018	1.25e-28		0.0040734
Cholesterol esters in chylomicrons and extremely large VLDL (mmol/l)	3976	0.0013368	0.0011386	0.001535	0		2591	0.0011959	0.0009978	0.0013941	1.62e-31		0.0022227
Free cholesterol in chylomicrons and extremely large VLDL (mmol/l)	3976	0.0009456	0.0007798	0.0011115	1.38e-28		2591	0.0008484	0.0006837	0.0010131	1.47e-23		0.001913
Triglycerides in chylomicrons and extremely large VLDL (mmol/l)	3976	0.0108019	0.0094392	0.0121647	0		2591	0.0099396	0.0085891	0.0112902	0		0.0161042
Concentration of very large VLDL particles (mol/l)	3976	5.47e-10	4.92e-10	6.01e-10	0		2591	5.18e-10	4.64e-10	5.72e-10	0		6.4e-10
Total lipids in very large VLDL (mmol/l)	3976	0.0484388	0.0430739	0.0538036	0		2591	0.0453661	0.0400458	0.0506864	0		0.0625567
Phospholipids in very large VLDL (mmol/l)	3976	0.0073176	0.0064257	0.0082094	0		2591	0.0067557	0.0058706	0.0076408	0		0.010271
Total cholesterol in very large VLDL (mmol/l)	3976	0.0073783	0.0063117	0.0084448	0		2591	0.006691	0.0056277	0.0077543	4.95e-34		0.0122844
Cholesterol esters in very large VLDL (mmol/l)	3976	0.0046557	0.0040857	0.0052257	0		2591	0.0043149	0.0037457	0.004884	0		0.0065967
Free cholesterol in very large VLDL (mmol/l)	3976	0.0027216	0.0022226	0.0032206	2.48e-26		2591	0.0023752	0.0018787	0.0028716	1.37e-20		0.0057374
Triglycerides in very large VLDL (mmol/l)	3976	0.0337404	0.0303179	0.0371629	0		2591	0.0319182	0.0285296	0.0353068	0		0.0402736
Concentration of large VLDL particles (mol/l)	3976	3.87e-09	3.57e-09	4.18e-09	0		2591	3.7e-09	3.39e-09	4e-09	0		3.64e-09
Total lipids in large VLDL (mmol/l)	3976	0.21268	0.194793	0.230567	0		2591	0.201822	0.184078	0.219567	0		0.213054
Phospholipids in large VLDL (mmol/l)	3976	0.0387357	0.0355045	0.0419669	0		2591	0.0366306	0.0334246	0.0398367	0		0.0385719
Total cholesterol in large VLDL (mmol/l)	3976	0.0427372	0.0386717	0.0468026	0		2591	0.0399642	0.0359147	0.0440137	0		0.0477673
Cholesterol esters in large VLDL (mmol/l)	3976	0.0230141	0.0210352	0.024993	0		2591	0.0216157	0.0196374	0.023594	0		0.0237804
Free cholesterol in large VLDL (mmol/l)	3976	0.0197194	0.0176157	0.0218231	0		2591	0.0183463	0.016258	0.0204346	0		0.0242124
Triglycerides in large VLDL (mmol/l)	3976	0.131174	0.120555	0.141794	0		2591	0.125189	0.11467	0.135707	0		0.127166
Concentration of medium VLDL particles (mol/l)	3976	1.05e-08	9.79e-09	1.13e-08	0		2591	1e-08	9.28e-09	1.08e-08	0		9.28e-09
Total lipids in medium VLDL (mmol/l)	3976	0.315767	0.29051	0.341023	0		2591	0.29738	0.272194	0.322566	0		0.310275
Phospholipids in medium VLDL (mmol/l)	3976	0.0599618	0.0551397	0.0647839	0		2591	0.0560787	0.0512689	0.0608885	0		0.0595418
Total cholesterol in medium VLDL (mmol/l)	3976	0.0642537	0.0578683	0.070639	0		2591	0.0583068	0.0518831	0.0647305	0		0.079124
Cholesterol esters in medium VLDL (mmol/l)	3976	0.0296774	0.0263538	0.0330011	0		2591	0.0261331	0.022764	0.0295023	0		0.042058
Free cholesterol in medium VLDL (mmol/l)	3976	0.0345698	0.0313928	0.0377467	0		2591	0.0321606	0.028991	0.0353303	0		0.0384864
Triglycerides in medium VLDL (mmol/l)	3976	0.191466	0.177232	0.2057	0		2591	0.182873	0.168734	0.197013	0		0.174585
Concentration of small VLDL particles (mol/l)	3976	8.66e-09	7.87e-09	9.45e-09	0		2591	7.83e-09	7.04e-09	8.62e-09	0		1.02e-08
Total lipids in small VLDL (mmol/l)	3976	0.0896088	0.0740572	0.10516	3.77e-29		2591	0.0698184	0.054246	0.0853908	2.64e-18		0.203858
Phospholipids in small VLDL (mmol/l)	3976	0.0189235	0.0157002	0.0221468	3.51e-30		2591	0.0146686	0.0114514	0.0178858	7.21e-19		0.0425268
Total cholesterol in small VLDL (mmol/l)	3976	-0.0218534	-0.0271908	-0.016516	1.3e-15		2591	-0.0313305	-0.0367227	-0.0259382	2.24e-29		0.0761387
Cholesterol esters in small VLDL (mmol/l)	3976	-0.0267356	-0.0301887	-0.0232825	0		2591	-0.0332436	-0.0367505	-0.0297368	0		0.050916
Free cholesterol in small VLDL (mmol/l)	3976	0.0049075	0.002783	0.007032	6.11e-06		2591	0.0019373	-0.0001906	0.0040652	0.074342		0.0285635
Triglycerides in small VLDL (mmol/l)	3976	0.0926466	0.0848843	0.100409	0		2591	0.0865842	0.0788444	0.0943241	0		0.0999295
Concentration of very small VLDL particles (mol/l)	3976	1.17e-09	5e-10	1.84e-09	0.0006222		2591	7.78e-11	-5.98e-10	7.54e-10	0.821495		8.57e-09
Total lipids in very small VLDL (mmol/l)	3976	-0.0922748	-0.101326	-0.0832235	0		2591	-0.109284	-0.118444	-0.100123	0		0.134239
Phospholipids in very small VLDL (mmol/l)	3976	-0.0171324	-0.0201111	-0.0141537	4.72e-29		2591	-0.0229274	-0.0259245	-0.0199304	0		0.0404996
Total cholesterol in very small VLDL (mmol/l)	3976	-0.0856566	-0.0902849	-0.0810283	0		2591	-0.0940699	-0.0987868	-0.0893531	0		0.0769675
Cholesterol esters in very small VLDL (mmol/l)	3976	-0.0651392	-0.0683429	-0.0619354	0		2591	-0.0705064	-0.0737851	-0.0672277	0		0.0547682
Free cholesterol in very small VLDL (mmol/l)	3976	-0.0204909	-0.0220096	-0.0189722	0		2591	-0.0235283	-0.0250625	-0.0219941	0		0.0233633
Triglycerides in very small VLDL (mmol/l)	3976	0.0105532	0.0079669	0.0131394	1.62e-15		2591	0.0077775	0.0051919	0.0103631	4.15e-09		0.0345582
Concentration of IDL particles (mol/l)	3976	7.13e-09	5.33e-09	8.92e-09	8.5e-15		2591	4.5e-09	2.71e-09	6.3e-09	9.15e-07		2.11e-08
Total lipids in IDL (mmol/l)	3976	-0.160223	-0.180576	-0.13987	0		2591	-0.197141	-0.217591	-0.176691	0		0.280802
Phospholipids in IDL (mmol/l)	3976	-0.0341983	-0.039501	-0.0288956	5.89e-36		2591	-0.0432851	-0.0485761	-0.037994	0		0.0705556
Total cholesterol in IDL (mmol/l)	3976	-0.119619	-0.133375	-0.105863	0		2591	-0.144774	-0.158659	-0.130888	0		0.191472
Cholesterol esters in IDL (mmol/l)	3976	-0.0832358	-0.0930165	-0.0734551	0		2591	-0.101509	-0.111406	-0.0916129	0		0.137332
Free cholesterol in IDL (mmol/l)	3976	-0.0363815	-0.0404895	-0.0322736	0		2591	-0.0432724	-0.047389	-0.0391557	0		0.0554298
Triglycerides in IDL (mmol/l)	3976	-0.0063889	-0.0086795	-0.0040983	4.82e-08		2591	-0.0090848	-0.0113642	-0.0068054	7.91e-15		0.0311536
Concentration of large LDL particles (mol/l)	3976	2.45e-08	2.13e-08	2.77e-08	0		2591	1.95e-08	1.63e-08	2.28e-08	6.97e-32		3.83e-08
Total lipids in large LDL (mmol/l)	3976	-0.0816579	-0.107203	-0.0561126	4.07e-10		2591	-0.128612	-0.154163	-0.103062	1.4e-22		0.33402
Phospholipids in large LDL (mmol/l)	3976	-0.0199357	-0.0252209	-0.0146505	1.71e-13		2591	-0.029827	-0.0351149	-0.0245391	8.1e-28		0.0694497
Total cholesterol in large LDL (mmol/l)	3976	-0.0485942	-0.0674689	-0.0297196	4.67e-07		2591	-0.0832501	-0.102169	-0.0643309	1.07e-17		0.244463
Cholesterol esters in large LDL (mmol/l)	3976	-0.0233938	-0.0376828	-0.0091048	0.0013388		2591	-0.050029	-0.0643559	-0.0357021	9.37e-12		0.185538
Free cholesterol in large LDL (mmol/l)	3976	-0.0251889	-0.0298451	-0.0205327	6.18e-26		2591	-0.0332026	-0.0378636	-0.0285415	0		0.0599248
Triglycerides in large LDL (mmol/l)	3976	-0.0131382	-0.0152515	-0.011025	1.4e-33		2591	-0.0155912	-0.0176676	-0.0135148	0		0.0290882
Concentration of medium LDL particles (mol/l)	3976	2.66e-08	2.38e-08	2.94e-08	0		2591	2.22e-08	1.94e-08	2.5e-08	0		3.37e-08
Total lipids in medium LDL (mmol/l)	3976	-0.0094919	-0.0254225	0.0064386	0.242809		2591	-0.0397336	-0.0555735	-0.0238938	9.25e-07		0.204871
Phospholipids in medium LDL (mmol/l)	3976	-0.0042714	-0.007392	-0.0011507	0.0073158		2591	-0.0105635	-0.0136679	-0.0074592	3.06e-11		0.0409899
Total cholesterol in medium LDL (mmol/l)	3976	-0.0025507	-0.014699	0.0095977	0.680627		2591	-0.0252824	-0.0373916	-0.0131731	4.37e-05		0.154136
Cholesterol esters in medium LDL (mmol/l)	3976	0.0085577	-0.0013844	0.0184998	0.0915737		2591	-0.0099448	-0.0198546	-3.5e-05	0.0491966		0.126123
Free cholesterol in medium LDL (mmol/l)	3976	-0.0110987	-0.0133334	-0.0088641	3.69e-22		2591	-0.0153096	-0.017537	-0.0130823	0		0.0290645
Triglycerides in medium LDL (mmol/l)	3976	-0.0026811	-0.0038485	-0.0015136	6.91e-06		2591	-0.0039206	-0.0050526	-0.0027886	1.37e-11		0.0159
Concentration of small LDL particles (mol/l)	3976	2.52e-08	2.21e-08	2.83e-08	0		2591	2.04e-08	1.73e-08	2.35e-08	3.26e-37		3.61e-08
Total lipids in small LDL (mmol/l)	3976	-0.0155059	-0.0254416	-0.0055702	0.0022303		2591	-0.0345994	-0.0444516	-0.0247473	7.16e-12		0.127955
Phospholipids in small LDL (mmol/l)	3976	-0.0057203	-0.0078054	-0.0036352	7.93e-08		2591	-0.0098275	-0.0118911	-0.0077639	2.04e-20		0.027038
Total cholesterol in small LDL (mmol/l)	3976	-0.0119641	-0.0194303	-0.0044979	0.0016922		2591	-0.026007	-0.0334315	-0.0185825	8.08e-12		0.0947873
Cholesterol esters in small LDL (mmol/l)	3976	-0.0012501	-0.0074019	0.0049017	0.69036		2591	-0.0126742	-0.0187834	-0.0065649	4.88e-05		0.0779888
Free cholesterol in small LDL (mmol/l)	3976	-0.0106977	-0.0120644	-0.0093309	0		2591	-0.0133213	-0.0146852	-0.0119575	0		0.0183103
Triglycerides in small LDL (mmol/l)	3976	0.0021492	0.0013407	0.0029577	1.97e-07		2591	0.0012103	0.0004173	0.0020032	0.0027898		0.0108451
Concentration of very large HDL particles (mol/l)	3976	-2.08e-07	-2.2e-07	-1.95e-07	0		2591	-1.97e-07	-2.09e-07	-1.85e-07	0		1.96e-07
Total lipids in very large HDL (mmol/l)	3976	-0.304015	-0.318098	-0.289931	0		2591	-0.292643	-0.306549	-0.278738	0		0.243948
Phospholipids in very large HDL (mmol/l)	3976	-0.145121	-0.152773	-0.137468	0		2591	-0.138107	-0.14565	-0.130565	0		0.123925
Total cholesterol in very large HDL (mmol/l)	3976	-0.155341	-0.1619	-0.148783	0		2591	-0.151261	-0.157791	-0.144731	0		0.120536
Cholesterol esters in very large HDL (mmol/l)	3976	-0.117461	-0.122257	-0.112665	0		2591	-0.114683	-0.119471	-0.109894	0		0.0900307
Free cholesterol in very large HDL (mmol/l)	3976	-0.037912	-0.0397318	-0.0360922	0		2591	-0.0366399	-0.0384435	-0.0348364	0		0.0312779
Triglycerides in very large HDL (mmol/l)	3976	-0.0035976	-0.0041406	-0.0030546	8.18e-38		2591	-0.0033226	-0.0038676	-0.0027775	4.32e-32		0.0074591
Concentration of large HDL particles (mol/l)	3976	-5.12e-07	-5.43e-07	-4.8e-07	0		2591	-4.89e-07	-5.2e-07	-4.58e-07	0		4.46e-07
Total lipids in large HDL (mmol/l)	3976	-0.500047	-0.522908	-0.477186	0		2591	-0.480646	-0.503226	-0.458067	0		0.370672
Phospholipids in large HDL (mmol/l)	3976	-0.222489	-0.232634	-0.212343	0		2591	-0.216071	-0.226131	-0.206011	0		0.160934
Total cholesterol in large HDL (mmol/l)	3976	-0.260039	-0.272228	-0.247851	0		2591	-0.248099	-0.260128	-0.23607	0		0.198623
Cholesterol esters in large HDL (mmol/l)	3976	-0.197991	-0.207275	-0.188706	0		2591	-0.1887	-0.197865	-0.179536	0		0.151652
Free cholesterol in large HDL (mmol/l)	3976	-0.0620608	-0.0649733	-0.0591483	0		2591	-0.0594179	-0.0622909	-0.0565449	0		0.0470573
Triglycerides in large HDL (mmol/l)	3976	-0.0174808	-0.0183866	-0.016575	0		2591	-0.0165358	-0.0174171	-0.0156546	0		0.0152323
Concentration of medium HDL particles (mol/l)	3976	9.31e-08	6.57e-08	1.21e-07	3.19e-11		2591	7.78e-08	5.02e-08	1.05e-07	3.44e-08		3.1e-07
Total lipids in medium HDL (mmol/l)	3976	-0.185859	-0.198659	-0.173059	0		2591	-0.193828	-0.20672	-0.180936	0		0.168876
Phospholipids in medium HDL (mmol/l)	3976	-0.0837389	-0.08955	-0.0779278	0		2591	-0.0873415	-0.0931935	-0.0814895	0		0.0774264
Total cholesterol in medium HDL (mmol/l)	3976	-0.110924	-0.117792	-0.104055	0		2591	-0.114624	-0.121546	-0.107702	0		0.0918264
Cholesterol esters in medium HDL (mmol/l)	3976	-0.0843169	-0.0897413	-0.0788924	0		2591	-0.0869302	-0.0923988	-0.0814615	0		0.0720117
Free cholesterol in medium HDL (mmol/l)	3976	-0.0266526	-0.0281463	-0.0251589	0		2591	-0.0277052	-0.0292065	-0.0262038	0		0.0206355
Triglycerides in medium HDL (mmol/l)	3976	0.0089146	0.0078838	0.0099454	0		2591	0.0082488	0.0072112	0.0092864	0		0.0134407
Concentration of small HDL particles (mol/l)	3976	6.17e-07	5.8e-07	6.53e-07	0		2591	5.83e-07	5.47e-07	6.2e-07	0		5.18e-07
Total lipids in small HDL (mmol/l)	3976	-0.0388104	-0.0479182	-0.0297025	8.99e-17		2591	-0.0528031	-0.061814	-0.0437921	7.7e-30		0.116084
Phospholipids in small HDL (mmol/l)	3976	-0.0511239	-0.0568265	-0.0454213	0		2591	-0.0541381	-0.0598637	-0.0484125	0		0.0746068
Total cholesterol in small HDL (mmol/l)	3976	-0.0024369	-0.0077544	0.0028805	0.368974		2591	-0.0127911	-0.0180005	-0.0075817	1.56e-06		0.0636566
Cholesterol esters in small HDL (mmol/l)	3976	0.0143187	0.0093082	0.0193291	2.25e-08		2591	0.0048412	-6.87e-05	0.0097511	0.0532929		0.0599039
Free cholesterol in small HDL (mmol/l)	3976	-0.0167568	-0.017742	-0.0157716	0		2591	-0.0176304	-0.0186169	-0.016644	0		0.0142579
Triglycerides in small HDL (mmol/l)	3976	0.0147702	0.0136843	0.0158561	0		2591	0.0141943	0.0131151	0.0152736	0		0.0146214
Phospholipids to total lipds ratio in chylomicrons and extremely large VLDL (%)	3976	-2.23259	-2.75437	-1.71081	6.74e-17		2591	-4.05997	-6.62629	-1.49365	0.0019419		34.2312
Total cholesterol to total lipids ratio in chylomicrons and extremely large VLDL (%)	3976	-2.2019	-2.93399	-1.46981	4.02e-09		2591	-1.89712	-2.55327	-1.24098	1.59e-08		78.2128
Cholesterol esters to total lipids ratio in chylomicrons and extremely large VLDL (%)	3976	-2.12673	-2.79658	-1.45689	5.32e-10		2591	-2.52085	-3.43853	-1.60317	7.83e-08		18.0377
Free cholesterol to total lipids ratio in chylomicrons and extremely large VLDL (%)	3976	-0.101439	-0.373874	0.170995	0.465433		2591	-0.25259	-0.614241	0.109062	0.170947		6.27752
Triglycerides to total lipids ratio in chylomicrons and extremely large VLDL (%)	3976	3.68737	2.84915	4.5256	9.16e-18		2591	3.48282	2.50694	4.4587	3.29e-12		17.5184
Phospholipids to total lipds ratio in very large VLDL (%)	3976	0.220587	-0.486954	0.928128	0.541078		2591	-0.0091334	-0.585351	0.567085	0.975207		20.4223
Total cholesterol to total lipids ratio in very large VLDL (%)	3976	-9.30426	-10.5108	-8.09775	0		2591	-8.65962	-9.95907	-7.36017	7.76e-38		49.9233
Cholesterol esters to total lipids ratio in very large VLDL (%)	3976	-6.66026	-9.40859	-3.91194	2.09e-06		2591	-4.0096	-5.0525	-2.9667	6.51e-14		109.188
Free cholesterol to total lipids ratio in very large VLDL (%)	3976	-8.23942	-13.7377	-2.74116	0.0033224		2591	-5.91672	-6.68412	-5.14933	0		52.7608
Triglycerides to total lipids ratio in very large VLDL (%)	3976	3.49033	-0.899002	7.87966	0.119074		2591	2.68848	-0.315089	5.69205	0.0793477		126.203
Phospholipids to total lipds ratio in large VLDL (%)	3976	1.11215	0.925655	1.29864	4.51e-31		2591	0.905007	0.718145	1.09187	4.74e-21		3.8315
Total cholesterol to total lipids ratio in large VLDL (%)	3976	0.0387451	-0.362926	0.440416	0.850012		2591	-0.201679	-0.60819	0.204833	0.330726		7.14536
Cholesterol esters to total lipids ratio in large VLDL (%)	3976	-0.858955	-1.18534	-0.532575	2.59e-07		2591	-0.85448	-1.17818	-0.530782	2.44e-07		5.77821
Free cholesterol to total lipids ratio in large VLDL (%)	3976	0.785579	0.576798	0.994361	1.96e-13		2591	0.578981	0.388856	0.769106	2.67e-09		3.64699
Triglycerides to total lipids ratio in large VLDL (%)	3976	-2.16158	-3.4738	-0.849367	0.0012498		2591	-1.64814	-2.50185	-0.794434	0.0001568		18.5957
Phospholipids to total lipds ratio in medium VLDL (%)	3976	-0.919801	-0.993686	-0.845916	0		2591	-0.976709	-1.04898	-0.904437	0		1.21595
Total cholesterol to total lipids ratio in medium VLDL (%)	3976	-4.31949	-4.62531	-4.01367	0		2591	-4.40713	-4.72189	-4.09237	0		5.67212
Cholesterol esters to total lipids ratio in medium VLDL (%)	3976	-4.36903	-4.69048	-4.04759	0		2591	-4.4115	-4.73652	-4.08648	0		5.71681
Free cholesterol to total lipids ratio in medium VLDL (%)	3976	0.0462236	-0.033605	0.126052	0.256346		2591	-0.00951	-0.088482	0.069462	0.813348		1.37329
Triglycerides to total lipids ratio in medium VLDL (%)	3976	5.19478	4.84506	5.5445	0		2591	5.29081	4.93755	5.64408	0		6.28383
Phospholipids to total lipds ratio in small VLDL (%)	3976	-0.494276	-0.604671	-0.383881	2.43e-18		2591	-0.443309	-0.555428	-0.33119	1.28e-14		1.70568
Total cholesterol to total lipids ratio in small VLDL (%)	3976	-9.70367	-10.0576	-9.34976	0		2591	-9.93323	-10.2869	-9.57957	0		6.69428
Cholesterol esters to total lipids ratio in small VLDL (%)	3976	-8.38578	-8.73307	-8.03849	0		2591	-8.60674	-8.95471	-8.25877	0		6.29208
Free cholesterol to total lipids ratio in small VLDL (%)	3976	-1.31049	-1.35061	-1.27038	0		2591	-1.32176	-1.36294	-1.28058	0		0.802498
Triglycerides to total lipids ratio in small VLDL (%)	3976	10.2264	9.86498	10.5877	0		2591	10.4031	10.0441	10.7621	0		6.59927
Phospholipids to total lipds ratio in very small VLDL (%)	3976	2.17919	2.00393	2.35446	0		2591	2.03414	1.85916	2.20913	0		2.45431
Total cholesterol to total lipids ratio in very small VLDL (%)	3976	-8.87112	-9.21093	-8.5313	0		2591	-8.77569	-9.1114	-8.43999	0		6.01944
Cholesterol esters to total lipids ratio in very small VLDL (%)	3976	-7.59966	-7.89256	-7.30677	0		2591	-7.46338	-7.75608	-7.17068	0		5.25557
Free cholesterol to total lipids ratio in very small VLDL (%)	3976	-1.26436	-1.36067	-1.16805	0		2591	-1.30392	-1.3964	-1.21143	0		1.30888
Triglycerides to total lipids ratio in very small VLDL (%)	3976	6.69869	6.29343	7.10395	0		2591	6.75478	6.3548	7.15475	0		5.58907
Phospholipids to total lipds ratio in IDL (%)	3976	0.869013	0.786493	0.951533	0		2591	0.913321	0.831328	0.995314	0		1.28739
Total cholesterol to total lipids ratio in IDL (%)	3976	-2.07304	-2.29691	-1.84918	0		2591	-2.18455	-2.40593	-1.96317	0		3.14686
Cholesterol esters to total lipids ratio in IDL (%)	3976	-1.26295	-1.44522	-1.08068	0		2591	-1.37208	-1.55424	-1.18993	0		2.68972
Free cholesterol to total lipids ratio in IDL (%)	3976	-0.809972	-0.923806	-0.696138	0		2591	-0.813382	-0.926009	-0.700756	0		1.29872
Triglycerides to total lipids ratio in IDL (%)	3976	1.20682	0.991601	1.42204	1.02e-27		2591	1.27213	1.06154	1.48273	1.47e-31		2.74784
Phospholipids to total lipds ratio in large LDL (%)	3976	-0.0331416	-0.158045	0.0917621	0.602946		2591	0.096307	-0.0285578	0.221172	0.130552		1.74501
Total cholesterol to total lipids ratio in large LDL (%)	3976	0.542336	0.306083	0.778588	6.97e-06		2591	0.317292	0.0850655	0.549518	0.0074274		3.06687
Cholesterol esters to total lipids ratio in large LDL (%)	3976	1.50096	1.26979	1.73212	2.05e-36		2591	1.19596	0.968226	1.42368	2.12e-24		3.26748
Free cholesterol to total lipids ratio in large LDL (%)	3976	-0.957656	-1.04458	-0.870734	0		2591	-0.876192	-0.961571	-0.790814	0		1.1778
Triglycerides to total lipids ratio in large LDL (%)	3976	-0.510086	-0.663691	-0.356481	8.42e-11		2591	-0.420462	-0.569678	-0.271247	3.62e-08		2.0437
Phospholipids to total lipds ratio in medium LDL (%)	3976	-0.52358	-0.792263	-0.254897	0.0001352		2591	-0.278116	-0.547308	-0.0089237	0.0428791		3.47812
Total cholesterol to total lipids ratio in medium LDL (%)	3976	0.754899	0.388466	1.12133	5.47e-05		2591	0.395288	0.0323584	0.758218	0.0327966		4.4972
Cholesterol esters to total lipids ratio in medium LDL (%)	3976	2.48468	2.00448	2.96488	6.84e-24		2591	1.91318	1.43549	2.39088	5.88e-15		6.39553
Free cholesterol to total lipids ratio in medium LDL (%)	3976	-1.7261	-1.874	-1.57821	0		2591	-1.50811	-1.6568	-1.35943	0		2.4258
Triglycerides to total lipids ratio in medium LDL (%)	3976	-0.216894	-0.363387	-0.0704005	0.0037194		2591	-0.112055	-0.255847	0.0317373	0.126614		1.92727
Phospholipids to total lipds ratio in small LDL (%)	3976	-0.549526	-0.859261	-0.239792	0.0005098		2591	-0.208036	-0.516331	0.100259	0.185888		4.04053
Total cholesterol to total lipids ratio in small LDL (%)	3976	-0.383335	-0.81704	0.0503693	0.0831969		2591	-0.778642	-1.2081	-0.349183	0.0003844		5.06263
Cholesterol esters to total lipids ratio in small LDL (%)	3976	1.80584	1.28558	2.3261	1.16e-11		2591	1.21771	0.701966	1.73344	3.84e-06		6.60171
Free cholesterol to total lipids ratio in small LDL (%)	3976	-2.17777	-2.31061	-2.04493	0		2591	-1.98598	-2.11893	-1.85304	0		2.33812
Triglycerides to total lipids ratio in small LDL (%)	3976	0.93436	0.760532	1.10819	1.25e-25		2591	0.987723	0.816508	1.15894	5.42e-29		2.04342
Phospholipids to total lipds ratio in very large HDL (%)	3976	-0.175803	-0.926279	0.574673	0.646064		2591	0.183213	-0.572138	0.938563	0.634386		7.4431
Total cholesterol to total lipids ratio in very large HDL (%)	3976	-2.34001	-2.91611	-1.76391	2.17e-15		2591	-2.58066	-3.16171	-1.9996	5.37e-18		6.33477
Cholesterol esters to total lipids ratio in very large HDL (%)	3976	-1.57306	-2.12778	-1.01834	2.88e-08		2591	-1.82613	-2.38432	-1.26795	1.67e-10		5.99714
Free cholesterol to total lipids ratio in very large HDL (%)	3976	-0.765367	-0.898049	-0.632685	3.28e-29		2591	-0.756681	-0.890656	-0.622705	6.96e-28		1.30814
Triglycerides to total lipids ratio in very large HDL (%)	3976	2.5112	2.21762	2.80477	0		2591	2.39478	2.0752	2.71435	0		3.64873
Phospholipids to total lipds ratio in large HDL (%)	3976	4.23888	3.91628	4.56149	0		2591	3.88413	3.56239	4.20587	0		3.86384
Total cholesterol to total lipids ratio in large HDL (%)	3976	-4.86558	-5.25185	-4.47931	0		2591	-4.50777	-4.89615	-4.11939	0		4.47471
Cholesterol esters to total lipids ratio in large HDL (%)	3976	-2.82817	-3.08085	-2.57549	0		2591	-2.55781	-2.81363	-2.30198	0		3.05501
Free cholesterol to total lipids ratio in large HDL (%)	3976	-2.03883	-2.19169	-1.88597	0		2591	-1.95124	-2.10392	-1.79855	0		1.55663
Triglycerides to total lipids ratio in large HDL (%)	3976	0.642733	0.496665	0.788801	8.98e-18		2591	0.628541	0.481391	0.775691	8.87e-17		1.46619
Phospholipids to total lipds ratio in medium HDL (%)	3976	0.234779	0.140444	0.329115	1.11e-06		2591	0.234576	0.139037	0.330115	1.56e-06		1.24734
Total cholesterol to total lipids ratio in medium HDL (%)	3976	-2.26338	-2.44931	-2.07745	0		2591	-2.22219	-2.40956	-2.03483	0		2.28934
Cholesterol esters to total lipids ratio in medium HDL (%)	3976	-1.21839	-1.38473	-1.05205	0		2591	-1.15133	-1.31858	-0.984089	0		2.07119
Free cholesterol to total lipids ratio in medium HDL (%)	3976	-1.05033	-1.09787	-1.0028	0		2591	-1.07268	-1.11961	-1.02575	0		0.655324
Triglycerides to total lipids ratio in medium HDL (%)	3976	2.03987	1.92323	2.15652	0		2591	1.99916	1.88188	2.11644	0		1.52795
Phospholipids to total lipds ratio in small HDL (%)	3976	-2.66665	-2.95338	-2.37991	0		2591	-2.20368	-2.48885	-1.91851	0		3.64848
Total cholesterol to total lipids ratio in small HDL (%)	3976	1.1257	0.805251	1.44615	6.59e-12		2591	0.671648	0.352689	0.990606	3.76e-05		3.70179
Cholesterol esters to total lipids ratio in small HDL (%)	3976	2.29429	1.93737	2.65121	9.78e-36		2591	1.78019	1.42502	2.13536	2.09e-22		4.23089
Free cholesterol to total lipids ratio in small HDL (%)	3976	-1.1687	-1.21143	-1.12597	0		2591	-1.10865	-1.15107	-1.06624	0		0.7473
Triglycerides to total lipids ratio in small HDL (%)	3976	1.54334	1.44996	1.63672	0		2591	1.53809	1.44481	1.63136	0		1.23181
Mean diameter for VLDL particles (nm)	3976	1.9451	1.84705	2.04315	0		2591	1.909	1.81222	2.00577	0		1.4423
Mean diameter for LDL particles (nm)	3976	-0.10556	-0.113539	-0.09758	0		2591	-0.0963543	-0.104217	-0.0884919	0		0.117492
Mean diameter for HDL particles (nm)	3976	-0.333102	-0.349932	-0.316271	0		2591	-0.315866	-0.332385	-0.299346	0		0.263291
Serum total cholesterol (mmol/l)	3976	-0.701242	-0.768996	-0.633488	0		2591	-0.823527	-0.891359	-0.755695	0		0.942186
Total cholesterol in VLDL (mmol/l)	3976	0.0091443	-0.0098326	0.0281211	0.344856		2591	-0.0183946	-0.0375977	0.0008085	0.0604494		0.24856
Remnant cholesterol (non-HDL, non-LDL -cholesterol) (mmol/l)	3976	-0.109557	-0.138493	-0.080621	1.39e-13		2591	-0.162356	-0.191716	-0.132996	8.01e-27		0.401772
Total cholesterol in LDL (mmol/l)	3976	-0.0630865	-0.101499	-0.0246737	0.0012927		2591	-0.134505	-0.172886	-0.0961243	7.91e-12		0.492375
Total cholesterol in HDL (mmol/l)	3976	-0.528596	-0.551609	-0.505583	0		2591	-0.526616	-0.549639	-0.503593	0		0.37261
Total cholesterol in HDL2 (mmol/l)	3976	-0.418062	-0.439072	-0.397052	0		2591	-0.412765	-0.433785	-0.391746	0		0.3246
Total cholesterol in HDL3 (mmol/l)	3976	-0.110555	-0.113177	-0.107933	0		2591	-0.113875	-0.116489	-0.111262	0		0.061271
Esterified cholesterol (mmol/l)	3976	-0.515613	-0.564608	-0.466619	0		2591	-0.599602	-0.648636	-0.550568	0		0.679873
Free cholesterol (mmol/l)	3976	-0.185611	-0.205379	-0.165842	0		2591	-0.223906	-0.243715	-0.204097	0		0.271698
Serum total triglycerides (mmol/l)	3976	0.452839	0.407704	0.497974	0		2591	0.419392	0.374471	0.464313	0		0.553468
Triglycerides in VLDL (mmol/l)	3976	0.470307	0.431006	0.509608	0		2591	0.444297	0.405263	0.48333	0		0.480256
Triglycerides in LDL (mmol/l)	3976	-0.0136709	-0.017703	-0.0096388	3.39e-11		2591	-0.0183011	-0.0222469	-0.0143552	1.84e-19		0.0548688
Triglycerides in HDL (mmol/l)	3976	0.0026047	-8.01e-05	0.0052895	0.0572321		2591	0.0025822	-0.0001286	0.005293	0.0618918		0.0337516
Diacylglycerol (mmol/l)	3976	0.0078178	0.0064582	0.0091774	4.88e-29		2591	0.0067465	0.0053965	0.0080964	2.75e-22		0.0139641
Ratio of diacylglycerol to triglycerides	3976	0.0057341	0.0045791	0.006889	3.82e-22		2591	0.0050554	0.0038814	0.0062293	5.05e-17		0.0135978
Total phosphoglycerides (mmol/l)	3976	-0.343309	-0.369676	-0.316943	0		2591	-0.37479	-0.400873	-0.348707	0		0.378015
Ratio of triglycerides to phosphoglycerides	3976	0.222167	0.202543	0.24179	0		2591	0.213699	0.194222	0.233176	0		0.229269
Phosphatidylcholine and other cholines (mmol/l)	3976	-0.438466	-0.463862	-0.413071	0		2591	-0.460136	-0.485401	-0.43487	0		0.394412
Total cholines (mmol/l)	3976	-0.456241	-0.484265	-0.428216	0		2591	-0.488845	-0.516621	-0.46107	0		0.42302
Apolipoprotein A-I (g/l)	3976	-0.300815	-0.313901	-0.287729	0		2591	-0.308623	-0.32168	-0.295566	0		0.213403
Apolipoprotein B (g/l)	3976	-0.0026648	-0.0174084	0.0120788	0.723088		2591	-0.0286669	-0.0433965	-0.0139373	0.0001386		0.198097
Ratio of apolipoprotein B to apolipoprotein A-I	3976	0.105217	0.0955459	0.114889	0		2591	0.0921656	0.0824689	0.101862	0		0.129043
Total fatty acids (mmol/l)	3976	-1.11553	-1.2876	-0.943467	2.61e-36		2591	-1.35352	-1.52546	-1.18158	0		2.29405
Estimated description of fatty acid chain length, not actual carbon number	3976	0.408426	0.378792	0.438061	0		2591	0.415638	0.386224	0.445053	0		0.39225
Estimated degree of unsaturation	3976	-0.0066621	-0.0124787	-0.0008455	0.0247879		2591	-0.0044082	-0.0102211	0.0014047	0.137127		0.0665714
22:6, docosahexaenoic acid (mmol/l)	3976	-0.0434492	-0.0470617	-0.0398367	0		2591	-0.0438931	-0.047507	-0.0402792	0		0.0483086
18:2, linoleic acid (mmol/l)	3976	-0.412766	-0.453955	-0.371578	0		2591	-0.463556	-0.504655	-0.422456	0		0.581331
Conjugated linoleic acid (mmol/l)	3976	0.0043854	0.003089	0.0056818	3.75e-11		2591	0.0031597	0.0018194	0.0045	3.97e-06		0.0174839
Omega-3 fatty acids (mmol/l)	3976	-0.0838499	-0.0930247	-0.0746752	0		2591	-0.088121	-0.0974751	-0.0787668	0		0.121042
Omega-6 fatty acids (mmol/l)	3976	-0.539839	-0.588361	-0.491317	0		2591	-0.610386	-0.658647	-0.562124	0		0.692992
Polyunsaturated fatty acids (mmol/l)	3976	-0.623652	-0.67813	-0.569173	0		2591	-0.698472	-0.752642	-0.644301	0		0.776059
Monounsaturated fatty acids; 16:1, 18:1 (mmol/l)	3976	-0.014306	-0.0808675	0.0522555	0.673499		2591	-0.108291	-0.17528	-0.0413024	0.0015429		0.806292
Saturated fatty acids (mmol/l)	3976	-0.477525	-0.544975	-0.410074	0		2591	-0.546771	-0.613979	-0.479562	0		0.878839
Ratio of 22:6 docosahexaenoic acid to total fatty acids (%)	3976	-0.281421	-0.310274	-0.252568	0		2591	-0.253993	-0.282786	-0.2252	0		0.364331
Ratio of 18:2 linoleic acid to total fatty acids (%)	3976	-1.1327	-1.38639	-0.879011	3e-18		2591	-1.05086	-1.30463	-0.797102	7.12e-16		2.94869
Ratio of conjugated linoleic acid to total fatty acids (%)	3976	0.0639251	0.0527931	0.0750572	5.76e-29		2591	0.0584956	0.0471409	0.0698502	1.47e-23		0.154115
Ratio of omega-3 fatty acids to total fatty acids (%)	3976	-0.407743	-0.474442	-0.341045	1.53e-32		2591	-0.353314	-0.421243	-0.285386	5.65e-24		0.852118
Ratio of omega-6 fatty acids to total fatty acids (%)	3976	-1.60948	-1.86467	-1.35429	1.72e-34		2591	-1.56095	-1.81602	-1.30587	2.53e-32		2.86835
Ratio of polyunsaturated fatty acids to total fatty acids (%)	3976	-2.01713	-2.29088	-1.74337	0		2591	-1.91424	-2.18692	-1.64156	0		3.08699
Ratio of monounsaturated fatty acids to total fatty acids (%)	3976	2.65114	2.37479	2.92749	0		2591	2.38633	2.10948	2.66318	0		3.14286
Ratio of saturated fatty acids to total fatty acids (%)	3976	-0.633993	-0.802439	-0.465548	1.93e-13		2591	-0.471901	-0.639295	-0.304507	3.56e-08		1.7345
Glucose (mmol/l)	3976	-0.186946	-0.262041	-0.111852	1.1e-06		2591	-0.24761	-0.324093	-0.171127	2.56e-10		0.88521
Lactate (mmol/l)	3976	0.305206	0.27205	0.338362	0		2591	0.297932	0.264441	0.331423	0		0.380794
Citrate (mmol/l)	3976	0.041206	0.0391644	0.0432475	0		2591	0.0407907	0.038763	0.0428184	0		0.0329319
Alanine (mmol/l)	3976	0.107224	0.102153	0.112295	0		2591	0.107461	0.102356	0.112566	0		0.0765888
Glutamine (mmol/l)	3976	0.0231686	0.0187299	0.0276073	2.8e-24		2591	0.0165301	0.0121131	0.0209472	2.88e-13		0.0568346
Histidine (mmol/l)	3976	0.000151	-0.0006541	0.000956	0.713191		2591	-0.000214	-0.0010062	0.0005783	0.596427		0.0109332
Isoleucine (mmol/l)	3976	0.0237561	0.0225971	0.0249152	0		2591	0.0233718	0.0222164	0.0245272	0		0.0157017
Leucine (mmol/l)	3976	0.0245794	0.0234949	0.0256639	0		2591	0.0242969	0.0232116	0.0253822	0		0.014283
Valine (mmol/l)	3976	0.022082	0.0196016	0.0245624	0		2591	0.0192193	0.0167312	0.0217074	0		0.030268
Phenylalanine (mmol/l)	3976	0.012774	0.0122606	0.0132875	0		2591	0.0123869	0.0118655	0.0129083	0		0.0084707
Tyrosine (mmol/l)	3976	-5.36e-05	-0.0009728	0.0008655	0.908911		2591	-0.0004025	-0.001328	0.000523	0.393876		0.0112789
Acetate (mmol/l)	3976	-0.0147536	-0.0162293	-0.013278	0		2591	-0.0170207	-0.0185079	-0.0155335	0		0.031698
Acetoacetate (mmol/l)	0						0
3-hydroxybutyrate (mmol/l)	3976	0.0043673	-0.0026856	0.0114202	0.224811		2591	0.0085122	0.0016647	0.0153597	0.0148528		0.107014
Creatinine (mmol/l)	3976	0.0053842	0.0045976	0.0061708	0		2591	0.0048865	0.0041059	0.0056672	1.06e-33		0.0101101
Albumin (signal area)	3976	-0.0028634	-0.0032051	-0.0025217	0		2591	-0.0037309	-0.004069	-0.0033927	0		0.0045017
Glycoprotein acetyls, mainly a1-acid glycoprotein (mmol/l)	3976	0.023838	0.0084854	0.0391907	0.0023486		2591	-0.0030172	-0.018154	0.0121196	0.695932		0.173278
