# Supplementary material for: Sex differences in systemic metabolites at four life stages: cohort study with repeated metabolomics
Source: BMC Med. 2021 Feb 24;19:58. doi: 10.1186/s12916-021-01929-2 (PMC7903597; doi:10.1186/s12916-021-01929-2)
Supplement: Supplementary file 12 — Additional file 12: Supplementary Table 11. Sex differences in metabolites in middle adulthood among ALSPAC parents, with menopausal comparisons and BMI adjustment. [file 12916_2021_1929_MOESM12_ESM.xlsx]

## Sheet: Additional File 12
Supplementary Table 11 Sex differences in metabolites in middle adulthood among ALSPAC parents, with menopausal comparisons and BMI adjustment
	Among parents (G0)
	Difference for males vs. females pre-menopause						Difference for males vs. females post-menopause
	in middle adulthood (age 50y)						in middle adulthood (age 50y)
	Adj. for centred age, sex*centred age,						Adj. for centred age, sex*centred age,
	centred BMI, sex*centred BMI						centred BMI, sex*centred BMI
Unstandardized metabolite outcome	N	Beta	LCL	UCL	P-value		N	Beta	LCL	UCL	P-value		SD
Concentration of chylomicrons and extremely large VLDL particles (mol/l)	4736	6.26e-11	5.4e-11	7.12e-11	0		3182	5.92e-11	5.09e-11	6.75e-11	0		1.07e-10
Total lipids in chylomicrons and extremely large VLDL (mmol/l)	4738	0.0105916	0.0087341	0.0124492	1.18e-28		3183	0.0097928	0.0080013	0.0115843	2.36e-26		0.022909
Phospholipids in chylomicrons and extremely large VLDL (mmol/l)	4738	0.0010508	0.0008183	0.0012833	1.11e-18		3183	0.0009521	0.0007278	0.0011764	1.26e-16		0.0028082
Total cholesterol in chylomicrons and extremely large VLDL (mmol/l)	4737	0.0015456	0.0012113	0.0018799	1.82e-19		3183	0.0013883	0.0010626	0.0017139	9.32e-17		0.0040734
Cholesterol esters in chylomicrons and extremely large VLDL (mmol/l)	4736	0.0009381	0.0007551	0.0011211	1.56e-23		3182	0.0008355	0.0006561	0.0010149	1.18e-19		0.0022227
Free cholesterol in chylomicrons and extremely large VLDL (mmol/l)	4737	0.0006068	0.0004502	0.0007634	3.58e-14		3183	0.0005493	0.0003981	0.0007005	1.3e-12		0.001913
Triglycerides in chylomicrons and extremely large VLDL (mmol/l)	4738	0.0079945	0.0066986	0.0092904	3.48e-33		3183	0.0074522	0.0062055	0.0086988	4.31e-31		0.0161042
Concentration of very large VLDL particles (mol/l)	4753	4.3e-10	3.79e-10	4.81e-10	0		3198	4.15e-10	3.66e-10	4.65e-10	0		6.4e-10
Total lipids in very large VLDL (mmol/l)	4753	0.0369745	0.0319624	0.0419866	0		3198	0.0352916	0.0304538	0.0401293	0		0.0625567
Phospholipids in very large VLDL (mmol/l)	4751	0.0053578	0.0045238	0.0061917	8.39e-36		3197	0.0050213	0.004216	0.0058265	1.26e-33		0.010271
Total cholesterol in very large VLDL (mmol/l)	4752	0.0050757	0.0040809	0.0060706	2.53e-23		3198	0.0046354	0.0036668	0.0056039	1.17e-20		0.0122844
Cholesterol esters in very large VLDL (mmol/l)	4752	0.003424	0.0028933	0.0039547	4.38e-36		3198	0.0032105	0.0026919	0.0037292	3.57e-33		0.0065967
Free cholesterol in very large VLDL (mmol/l)	4751	0.0016483	0.0011817	0.002115	4.93e-12		3197	0.0014216	0.0009694	0.0018738	7.98e-10		0.0057374
Triglycerides in very large VLDL (mmol/l)	4752	0.0265175	0.0233178	0.0297172	0		3197	0.0256178	0.0225381	0.0286974	0		0.0402736
Concentration of large VLDL particles (mol/l)	5035	2.64e-09	2.37e-09	2.91e-09	0		3480	2.55e-09	2.29e-09	2.81e-09	0		3.64e-09
Total lipids in large VLDL (mmol/l)	5035	0.140785	0.124881	0.156689	0		3480	0.134807	0.119449	0.150165	0		0.213054
Phospholipids in large VLDL (mmol/l)	5035	0.025494	0.0226166	0.0283714	0		3480	0.0242682	0.0214902	0.0270463	0		0.0385719
Total cholesterol in large VLDL (mmol/l)	5035	0.0258513	0.0222311	0.0294714	0		3480	0.0241075	0.0205867	0.0276283	0		0.0477673
Cholesterol esters in large VLDL (mmol/l)	5035	0.0146209	0.0128558	0.0163859	0		3480	0.0136963	0.011967	0.0154256	0		0.0237804
Free cholesterol in large VLDL (mmol/l)	5035	0.0112252	0.009355	0.0130954	1.5e-31		3480	0.0104084	0.0086028	0.012214	4.11e-29		0.0242124
Triglycerides in large VLDL (mmol/l)	5035	0.0893957	0.0799625	0.0988289	0		3480	0.0863941	0.0773095	0.0954788	0		0.127166
Concentration of medium VLDL particles (mol/l)	5158	6.59e-09	5.92e-09	7.25e-09	0		3603	6.27e-09	5.62e-09	6.92e-09	0		9.28e-09
Total lipids in medium VLDL (mmol/l)	5158	0.183363	0.160969	0.205758	0		3603	0.171332	0.149487	0.193176	0		0.310275
Phospholipids in medium VLDL (mmol/l)	5158	0.0343335	0.0300445	0.0386224	0		3603	0.0316735	0.0274904	0.0358566	0		0.0595418
Total cholesterol in medium VLDL (mmol/l)	5158	0.0285188	0.0227617	0.0342758	4.17e-22		3603	0.0240006	0.0183255	0.0296757	1.56e-16		0.079124
Cholesterol esters in medium VLDL (mmol/l)	5158	0.010437	0.0073979	0.0134761	1.85e-11		3603	0.0075234	0.0045016	0.0105452	1.1e-06		0.042058
Free cholesterol in medium VLDL (mmol/l)	5158	0.0180742	0.0152573	0.020891	9.21e-36		3603	0.016468	0.0137217	0.0192144	2.43e-31		0.0384864
Triglycerides in medium VLDL (mmol/l)	5158	0.120444	0.107925	0.132964	0		3603	0.115528	0.103379	0.127677	0		0.174585
Concentration of small VLDL particles (mol/l)	5157	4.27e-09	3.56e-09	4.99e-09	3.38e-31		3602	3.64e-09	2.94e-09	4.34e-09	5.16e-24		1.02e-08
Total lipids in small VLDL (mmol/l)	5157	0.0047398	-0.0094468	0.0189263	0.512507		3602	-0.0114386	-0.0253541	0.0024769	0.107128		0.203858
Phospholipids in small VLDL (mmol/l)	5157	0.002284	-0.0006353	0.0052033	0.125149		3602	-0.0011755	-0.0040299	0.0016789	0.419476		0.0425268
Total cholesterol in small VLDL (mmol/l)	5157	-0.0511962	-0.0561476	-0.0462447	0		3602	-0.059925	-0.0648177	-0.0550323	0		0.0761387
Cholesterol esters in small VLDL (mmol/l)	5157	-0.0448581	-0.0480529	-0.0416633	0		3602	-0.0510965	-0.0542685	-0.0479245	0		0.050916
Free cholesterol in small VLDL (mmol/l)	5157	-0.006306	-0.0082574	-0.0043546	2.57e-10		3602	-0.0087999	-0.01071	-0.0068897	2.68e-19		0.0285635
Triglycerides in small VLDL (mmol/l)	5157	0.0537739	0.0468281	0.0607196	0		3602	0.0497759	0.0429974	0.0565544	0		0.0999295
Concentration of very small VLDL particles (mol/l)	5158	-2.52e-09	-3.14e-09	-1.91e-09	1.02e-15		3603	-3.56e-09	-4.17e-09	-2.96e-09	2.43e-30		8.57e-09
Total lipids in very small VLDL (mmol/l)	5158	-0.137722	-0.146105	-0.12934	0		3603	-0.154621	-0.162868	-0.146373	0		0.134239
Phospholipids in very small VLDL (mmol/l)	5158	-0.0300958	-0.032816	-0.0273756	0		3603	-0.0358263	-0.0384677	-0.0331849	0		0.0404996
Total cholesterol in very small VLDL (mmol/l)	5158	-0.105215	-0.109476	-0.100954	0		3603	-0.114198	-0.118459	-0.109937	0		0.0769675
Cholesterol esters in very small VLDL (mmol/l)	5158	-0.078455	-0.0814029	-0.0755071	0		3603	-0.0842108	-0.0871665	-0.0812552	0		0.0547682
Free cholesterol in very small VLDL (mmol/l)	5158	-0.0267345	-0.0281327	-0.0253364	0		3603	-0.0299736	-0.0313649	-0.0285823	0		0.0233633
Triglycerides in very small VLDL (mmol/l)	5158	-0.0023649	-0.0047515	2.17e-05	0.0521223		3603	-0.0045386	-0.0068619	-0.0022153	0.0001303		0.0345582
Concentration of IDL particles (mol/l)	5158	-7.68e-10	-2.38e-09	8.4e-10	0.349186		3603	-3.41e-09	-4.97e-09	-1.85e-09	1.94e-05		2.11e-08
Total lipids in IDL (mmol/l)	5158	-0.239418	-0.258083	-0.220754	0		3603	-0.277195	-0.295305	-0.259086	0		0.280802
Phospholipids in IDL (mmol/l)	5158	-0.0525414	-0.0573559	-0.0477269	0		3603	-0.0617816	-0.0664182	-0.057145	0		0.0705556
Total cholesterol in IDL (mmol/l)	5158	-0.170644	-0.183208	-0.15808	0		3603	-0.196925	-0.209201	-0.184648	0		0.191472
Cholesterol esters in IDL (mmol/l)	5158	-0.122765	-0.131754	-0.113777	0		3603	-0.141753	-0.150569	-0.132937	0		0.137332
Free cholesterol in IDL (mmol/l)	5158	-0.0478874	-0.051579	-0.0441958	0		3603	-0.0551752	-0.0587492	-0.0516012	0		0.0554298
Triglycerides in IDL (mmol/l)	5158	-0.0162165	-0.0183733	-0.0140597	0		3603	-0.0184927	-0.020553	-0.0164324	0		0.0311536
Concentration of large LDL particles (mol/l)	5158	1.15e-08	8.67e-09	1.44e-08	3.59e-15		3603	6.57e-09	3.8e-09	9.34e-09	3.52e-06		3.83e-08
Total lipids in large LDL (mmol/l)	5158	-0.173744	-0.196996	-0.150493	0		3603	-0.221181	-0.243614	-0.198747	0		0.33402
Phospholipids in large LDL (mmol/l)	5158	-0.0392876	-0.0440898	-0.0344853	0		3603	-0.0492139	-0.0538486	-0.0445792	0		0.0694497
Total cholesterol in large LDL (mmol/l)	5158	-0.113569	-0.130649	-0.0964886	3.09e-38		3603	-0.148966	-0.165508	-0.132423	0		0.244463
Cholesterol esters in large LDL (mmol/l)	5158	-0.0755675	-0.0885556	-0.0625795	8.84e-30		3603	-0.102555	-0.115139	-0.0899716	0		0.185538
Free cholesterol in large LDL (mmol/l)	5158	-0.0379691	-0.0421207	-0.0338174	0		3603	-0.0463922	-0.0504083	-0.0423762	0		0.0599248
Triglycerides in large LDL (mmol/l)	5158	-0.0208951	-0.0229074	-0.0188828	0		3603	-0.0230213	-0.0249062	-0.0211364	0		0.0290882
Concentration of medium LDL particles (mol/l)	5155	1.6e-08	1.35e-08	1.85e-08	2.71e-36		3600	1.17e-08	9.29e-09	1.41e-08	1.37e-21		3.37e-08
Total lipids in medium LDL (mmol/l)	5155	-0.0632844	-0.0776945	-0.0488744	9.62e-18		3600	-0.0934941	-0.107306	-0.0796824	0		0.204871
Phospholipids in medium LDL (mmol/l)	5155	-0.0170207	-0.0198628	-0.0141786	1.98e-31		3600	-0.0232492	-0.0259827	-0.0205158	0		0.0409899
Total cholesterol in medium LDL (mmol/l)	5155	-0.0399925	-0.0508855	-0.0290994	7.02e-13		3600	-0.0629871	-0.0734704	-0.0525039	1.86e-31		0.154136
Cholesterol esters in medium LDL (mmol/l)	5155	-0.0220814	-0.0310047	-0.013158	1.26e-06		3600	-0.0406294	-0.0492175	-0.0320414	2.97e-20		0.126123
Free cholesterol in medium LDL (mmol/l)	5155	-0.0179143	-0.0199155	-0.0159132	0		3600	-0.0223134	-0.0242527	-0.020374	0		0.0290645
Triglycerides in medium LDL (mmol/l)	5154	-0.0062646	-0.0073936	-0.0051356	2.89e-27		3600	-0.0072985	-0.0083362	-0.0062609	0		0.0159
Concentration of small LDL particles (mol/l)	5155	1.34e-08	1.06e-08	1.61e-08	1.09e-21		3600	8.58e-09	5.96e-09	1.12e-08	1.57e-10		3.61e-08
Total lipids in small LDL (mmol/l)	5155	-0.0482688	-0.0572707	-0.0392668	1.38e-25		3600	-0.0675271	-0.0761334	-0.0589209	0		0.127955
Phospholipids in small LDL (mmol/l)	5155	-0.0136338	-0.0155342	-0.0117334	0		3600	-0.0177665	-0.019588	-0.0159449	0		0.027038
Total cholesterol in small LDL (mmol/l)	5155	-0.0332929	-0.0399788	-0.0266071	2.55e-22		3600	-0.0476754	-0.0540931	-0.0412577	0		0.0947873
Cholesterol esters in small LDL (mmol/l)	5155	-0.0185328	-0.0240513	-0.0130143	5.05e-11		3600	-0.0300976	-0.0353838	-0.0248114	1.81e-28		0.0779888
Free cholesterol in small LDL (mmol/l)	5155	-0.0147383	-0.0159652	-0.0135113	0		3600	-0.0175695	-0.0187824	-0.0163566	0		0.0183103
Triglycerides in small LDL (mmol/l)	5154	-0.0013687	-0.0021415	-0.0005958	0.0005215		3600	-0.0021139	-0.0028376	-0.0013901	1.11e-08		0.0108451
Concentration of very large HDL particles (mol/l)	5086	-1.91e-07	-2.02e-07	-1.8e-07	0		3531	-1.85e-07	-1.96e-07	-1.74e-07	0		1.96e-07
Total lipids in very large HDL (mmol/l)	5086	-0.287992	-0.300575	-0.275409	0		3531	-0.282685	-0.295007	-0.270362	0		0.243948
Phospholipids in very large HDL (mmol/l)	5086	-0.129896	-0.136672	-0.12312	0		3531	-0.125422	-0.132044	-0.118801	0		0.123925
Total cholesterol in very large HDL (mmol/l)	5086	-0.152538	-0.158459	-0.146617	0		3531	-0.151931	-0.157874	-0.145987	0		0.120536
Cholesterol esters in very large HDL (mmol/l)	5086	-0.11621	-0.120558	-0.111862	0		3531	-0.116092	-0.120507	-0.111677	0		0.0900307
Free cholesterol in very large HDL (mmol/l)	5086	-0.0363644	-0.0379903	-0.0347385	0		3531	-0.0358916	-0.0374906	-0.0342926	0		0.0312779
Triglycerides in very large HDL (mmol/l)	5086	-0.0056369	-0.0061398	-0.005134	0		3531	-0.0054169	-0.0059064	-0.0049275	0		0.0074591
Concentration of large HDL particles (mol/l)	5110	-4.25e-07	-4.53e-07	-3.98e-07	0		3555	-4.09e-07	-4.36e-07	-3.82e-07	0		4.46e-07
Total lipids in large HDL (mmol/l)	5110	-0.444226	-0.464224	-0.424228	0		3555	-0.430564	-0.450101	-0.411026	0		0.370672
Phospholipids in large HDL (mmol/l)	5110	-0.197873	-0.206728	-0.189018	0		3555	-0.193407	-0.202089	-0.184725	0		0.160934
Total cholesterol in large HDL (mmol/l)	5110	-0.228143	-0.238804	-0.217484	0		3555	-0.219855	-0.230271	-0.20944	0		0.198623
Cholesterol esters in large HDL (mmol/l)	5110	-0.174168	-0.182295	-0.166042	0		3555	-0.167633	-0.175572	-0.159694	0		0.151652
Free cholesterol in large HDL (mmol/l)	5110	-0.0539784	-0.056519	-0.0514378	0		3555	-0.0522442	-0.0547278	-0.0497605	0		0.0470573
Triglycerides in large HDL (mmol/l)	5110	-0.0181955	-0.0190313	-0.0173597	0		3555	-0.0173888	-0.0181836	-0.0165941	0		0.0152323
Concentration of medium HDL particles (mol/l)	5156	1.08e-07	8.44e-08	1.31e-07	1.87e-19		3601	9.66e-08	7.37e-08	1.2e-07	2.26e-16		3.1e-07
Total lipids in medium HDL (mmol/l)	5156	-0.178153	-0.189335	-0.166972	0		3601	-0.184129	-0.195119	-0.173138	0		0.168876
Phospholipids in medium HDL (mmol/l)	5156	-0.0821126	-0.0872282	-0.076997	0		3601	-0.0849864	-0.0900105	-0.0799624	0		0.0774264
Total cholesterol in medium HDL (mmol/l)	5156	-0.100306	-0.106288	-0.0943249	0		3601	-0.103207	-0.109126	-0.0972881	0		0.0918264
Cholesterol esters in medium HDL (mmol/l)	5156	-0.0753336	-0.0800512	-0.0706161	0		3601	-0.0772532	-0.0819362	-0.0725703	0		0.0720117
Free cholesterol in medium HDL (mmol/l)	5156	-0.0250185	-0.026333	-0.023704	0		3601	-0.0259706	-0.027262	-0.0246792	0		0.0206355
Triglycerides in medium HDL (mmol/l)	5156	0.0043984	0.0034962	0.0053005	1.81e-21		3601	0.0041638	0.0032734	0.0050543	7.92e-20		0.0134407
Concentration of small HDL particles (mol/l)	5158	6.05e-07	5.72e-07	6.37e-07	0		3603	5.83e-07	5.51e-07	6.15e-07	0		5.18e-07
Total lipids in small HDL (mmol/l)	5158	-0.0404339	-0.0486866	-0.0321813	1.15e-21		3603	-0.0511793	-0.0591658	-0.0431928	1.83e-35		0.116084
Phospholipids in small HDL (mmol/l)	5158	-0.0525085	-0.057538	-0.0474789	0		3603	-0.0537645	-0.0586966	-0.0488325	0		0.0746068
Total cholesterol in small HDL (mmol/l)	5158	0.0020178	-0.0028432	0.0068788	0.415818		3603	-0.0073467	-0.0120077	-0.0026857	0.0020145		0.0636566
Cholesterol esters in small HDL (mmol/l)	5158	0.0186808	0.0141633	0.0231983	6.44e-16		3603	0.0100145	0.0056834	0.0143456	5.99e-06		0.0599039
Free cholesterol in small HDL (mmol/l)	5158	-0.0166792	-0.0175687	-0.0157897	0		3603	-0.0173601	-0.0182416	-0.0164785	0		0.0142579
Triglycerides in small HDL (mmol/l)	5158	0.0100799	0.0091302	0.0110295	0		3603	0.0099287	0.0090027	0.0108547	0		0.0146214
Phospholipids to total lipds ratio in chylomicrons and extremely large VLDL (%)	4732	-2.92463	-4.06686	-1.78241	5.37e-07		3180	-4.21068	-6.54849	-1.87286	0.0004191		34.2312
Total cholesterol to total lipids ratio in chylomicrons and extremely large VLDL (%)	4734	-4.92714	-8.83279	-1.0215	0.0134252		3181	-6.12484	-10.3587	-1.89098	0.004591		78.2128
Cholesterol esters to total lipids ratio in chylomicrons and extremely large VLDL (%)	4729	-2.62312	-3.32284	-1.92341	2.33e-13		3177	-2.76532	-3.65483	-1.87582	1.22e-09		18.0377
Free cholesterol to total lipids ratio in chylomicrons and extremely large VLDL (%)	4733	-0.499409	-0.787929	-0.21089	0.0006959		3180	-0.592319	-0.902327	-0.282312	0.0001827		6.27752
Triglycerides to total lipids ratio in chylomicrons and extremely large VLDL (%)	4732	4.92965	4.00521	5.85409	2.64e-25		3181	4.71511	3.81869	5.61153	1.49e-24		17.5184
Phospholipids to total lipds ratio in very large VLDL (%)	4740	-0.749618	-1.88169	0.382456	0.1943		3194	-0.962987	-1.9063	-0.0196701	0.0454131		20.4223
Total cholesterol to total lipids ratio in very large VLDL (%)	4739	-10.8799	-12.9067	-8.85313	1.28e-25		3195	-11.8655	-14.9619	-8.7692	7.42e-14		49.9233
Cholesterol esters to total lipids ratio in very large VLDL (%)	4737	-7.41024	-10.2761	-4.54443	4.15e-07		3194	-4.49528	-5.74146	-3.24909	1.86e-12		109.188
Free cholesterol to total lipids ratio in very large VLDL (%)	4733	-9.84107	-15.2506	-4.43152	0.0003654		3193	-9.11933	-11.8373	-6.40132	5.54e-11		52.7608
Triglycerides to total lipids ratio in very large VLDL (%)	4741	2.55296	-2.45753	7.56345	0.317893		3191	4.07173	1.23671	6.90675	0.0048921		126.203
Phospholipids to total lipds ratio in large VLDL (%)	5034	0.897258	0.703675	1.09084	1.44e-19		3480	0.712907	0.527581	0.898234	5.87e-14		3.8315
Total cholesterol to total lipids ratio in large VLDL (%)	5035	-1.25629	-1.68004	-0.832546	6.55e-09		3480	-1.47852	-1.89787	-1.05916	5.64e-12		7.14536
Cholesterol esters to total lipids ratio in large VLDL (%)	5035	-1.09128	-1.42232	-0.760236	1.13e-10		3480	-1.07421	-1.40237	-0.746041	1.57e-10		5.77821
Free cholesterol to total lipids ratio in large VLDL (%)	5034	-0.302999	-0.523563	-0.0824346	0.0071018		3480	-0.469994	-0.671369	-0.268618	4.91e-06		3.64699
Triglycerides to total lipids ratio in large VLDL (%)	5035	-0.966501	-2.33962	0.40662	0.16768		3480	-0.0870901	-0.878111	0.703931	0.829106		18.5957
Phospholipids to total lipds ratio in medium VLDL (%)	5158	-0.694958	-0.770513	-0.619402	0		3603	-0.77182	-0.843166	-0.700475	0		1.21595
Total cholesterol to total lipids ratio in medium VLDL (%)	5158	-5.18608	-5.51593	-4.85623	0		3603	-5.29795	-5.62051	-4.9754	0		5.67212
Cholesterol esters to total lipids ratio in medium VLDL (%)	5158	-4.76836	-5.10183	-4.43489	0		3603	-4.82907	-5.14904	-4.50909	0		5.71681
Free cholesterol to total lipids ratio in medium VLDL (%)	5158	-0.421918	-0.510218	-0.333619	1.08e-20		3603	-0.478832	-0.562816	-0.394847	1.53e-28		1.37329
Triglycerides to total lipids ratio in medium VLDL (%)	5158	5.84598	5.48452	6.20743	0		3603	5.97867	5.62778	6.32955	0		6.28383
Phospholipids to total lipds ratio in small VLDL (%)	5157	0.326701	0.200277	0.453124	4.2e-07		3602	0.380321	0.254304	0.506338	3.58e-09		1.70568
Total cholesterol to total lipids ratio in small VLDL (%)	5157	-10.2824	-10.617	-9.94785	0		3602	-10.6123	-10.9386	-10.286	0		6.69428
Cholesterol esters to total lipids ratio in small VLDL (%)	5157	-9.03024	-9.3631	-8.69739	0		3602	-9.3448	-9.67012	-9.01948	0		6.29208
Free cholesterol to total lipids ratio in small VLDL (%)	5157	-1.24279	-1.28265	-1.20293	0		3602	-1.2611	-1.30102	-1.22118	0		0.802498
Triglycerides to total lipids ratio in small VLDL (%)	5157	9.98978	9.66733	10.3122	0		3602	10.2636	9.95226	10.575	0		6.59927
Phospholipids to total lipds ratio in very small VLDL (%)	5158	2.5887	2.42796	2.74944	0		3603	2.43869	2.27995	2.59742	0		2.45431
Total cholesterol to total lipids ratio in very small VLDL (%)	5158	-9.01352	-9.33239	-8.69466	0		3603	-9.01062	-9.32024	-8.70101	0		6.01944
Cholesterol esters to total lipids ratio in very small VLDL (%)	5158	-7.90297	-8.18828	-7.61766	0		3603	-7.83198	-8.11227	-7.55169	0		5.25557
Free cholesterol to total lipids ratio in very small VLDL (%)	5158	-1.10341	-1.19156	-1.01525	0		3603	-1.17531	-1.25915	-1.09148	0		1.30888
Triglycerides to total lipids ratio in very small VLDL (%)	5158	6.43312	6.07964	6.7866	0		3603	6.58382	6.24247	6.92517	0		5.58907
Phospholipids to total lipds ratio in IDL (%)	5158	1.38156	1.28982	1.47331	0		3603	1.43402	1.34172	1.52633	0		1.28739
Total cholesterol to total lipids ratio in IDL (%)	5158	-2.55015	-2.7708	-2.32951	0		3603	-2.71015	-2.92749	-2.49282	0		3.14686
Cholesterol esters to total lipids ratio in IDL (%)	5158	-2.04228	-2.2388	-1.84575	0		3603	-2.17923	-2.37542	-1.98305	0		2.68972
Free cholesterol to total lipids ratio in IDL (%)	5158	-0.508871	-0.609642	-0.408101	6.67e-23		3603	-0.531049	-0.63001	-0.432088	1.61e-25		1.29872
Triglycerides to total lipids ratio in IDL (%)	5158	1.1707	0.977138	1.36426	5.14e-32		3603	1.27613	1.08964	1.46263	0		2.74784
Phospholipids to total lipds ratio in large LDL (%)	5158	0.494213	0.35064	0.637786	1.66e-11		3603	0.630284	0.489131	0.771437	3.09e-18		1.74501
Total cholesterol to total lipids ratio in large LDL (%)	5158	0.0581404	-0.176514	0.292795	0.627176		3603	-0.193592	-0.422699	0.0355144	0.0976668		3.06687
Cholesterol esters to total lipids ratio in large LDL (%)	5158	0.536306	0.284139	0.788474	3.1e-05		3603	0.226096	-0.020752	0.472943	0.0726106		3.26748
Free cholesterol to total lipids ratio in large LDL (%)	5158	-0.474974	-0.561315	-0.388634	7.85e-27		3603	-0.417292	-0.501101	-0.333483	3.09e-22		1.1778
Triglycerides to total lipids ratio in large LDL (%)	5158	-0.55179	-0.691614	-0.411966	1.22e-14		3603	-0.438915	-0.573183	-0.304647	1.65e-10		2.0437
Phospholipids to total lipds ratio in medium LDL (%)	5155	-0.116807	-0.360734	0.12712	0.347894		3600	0.13278	-0.105554	0.371113	0.274775		3.47812
Total cholesterol to total lipids ratio in medium LDL (%)	5155	0.335516	0.0078536	0.663179	0.0447578		3600	-0.0616101	-0.378304	0.255084	0.702912		4.4972
Cholesterol esters to total lipids ratio in medium LDL (%)	5155	1.4776	1.0328	1.9224	8.1e-11		3600	0.899527	0.468533	1.33052	4.37e-05		6.39553
Free cholesterol to total lipids ratio in medium LDL (%)	5155	-1.1404	-1.28868	-0.992116	0		3600	-0.944733	-1.09103	-0.798436	5.64e-36		2.4258
Triglycerides to total lipids ratio in medium LDL (%)	5154	-0.201772	-0.336804	-0.0667413	0.0034111		3600	-0.0714548	-0.200292	0.0573827	0.276939		1.92727
Phospholipids to total lipds ratio in small LDL (%)	5155	0.108165	-0.175462	0.391792	0.454713		3600	0.455008	0.180881	0.729135	0.0011471		4.04053
Total cholesterol to total lipids ratio in small LDL (%)	5155	-0.706522	-1.08332	-0.329725	0.0002394		3600	-1.14719	-1.51023	-0.78415	6.47e-10		5.06263
Cholesterol esters to total lipids ratio in small LDL (%)	5155	1.05573	0.588501	1.52296	9.63e-06		3600	0.446805	-0.0031526	0.896763	0.0516261		6.60171
Free cholesterol to total lipids ratio in small LDL (%)	5155	-1.74799	-1.88032	-1.61566	0		3600	-1.58462	-1.716	-1.45323	0		2.33812
Triglycerides to total lipids ratio in small LDL (%)	5154	0.599739	0.451072	0.748406	3.16e-15		3600	0.692303	0.549651	0.834955	3.22e-21		2.04342
Phospholipids to total lipds ratio in very large HDL (%)	5086	2.57154	1.96764	3.17545	8.86e-17		3531	2.93904	2.33711	3.54097	1.89e-21		7.4431
Total cholesterol to total lipids ratio in very large HDL (%)	5086	-4.00696	-4.47869	-3.53523	0		3531	-4.3119	-4.78003	-3.84377	0		6.33477
Cholesterol esters to total lipids ratio in very large HDL (%)	5086	-3.11514	-3.56711	-2.66317	0		3531	-3.39737	-3.84592	-2.94882	0		5.99714
Free cholesterol to total lipids ratio in very large HDL (%)	5086	-0.891628	-0.999626	-0.78363	0		3531	-0.915864	-1.02232	-0.809413	0		1.30814
Triglycerides to total lipids ratio in very large HDL (%)	5086	1.42531	1.19209	1.65853	1.22e-32		3531	1.36122	1.11374	1.6087	1.06e-26		3.64873
Phospholipids to total lipds ratio in large HDL (%)	5110	3.50219	3.25233	3.75205	0		3555	3.26256	3.01457	3.51055	0		3.86384
Total cholesterol to total lipids ratio in large HDL (%)	5110	-3.55073	-3.84584	-3.25563	0		3555	-3.32212	-3.61852	-3.02573	0		4.47471
Cholesterol esters to total lipids ratio in large HDL (%)	5110	-2.05944	-2.25722	-1.86165	0		3555	-1.87803	-2.07803	-1.67803	0		3.05501
Free cholesterol to total lipids ratio in large HDL (%)	5110	-1.49005	-1.60104	-1.37905	0		3555	-1.44414	-1.55471	-1.33357	0		1.55663
Triglycerides to total lipids ratio in large HDL (%)	5110	0.0610408	-0.0510448	0.173126	0.285737		3555	0.0596162	-0.0519876	0.17122	0.295021		1.46619
Phospholipids to total lipds ratio in medium HDL (%)	5156	0.0088594	-0.0726405	0.0903592	0.831253		3601	-0.0114313	-0.100225	0.0773621	0.800737		1.24734
Total cholesterol to total lipids ratio in medium HDL (%)	5156	-1.4801	-1.63566	-1.32453	0		3601	-1.45875	-1.61726	-1.30024	0		2.28934
Cholesterol esters to total lipids ratio in medium HDL (%)	5156	-0.538835	-0.680913	-0.396757	1.22e-13		3601	-0.482034	-0.628096	-0.335972	1.11e-10		2.07119
Free cholesterol to total lipids ratio in medium HDL (%)	5156	-0.945887	-0.986668	-0.905106	0		3601	-0.978308	-1.01826	-0.938352	0		0.655324
Triglycerides to total lipids ratio in medium HDL (%)	5156	1.48377	1.38383	1.5837	0		3601	1.47895	1.37937	1.57853	0		1.52795
Phospholipids to total lipds ratio in small HDL (%)	5158	-2.67217	-2.91787	-2.42647	0		3603	-2.21638	-2.45523	-1.97754	0		3.64848
Total cholesterol to total lipids ratio in small HDL (%)	5158	1.5499	1.27883	1.82097	7.91e-29		3603	1.06987	0.806226	1.33352	2.36e-15		3.70179
Cholesterol esters to total lipids ratio in small HDL (%)	5158	2.68996	2.38914	2.99078	0		3603	2.16425	1.87145	2.45705	0		4.23089
Free cholesterol to total lipids ratio in small HDL (%)	5158	-1.14158	-1.17741	-1.10574	0		3603	-1.0944	-1.13004	-1.05876	0		0.7473
Triglycerides to total lipids ratio in small HDL (%)	5158	1.12499	1.04339	1.20658	0		3603	1.1456	1.06538	1.22582	0		1.23181
Mean diameter for VLDL particles (nm)	5158	1.46185	1.37486	1.54883	0		3603	1.45841	1.37428	1.54255	0		1.4423
Mean diameter for LDL particles (nm)	5158	-0.109882	-0.11762	-0.102143	0		3603	-0.101031	-0.108684	-0.0933792	0		0.117492
Mean diameter for HDL particles (nm)	5158	-0.30632	-0.320844	-0.291796	0		3603	-0.294832	-0.308935	-0.280729	0		0.263291
Serum total cholesterol (mmol/l)	5158	-0.947697	-1.00903	-0.886358	0		3603	-1.07491	-1.13427	-1.01555	0		0.942186
Total cholesterol in VLDL (mmol/l)	5158	-0.102879	-0.120323	-0.0854346	1.53e-30		3603	-0.127454	-0.14476	-0.110149	0		0.24856
Remnant cholesterol (non-HDL, non-LDL -cholesterol) (mmol/l)	5158	-0.272461	-0.299569	-0.245352	0		3603	-0.323538	-0.350294	-0.296782	0		0.401772
Total cholesterol in LDL (mmol/l)	5158	-0.188192	-0.222841	-0.153542	3.34e-26		3603	-0.260957	-0.294397	-0.227517	0		0.492375
Total cholesterol in HDL (mmol/l)	5158	-0.487038	-0.507274	-0.466802	0		3603	-0.490373	-0.510401	-0.470344	0		0.37261
Total cholesterol in HDL2 (mmol/l)	5158	-0.377613	-0.396094	-0.359131	0		3603	-0.376663	-0.394968	-0.358358	0		0.3246
Total cholesterol in HDL3 (mmol/l)	5158	-0.109438	-0.111865	-0.107011	0		3603	-0.113723	-0.116094	-0.111353	0		0.061271
Esterified cholesterol (mmol/l)	4999	-0.686137	-0.730739	-0.641536	0		3523	-0.775529	-0.818627	-0.732431	0		0.679873
Free cholesterol (mmol/l)	4998	-0.255785	-0.274062	-0.237507	0		3523	-0.297455	-0.315105	-0.279805	0		0.271698
Serum total triglycerides (mmol/l)	5158	0.218199	0.177868	0.25853	5.16e-26		3603	0.197063	0.157959	0.236168	9.84e-23		0.553468
Triglycerides in VLDL (mmol/l)	5158	0.27276	0.238004	0.307516	0		3603	0.257256	0.223588	0.290925	0		0.480256
Triglycerides in LDL (mmol/l)	5158	-0.0286321	-0.0325039	-0.0247602	0		3603	-0.032539	-0.0361461	-0.0289318	0		0.0548688
Triglycerides in HDL (mmol/l)	5158	-0.0097384	-0.012179	-0.0072978	6.25e-15		3603	-0.0090978	-0.0114908	-0.0067047	1.13e-13		0.0337516
Diacylglycerol (mmol/l)	4419	0.0065027	0.0052488	0.0077565	5.1e-24		2982	0.0055385	0.0043139	0.006763	1.25e-18		0.0139641
Ratio of diacylglycerol to triglycerides	4418	0.0075008	0.0062107	0.0087909	1.1e-29		2982	0.0068282	0.0055287	0.0081277	1.75e-24		0.0135978
Total phosphoglycerides (mmol/l)	4996	-0.430324	-0.454987	-0.405662	0		3523	-0.461315	-0.484767	-0.437862	0		0.378015
Ratio of triglycerides to phosphoglycerides	4995	0.131624	0.114677	0.14857	0		3523	0.127849	0.111128	0.14457	0		0.229269
Phosphatidylcholine and other cholines (mmol/l)	4977	-0.525097	-0.548837	-0.501356	0		3508	-0.547222	-0.569974	-0.524471	0		0.394412
Total cholines (mmol/l)	4998	-0.544033	-0.57001	-0.518057	0		3524	-0.578829	-0.603599	-0.554058	0		0.42302
Apolipoprotein A-I (g/l)	5158	-0.307849	-0.319359	-0.296338	0		3603	-0.317902	-0.329192	-0.306613	0		0.213403
Apolipoprotein B (g/l)	5158	-0.0856886	-0.0996235	-0.0717536	5.06e-33		3603	-0.109971	-0.123455	-0.0964866	0		0.198097
Ratio of apolipoprotein B to apolipoprotein A-I	5158	0.0504065	0.0414033	0.0594098	1.01e-27		3603	0.0390465	0.0301889	0.047904	8.11e-18		0.129043
Total fatty acids (mmol/l)	4998	-1.99441	-2.15508	-1.83374	0		3523	-2.21097	-2.36623	-2.05571	0		2.29405
Estimated description of fatty acid chain length, not actual carbon number	4998	0.386709	0.360799	0.412619	0		3523	0.393369	0.368252	0.418486	0		0.39225
Estimated degree of unsaturation	4998	0.0125892	0.0076643	0.0175141	5.59e-07		3523	0.0130283	0.0081501	0.0179065	1.73e-07		0.0665714
22:6, docosahexaenoic acid (mmol/l)	4999	-0.0503352	-0.0535744	-0.047096	0		3524	-0.0513021	-0.054462	-0.0481421	0		0.0483086
18:2, linoleic acid (mmol/l)	4999	-0.562174	-0.60046	-0.523887	0		3523	-0.616745	-0.653634	-0.579855	0		0.581331
Conjugated linoleic acid (mmol/l)	4881	0.0011261	-7.78e-05	0.0023301	0.0667585		3406	0.0005831	-0.0006088	0.001775	0.33755		0.0174839
Omega-3 fatty acids (mmol/l)	4999	-0.1101	-0.11833	-0.101869	0		3524	-0.115454	-0.123721	-0.107188	0		0.121042
Omega-6 fatty acids (mmol/l)	4999	-0.730178	-0.775374	-0.684981	0		3523	-0.80303	-0.846353	-0.759707	0		0.692992
Polyunsaturated fatty acids (mmol/l)	4999	-0.840255	-0.890992	-0.789518	0		3523	-0.918244	-0.966844	-0.869643	0		0.776059
Monounsaturated fatty acids; 16:1, 18:1 (mmol/l)	4996	-0.342372	-0.402015	-0.282729	4.96e-29		3523	-0.425331	-0.4839	-0.366762	0		0.806292
Saturated fatty acids (mmol/l)	4996	-0.810816	-0.872592	-0.74904	0		3522	-0.867981	-0.927755	-0.808208	0		0.878839
Ratio of 22:6 docosahexaenoic acid to total fatty acids (%)	4998	-0.249468	-0.274805	-0.224132	0		3523	-0.228328	-0.253249	-0.203407	0		0.364331
Ratio of 18:2 linoleic acid to total fatty acids (%)	4998	-0.278735	-0.493285	-0.0641839	0.0108978		3523	-0.277819	-0.491136	-0.0645014	0.010707		2.94869
Ratio of conjugated linoleic acid to total fatty acids (%)	4879	0.0450458	0.0345905	0.0555012	3.92e-17		3405	0.0460068	0.0360713	0.0559422	1.81e-19		0.154115
Ratio of omega-3 fatty acids to total fatty acids (%)	4998	-0.331279	-0.390396	-0.272161	9.28e-28		3523	-0.29264	-0.352812	-0.232468	2.7e-21		0.852118
Ratio of omega-6 fatty acids to total fatty acids (%)	4998	-0.55547	-0.768675	-0.342265	3.38e-07		3523	-0.58789	-0.799325	-0.376456	5.34e-08		2.86835
Ratio of polyunsaturated fatty acids to total fatty acids (%)	4998	-0.886629	-1.11419	-0.659073	2.62e-14		3523	-0.880539	-1.10531	-0.655766	2.04e-14		3.08699
Ratio of monounsaturated fatty acids to total fatty acids (%)	4995	1.61922	1.38907	1.84937	0		3522	1.40086	1.17153	1.63019	2e-32		3.14286
Ratio of saturated fatty acids to total fatty acids (%)	4995	-0.731297	-0.867348	-0.595246	1.08e-25		3522	-0.520779	-0.653611	-0.387947	1.94e-14		1.7345
Glucose (mmol/l)	5152	-0.210211	-0.276128	-0.144294	4.38e-10		3599	-0.263961	-0.327979	-0.199944	8.47e-16		0.88521
Lactate (mmol/l)	5155	0.273545	0.247607	0.299484	0		3601	0.271348	0.245419	0.297276	0		0.380794
Citrate (mmol/l)	5155	0.0430951	0.0412611	0.0449291	0		3601	0.0422007	0.0404273	0.043974	0		0.0329319
Alanine (mmol/l)	5155	0.0956303	0.0912519	0.100009	0		3601	0.0971882	0.0929177	0.101459	0		0.0765888
Glutamine (mmol/l)	5155	0.0265651	0.0226775	0.0304527	0		3601	0.0184959	0.0147599	0.0222319	5.25e-22		0.0568346
Histidine (mmol/l)	5154	-9.73e-05	-0.0008366	0.0006419	0.796355		3601	-0.0007465	-0.0014432	-4.99e-05	0.0357078		0.0109332
Isoleucine (mmol/l)	5154	0.0196001	0.0186668	0.0205334	0		3599	0.019518	0.0186053	0.0204307	0		0.0157017
Leucine (mmol/l)	5154	0.0213175	0.0204906	0.0221445	0		3600	0.021263	0.0204457	0.0220803	0		0.014283
Valine (mmol/l)	5154	0.0187861	0.0168373	0.020735	0		3599	0.0159856	0.0140876	0.0178836	0		0.030268
Phenylalanine (mmol/l)	5154	0.0121445	0.0117232	0.0125658	0		3601	0.0119205	0.0115013	0.0123397	0		0.0084707
Tyrosine (mmol/l)	5153	-0.0015774	-0.0023282	-0.0008267	3.86e-05		3601	-0.0018084	-0.0025493	-0.0010676	1.77e-06		0.0112789
Acetate (mmol/l)	5155	-0.0129166	-0.0152048	-0.0106283	3.8e-28		3601	-0.01525	-0.0174978	-0.0130023	0		0.031698
Acetoacetate (mmol/l)	0						0
3-hydroxybutyrate (mmol/l)	5140	0.0159557	0.0088817	0.0230296	9.99e-06		3591	0.0200595	0.0133494	0.0267696	5.01e-09		0.107014
Creatinine (mmol/l)	5153	0.0049488	0.0042561	0.0056416	0		3598	0.0043982	0.003723	0.0050733	1.45e-36		0.0101101
Albumin (signal area)	5157	-0.0026387	-0.0029371	-0.0023402	0		3602	-0.0035345	-0.00382	-0.0032489	0		0.0045017
Glycoprotein acetyls, mainly a1-acid glycoprotein (mmol/l)	5155	-0.0426802	-0.0550889	-0.0302716	1.72e-11		3601	-0.0640016	-0.0760708	-0.0519324	5.76e-25		0.173278
Complete case sample
Unstandardized outcome	N	Beta	LCL	UCL	P-value		N	Beta	LCL	UCL	P-value		SD
Concentration of chylomicrons and extremely large VLDL particles (mol/l)	3980	7.64e-11	6.76e-11	8.53e-11	0		2571	7.21e-11	6.34e-11	8.08e-11	0		1.07e-10
Total lipids in chylomicrons and extremely large VLDL (mmol/l)	3980	0.0135569	0.0116481	0.0154657	0		2571	0.0125636	0.0106916	0.0144356	2.53e-38		0.022909
Phospholipids in chylomicrons and extremely large VLDL (mmol/l)	3980	0.0014217	0.0011822	0.0016613	8.52e-31		2571	0.0012998	0.0010648	0.0015347	7.76e-27		0.0028082
Total cholesterol in chylomicrons and extremely large VLDL (mmol/l)	3980	0.0020988	0.0017489	0.0024487	2.08e-31		2571	0.0019066	0.0015613	0.0022518	9.4e-27		0.0040734
Cholesterol esters in chylomicrons and extremely large VLDL (mmol/l)	3980	0.001248	0.0010527	0.0014432	2.29e-35		2571	0.0011297	0.0009364	0.001323	1.1e-29		0.0022227
Free cholesterol in chylomicrons and extremely large VLDL (mmol/l)	3980	0.0008504	0.0006893	0.0010115	8.75e-25		2571	0.0007764	0.0006182	0.0009345	1.42e-21		0.001913
Triglycerides in chylomicrons and extremely large VLDL (mmol/l)	3980	0.0100362	0.0087107	0.0113617	0		2571	0.0093555	0.0080576	0.0106533	0		0.0161042
Concentration of very large VLDL particles (mol/l)	3980	5.14e-10	4.61e-10	5.67e-10	0		2571	4.94e-10	4.42e-10	5.46e-10	0		6.4e-10
Total lipids in very large VLDL (mmol/l)	3980	0.0452435	0.0400511	0.050436	0		2571	0.0430034	0.0379071	0.0480997	0		0.0625567
Phospholipids in very large VLDL (mmol/l)	3980	0.0067911	0.005926	0.0076561	0		2571	0.0063568	0.0055074	0.0072062	0		0.010271
Total cholesterol in very large VLDL (mmol/l)	3980	0.0067935	0.005756	0.007831	5.4e-37		2571	0.0062552	0.0052311	0.0072794	3.35e-32		0.0122844
Cholesterol esters in very large VLDL (mmol/l)	3980	0.0043517	0.0037965	0.0049069	0		2571	0.0040919	0.0035425	0.0046413	0		0.0065967
Free cholesterol in very large VLDL (mmol/l)	3980	0.002441	0.001956	0.002926	1.04e-22		2571	0.0021624	0.0016852	0.0026397	1.18e-18		0.0057374
Triglycerides in very large VLDL (mmol/l)	3980	0.0316578	0.0283501	0.0349655	0		2571	0.030391	0.0271507	0.0336313	0		0.0402736
Concentration of large VLDL particles (mol/l)	3980	3.68e-09	3.39e-09	3.98e-09	0		2571	3.56e-09	3.27e-09	3.85e-09	0		3.64e-09
Total lipids in large VLDL (mmol/l)	3980	0.201569	0.184319	0.218819	0		2571	0.193816	0.176861	0.21077	0		0.213054
Phospholipids in large VLDL (mmol/l)	3980	0.0367158	0.033599	0.0398327	0		2571	0.0351599	0.0320969	0.038223	0		0.0385719
Total cholesterol in large VLDL (mmol/l)	3980	0.0403221	0.0363887	0.0442556	0		2571	0.0382072	0.0343241	0.0420902	0		0.0477673
Cholesterol esters in large VLDL (mmol/l)	3980	0.0218918	0.0199704	0.0238131	0		2571	0.0208112	0.0189068	0.0227156	0		0.0237804
Free cholesterol in large VLDL (mmol/l)	3980	0.0184276	0.0163967	0.0204585	0		2571	0.017394	0.0153973	0.0193906	0		0.0242124
Triglycerides in large VLDL (mmol/l)	3980	0.124502	0.11427	0.134734	0		2571	0.120415	0.110375	0.130455	0		0.127166
Concentration of medium VLDL particles (mol/l)	3980	1.01e-08	9.35e-09	1.08e-08	0		2571	9.7e-09	8.98e-09	1.04e-08	0		9.28e-09
Total lipids in medium VLDL (mmol/l)	3980	0.300287	0.275879	0.324696	0		2571	0.286342	0.262209	0.310475	0		0.310275
Phospholipids in medium VLDL (mmol/l)	3980	0.0570006	0.0523399	0.0616614	0		2571	0.0539658	0.0493584	0.0585732	0		0.0595418
Total cholesterol in medium VLDL (mmol/l)	3980	0.0606822	0.0544495	0.066915	0		2571	0.0556729	0.049466	0.0618798	0		0.079124
Cholesterol esters in medium VLDL (mmol/l)	3980	0.0280819	0.0247962	0.0313676	0		2571	0.0249192	0.0216292	0.0282092	0		0.042058
Free cholesterol in medium VLDL (mmol/l)	3980	0.0325953	0.0295241	0.0356665	0		2571	0.0307432	0.0277072	0.0337792	0		0.0384864
Triglycerides in medium VLDL (mmol/l)	3980	0.182533	0.168812	0.196254	0		2571	0.176598	0.163081	0.190116	0		0.174585
Concentration of small VLDL particles (mol/l)	3980	8.19e-09	7.42e-09	8.95e-09	0		2571	7.52e-09	6.76e-09	8.28e-09	0		1.02e-08
Total lipids in small VLDL (mmol/l)	3980	0.0805696	0.0654181	0.0957211	3.99e-25		2571	0.0637916	0.0487999	0.0787833	1.16e-16		0.203858
Phospholipids in small VLDL (mmol/l)	3980	0.0170539	0.0139176	0.0201902	3.5e-26		2571	0.0134855	0.0103941	0.0165769	2.01e-17		0.0425268
Total cholesterol in small VLDL (mmol/l)	3980	-0.0241527	-0.0294825	-0.0188229	9.54e-19		2571	-0.0330006	-0.0382867	-0.0277145	1.57e-33		0.0761387
Cholesterol esters in small VLDL (mmol/l)	3980	-0.0278455	-0.0313403	-0.0243507	0		2571	-0.0341259	-0.0376007	-0.0306511	0		0.050916
Free cholesterol in small VLDL (mmol/l)	3980	0.0037179	0.0016372	0.0057985	0.0004646		2571	0.0011499	-0.0009035	0.0032033	0.272271		0.0285635
Triglycerides in small VLDL (mmol/l)	3980	0.0877585	0.0802519	0.0952652	0		2571	0.0833996	0.0759852	0.090814	0		0.0999295
Concentration of very small VLDL particles (mol/l)	3980	9.67e-10	2.86e-10	1.65e-09	0.0053958		2571	-8.02e-11	-7.54e-10	5.94e-10	0.815504		8.57e-09
Total lipids in very small VLDL (mmol/l)	3980	-0.0947136	-0.103994	-0.0854337	0		2571	-0.111456	-0.120611	-0.102302	0		0.134239
Phospholipids in very small VLDL (mmol/l)	3980	-0.0175677	-0.020638	-0.0144974	8.96e-29		2571	-0.0234797	-0.0264871	-0.0204723	0		0.0404996
Total cholesterol in very small VLDL (mmol/l)	3980	-0.0861704	-0.0909756	-0.0813652	0		2571	-0.0947638	-0.0995291	-0.0899985	0		0.0769675
Cholesterol esters in very small VLDL (mmol/l)	3980	-0.0654722	-0.0688023	-0.0621422	0		2571	-0.0709814	-0.0743004	-0.0676624	0		0.0547682
Free cholesterol in very small VLDL (mmol/l)	3980	-0.0206735	-0.0222473	-0.0190997	0		2571	-0.0237509	-0.0252961	-0.0222057	0		0.0233633
Triglycerides in very small VLDL (mmol/l)	3980	0.0090569	0.0065139	0.0116	3.38e-12		2571	0.0068464	0.0043443	0.0093484	8.79e-08		0.0345582
Concentration of IDL particles (mol/l)	3980	7.01e-09	5.17e-09	8.86e-09	1.2e-13		2571	4.26e-09	2.45e-09	6.07e-09	4.23e-06		2.11e-08
Total lipids in IDL (mmol/l)	3980	-0.161181	-0.182288	-0.140074	0		2571	-0.200374	-0.221023	-0.179726	0		0.280802
Phospholipids in IDL (mmol/l)	3980	-0.0341711	-0.0396624	-0.0286797	1.23e-33		2571	-0.0439075	-0.0492515	-0.0385635	0		0.0705556
Total cholesterol in IDL (mmol/l)	3980	-0.119567	-0.133842	-0.105293	0		2571	-0.146712	-0.160744	-0.13268	0		0.191472
Cholesterol esters in IDL (mmol/l)	3980	-0.0835499	-0.0936987	-0.073401	0		2571	-0.103138	-0.113137	-0.0931394	0		0.137332
Free cholesterol in IDL (mmol/l)	3980	-0.036012	-0.0402643	-0.0317598	0		2571	-0.0435774	-0.0477335	-0.0394213	0		0.0554298
Triglycerides in IDL (mmol/l)	3980	-0.0074303	-0.0097602	-0.0051004	4.47e-10		2571	-0.0097615	-0.0120168	-0.0075062	3.52e-17		0.0311536
Concentration of large LDL particles (mol/l)	3980	2.43e-08	2.1e-08	2.76e-08	0		2571	1.91e-08	1.58e-08	2.23e-08	5.18e-30		3.83e-08
Total lipids in large LDL (mmol/l)	3980	-0.083194	-0.109617	-0.0567708	7.38e-10		2571	-0.132798	-0.158548	-0.107049	1.33e-23		0.33402
Phospholipids in large LDL (mmol/l)	3980	-0.0202216	-0.0256834	-0.0147597	4.68e-13		2571	-0.0306817	-0.036008	-0.0253554	6.57e-29		0.0694497
Total cholesterol in large LDL (mmol/l)	3980	-0.0490606	-0.0685833	-0.0295379	8.69e-07		2571	-0.0860192	-0.105091	-0.0669471	1.68e-18		0.244463
Cholesterol esters in large LDL (mmol/l)	3980	-0.0241681	-0.0389418	-0.0093945	0.0013506		2571	-0.0524107	-0.0668438	-0.0379776	1.39e-12		0.185538
Free cholesterol in large LDL (mmol/l)	3980	-0.0248698	-0.0296819	-0.0200577	7.7e-24		2571	-0.033582	-0.0382828	-0.0288811	0		0.0599248
Triglycerides in large LDL (mmol/l)	3980	-0.0139251	-0.0161064	-0.0117438	2.81e-35		2571	-0.0161394	-0.0182163	-0.0140624	0		0.0290882
Concentration of medium LDL particles (mol/l)	3980	2.64e-08	2.35e-08	2.92e-08	0		2571	2.18e-08	1.9e-08	2.46e-08	0		3.37e-08
Total lipids in medium LDL (mmol/l)	3980	-0.0110417	-0.0274891	0.0054058	0.188188		2571	-0.0426473	-0.0585892	-0.0267053	1.68e-07		0.204871
Phospholipids in medium LDL (mmol/l)	3980	-0.0048745	-0.0080821	-0.0016668	0.0029063		2571	-0.0113564	-0.0144675	-0.0082454	1.06e-12		0.0409899
Total cholesterol in medium LDL (mmol/l)	3980	-0.0030605	-0.0156042	0.0094831	0.632421		2571	-0.0270687	-0.0392638	-0.0148737	1.4e-05		0.154136
Cholesterol esters in medium LDL (mmol/l)	3980	0.0081478	-0.0021159	0.0184114	0.119696		2571	-0.0113751	-0.0213518	-0.0013984	0.0254551		0.126123
Free cholesterol in medium LDL (mmol/l)	3980	-0.0112022	-0.0135123	-0.0088921	3.28e-21		2571	-0.0156659	-0.0179126	-0.0134191	0		0.0290645
Triglycerides in medium LDL (mmol/l)	3980	-0.0031072	-0.0043182	-0.0018962	5.11e-07		2571	-0.0042461	-0.0053841	-0.003108	3.39e-13		0.0159
Concentration of small LDL particles (mol/l)	3980	2.48e-08	2.16e-08	2.8e-08	0		2571	1.98e-08	1.67e-08	2.3e-08	9.3e-35		3.61e-08
Total lipids in small LDL (mmol/l)	3980	-0.0166456	-0.0269093	-0.0063819	0.001486		2571	-0.0366409	-0.0465676	-0.0267143	5.99e-13		0.127955
Phospholipids in small LDL (mmol/l)	3980	-0.006151	-0.0082996	-0.0040023	2.13e-08		2571	-0.0104181	-0.0124949	-0.0083414	1.94e-22		0.027038
Total cholesterol in small LDL (mmol/l)	3980	-0.0122608	-0.0199741	-0.0045475	0.0018436		2571	-0.0271571	-0.0346406	-0.0196737	1.44e-12		0.0947873
Cholesterol esters in small LDL (mmol/l)	3980	-0.0014596	-0.0078151	0.0048958	0.652535		2571	-0.0135833	-0.0197402	-0.0074264	1.58e-05		0.0779888
Free cholesterol in small LDL (mmol/l)	3980	-0.010784	-0.0121978	-0.0093703	0		2571	-0.0135597	-0.0149371	-0.0121822	0		0.0183103
Triglycerides in small LDL (mmol/l)	3980	0.0017363	0.0009173	0.0025554	3.3e-05		2571	0.0009077	0.0001257	0.0016898	0.0229214		0.0108451
Concentration of very large HDL particles (mol/l)	3980	-2.04e-07	-2.16e-07	-1.91e-07	0		2571	-1.97e-07	-2.09e-07	-1.85e-07	0		1.96e-07
Total lipids in very large HDL (mmol/l)	3980	-0.300388	-0.314129	-0.286648	0		2571	-0.294028	-0.307528	-0.280528	0		0.243948
Phospholipids in very large HDL (mmol/l)	3980	-0.14247	-0.149897	-0.135043	0		2571	-0.138133	-0.145424	-0.130842	0		0.123925
Total cholesterol in very large HDL (mmol/l)	3980	-0.154228	-0.160681	-0.147776	0		2571	-0.152441	-0.15882	-0.146063	0		0.120536
Cholesterol esters in very large HDL (mmol/l)	3980	-0.116798	-0.121535	-0.112062	0		2571	-0.115636	-0.120323	-0.110947	0		0.0900307
Free cholesterol in very large HDL (mmol/l)	3980	-0.0374616	-0.0392397	-0.0356835	0		2571	-0.0368642	-0.0386202	-0.0351082	0		0.0312779
Triglycerides in very large HDL (mmol/l)	3980	-0.003739	-0.0042963	-0.0031817	1.03e-38		2571	-0.0035093	-0.0040593	-0.0029593	6.63e-35		0.0074591
Concentration of large HDL particles (mol/l)	3980	-5e-07	-5.31e-07	-4.69e-07	0		2571	-4.85e-07	-5.15e-07	-4.55e-07	0		4.46e-07
Total lipids in large HDL (mmol/l)	3980	-0.492522	-0.514772	-0.470272	0		2571	-0.4798	-0.501568	-0.458032	0		0.370672
Phospholipids in large HDL (mmol/l)	3980	-0.219403	-0.229377	-0.20943	0		2571	-0.215718	-0.225498	-0.205938	0		0.160934
Total cholesterol in large HDL (mmol/l)	3980	-0.255649	-0.267418	-0.243881	0		2571	-0.247463	-0.258983	-0.235942	0		0.198623
Cholesterol esters in large HDL (mmol/l)	3980	-0.194693	-0.203662	-0.185724	0		2571	-0.188235	-0.197013	-0.179456	0		0.151652
Free cholesterol in large HDL (mmol/l)	3980	-0.0609663	-0.0637745	-0.058158	0		2571	-0.059249	-0.0620008	-0.0564972	0		0.0470573
Triglycerides in large HDL (mmol/l)	3980	-0.017429	-0.0183438	-0.0165142	0		2571	-0.0166801	-0.0175528	-0.0158075	0		0.0152323
Concentration of medium HDL particles (mol/l)	3980	9.19e-08	6.37e-08	1.2e-07	1.96e-10		2571	7.67e-08	4.88e-08	1.05e-07	7.33e-08		3.1e-07
Total lipids in medium HDL (mmol/l)	3980	-0.186302	-0.199534	-0.17307	0		2571	-0.194586	-0.2076	-0.181571	0		0.168876
Phospholipids in medium HDL (mmol/l)	3980	-0.0842733	-0.0902887	-0.0782578	0		2571	-0.0878983	-0.0937973	-0.0819993	0		0.0774264
Total cholesterol in medium HDL (mmol/l)	3980	-0.110272	-0.117337	-0.103206	0		2571	-0.114515	-0.121499	-0.107531	0		0.0918264
Cholesterol esters in medium HDL (mmol/l)	3980	-0.0837326	-0.0893122	-0.078153	0		2571	-0.0868004	-0.0923207	-0.0812802	0		0.0720117
Free cholesterol in medium HDL (mmol/l)	3980	-0.0265864	-0.028126	-0.0250469	0		2571	-0.0277291	-0.0292421	-0.026216	0		0.0206355
Triglycerides in medium HDL (mmol/l)	3980	0.0083551	0.0073401	0.00937	0		2571	0.0079401	0.0069374	0.0089428	0		0.0134407
Concentration of small HDL particles (mol/l)	3980	6.03e-07	5.66e-07	6.4e-07	0		2571	5.77e-07	5.4e-07	6.13e-07	0		5.18e-07
Total lipids in small HDL (mmol/l)	3980	-0.0418279	-0.0510303	-0.0326254	7.53e-19		2571	-0.0541661	-0.0630986	-0.0452336	8.9e-32		0.116084
Phospholipids in small HDL (mmol/l)	3980	-0.0533121	-0.0591289	-0.0474953	0		2571	-0.0550973	-0.0608083	-0.0493863	0		0.0746068
Total cholesterol in small HDL (mmol/l)	3980	-0.0025626	-0.0079691	0.0028439	0.352805		2571	-0.012843	-0.0180491	-0.0076368	1.39e-06		0.0636566
Cholesterol esters in small HDL (mmol/l)	3980	0.0145383	0.0094492	0.0196273	2.28e-08		2571	0.0049724	7.25e-05	0.0098723	0.046707		0.0599039
Free cholesterol in small HDL (mmol/l)	3980	-0.0171032	-0.0181118	-0.0160946	0		2571	-0.017815	-0.0188022	-0.0168279	0		0.0142579
Triglycerides in small HDL (mmol/l)	3980	0.0140654	0.0130186	0.0151121	0		2571	0.0138296	0.0128014	0.0148578	0		0.0146214
Phospholipids to total lipds ratio in chylomicrons and extremely large VLDL (%)	3980	-2.22021	-2.89701	-1.5434	1.41e-10		2571	-4.02917	-6.56102	-1.49733	0.0018252		34.2312
Total cholesterol to total lipids ratio in chylomicrons and extremely large VLDL (%)	3980	-2.20607	-2.97552	-1.43663	2.03e-08		2571	-1.92123	-2.5809	-1.26156	1.25e-08		78.2128
Cholesterol esters to total lipids ratio in chylomicrons and extremely large VLDL (%)	3980	-2.00389	-2.70915	-1.29863	2.71e-08		2571	-2.49246	-3.43789	-1.54704	2.53e-07		18.0377
Free cholesterol to total lipids ratio in chylomicrons and extremely large VLDL (%)	3980	-0.174813	-0.477747	0.128121	0.257966		2571	-0.27771	-0.59484	0.0394212	0.0860744		6.27752
Triglycerides to total lipids ratio in chylomicrons and extremely large VLDL (%)	3980	3.85226	2.93534	4.76918	2.37e-16		2571	3.6692	2.79861	4.53978	2.22e-16		17.5184
Phospholipids to total lipds ratio in very large VLDL (%)	3980	0.121077	-0.65244	0.894594	0.758948		2571	-0.114057	-0.653548	0.425435	0.678497		20.4223
Total cholesterol to total lipids ratio in very large VLDL (%)	3980	-9.23686	-10.5246	-7.94913	0		2571	-8.65049	-9.94673	-7.35425	6.31e-38		49.9233
Cholesterol esters to total lipids ratio in very large VLDL (%)	3980	-6.35406	-9.19318	-3.51494	1.17e-05		2571	-3.80337	-4.80219	-2.80456	1.12e-13		109.188
Free cholesterol to total lipids ratio in very large VLDL (%)	3980	-8.37551	-13.9913	-2.75972	0.0034749		2571	-6.03071	-6.78957	-5.27185	0		52.7608
Triglycerides to total lipids ratio in very large VLDL (%)	3980	3.92242	-0.84333	8.68817	0.106688		2571	3.26184	0.342456	6.18123	0.028548		126.203
Phospholipids to total lipds ratio in large VLDL (%)	3980	1.05074	0.855473	1.246	1.11e-25		2571	0.84555	0.657861	1.03324	1.84e-18		3.8315
Total cholesterol to total lipids ratio in large VLDL (%)	3980	-0.0584155	-0.479975	0.363144	0.785886		2571	-0.289088	-0.700844	0.122667	0.16872		7.14536
Cholesterol esters to total lipids ratio in large VLDL (%)	3980	-0.829378	-1.17208	-0.486674	2.16e-06		2571	-0.841003	-1.17196	-0.510046	6.68e-07		5.77821
Free cholesterol to total lipids ratio in large VLDL (%)	3980	0.670949	0.461625	0.880273	3.65e-10		2571	0.485425	0.298146	0.672704	3.99e-07		3.64699
Triglycerides to total lipids ratio in large VLDL (%)	3980	-2.057	-3.51526	-0.598734	0.0057093		2571	-1.43403	-2.26212	-0.605934	0.0006949		18.5957
Phospholipids to total lipds ratio in medium VLDL (%)	3980	-0.901966	-0.978194	-0.825738	0		2571	-0.971044	-1.0433	-0.898787	0		1.21595
Total cholesterol to total lipids ratio in medium VLDL (%)	3980	-4.28292	-4.60139	-3.96445	0		2571	-4.44576	-4.76598	-4.12553	0		5.67212
Cholesterol esters to total lipids ratio in medium VLDL (%)	3980	-4.28224	-4.61341	-3.95106	0		2571	-4.41264	-4.74209	-4.08318	0		5.71681
Free cholesterol to total lipids ratio in medium VLDL (%)	3980	-0.0029282	-0.0852049	0.0793485	0.944376		2571	-0.044673	-0.122684	0.0333375	0.261581		1.37329
Triglycerides to total lipids ratio in medium VLDL (%)	3980	5.14655	4.7839	5.50921	0		2571	5.33444	4.97686	5.69202	0		6.28383
Phospholipids to total lipds ratio in small VLDL (%)	3980	-0.449504	-0.562599	-0.336409	8.34e-15		2571	-0.403121	-0.515174	-0.291067	2.22e-12		1.70568
Total cholesterol to total lipids ratio in small VLDL (%)	3980	-9.57882	-9.94016	-9.21749	0		2571	-9.90399	-10.2586	-9.54936	0		6.69428
Cholesterol esters to total lipids ratio in small VLDL (%)	3980	-8.26999	-8.62625	-7.91374	0		2571	-8.57992	-8.92967	-8.23018	0		6.29208
Free cholesterol to total lipids ratio in small VLDL (%)	3980	-1.30126	-1.34238	-1.26014	0		2571	-1.31914	-1.36028	-1.278	0		0.802498
Triglycerides to total lipids ratio in small VLDL (%)	3980	10.0527	9.68945	10.4159	0		2571	10.331	9.97511	10.6869	0		6.59927
Phospholipids to total lipds ratio in very small VLDL (%)	3980	2.24852	2.07062	2.42642	0		2571	2.0674	1.89222	2.24258	0		2.45431
Total cholesterol to total lipids ratio in very small VLDL (%)	3980	-8.71564	-9.05757	-8.37372	0		2571	-8.67816	-9.01042	-8.34589	0		6.01944
Cholesterol esters to total lipids ratio in very small VLDL (%)	3980	-7.49253	-7.79018	-7.19487	0		2571	-7.39763	-7.69043	-7.10484	0		5.25557
Free cholesterol to total lipids ratio in very small VLDL (%)	3980	-1.21638	-1.31348	-1.11929	0		2571	-1.27293	-1.3643	-1.18156	0		1.30888
Triglycerides to total lipids ratio in very small VLDL (%)	3980	6.47248	6.07094	6.87403	0		2571	6.62327	6.23257	7.01398	0		5.58907
Phospholipids to total lipds ratio in IDL (%)	3980	0.899671	0.816103	0.983238	0		2571	0.940801	0.85887	1.02273	0		1.28739
Total cholesterol to total lipids ratio in IDL (%)	3980	-1.99265	-2.22072	-1.76458	0		2571	-2.15619	-2.37656	-1.93582	0		3.14686
Cholesterol esters to total lipids ratio in IDL (%)	3980	-1.24909	-1.43784	-1.06035	9.82e-38		2571	-1.38602	-1.57036	-1.20167	0		2.68972
Free cholesterol to total lipids ratio in IDL (%)	3980	-0.743002	-0.853364	-0.632641	0		2571	-0.770651	-0.878692	-0.662609	0		1.29872
Triglycerides to total lipids ratio in IDL (%)	3980	1.09448	0.879325	1.30964	3.73e-23		2571	1.21515	1.00941	1.42089	2.86e-30		2.74784
Phospholipids to total lipds ratio in large LDL (%)	3980	-0.0290495	-0.157536	0.0994371	0.6576		2571	0.108393	-0.0163559	0.233142	0.0885403		1.74501
Total cholesterol to total lipids ratio in large LDL (%)	3980	0.603967	0.362308	0.845627	9.97e-07		2571	0.33372	0.103361	0.564078	0.0045365		3.06687
Cholesterol esters to total lipids ratio in large LDL (%)	3980	1.50211	1.26358	1.74065	2.17e-34		2571	1.16881	0.941543	1.39608	1.76e-23		3.26748
Free cholesterol to total lipids ratio in large LDL (%)	3980	-0.896115	-0.979558	-0.81267	0		2571	-0.831647	-0.912377	-0.750916	0		1.1778
Triglycerides to total lipids ratio in large LDL (%)	3980	-0.576144	-0.733018	-0.41927	7.14e-13		2571	-0.447604	-0.594719	-0.300488	2.77e-09		2.0437
Phospholipids to total lipds ratio in medium LDL (%)	3980	-0.561429	-0.836676	-0.286182	6.48e-05		2571	-0.290333	-0.558078	-0.0225891	0.0335714		3.47812
Total cholesterol to total lipids ratio in medium LDL (%)	3980	0.852241	0.478586	1.2259	7.98e-06		2571	0.434661	0.0752602	0.794062	0.0177891		4.4972
Cholesterol esters to total lipids ratio in medium LDL (%)	3980	2.54998	2.05718	3.04279	6.81e-24		2571	1.92238	1.44782	2.39693	2.92e-15		6.39553
Free cholesterol to total lipids ratio in medium LDL (%)	3980	-1.69537	-1.84793	-1.54281	0		2571	-1.47803	-1.62548	-1.33059	0		2.4258
Triglycerides to total lipids ratio in medium LDL (%)	3980	-0.27368	-0.424326	-0.123034	0.0003727		2571	-0.137264	-0.279831	0.0053032	0.0591457		1.92727
Phospholipids to total lipds ratio in small LDL (%)	3980	-0.578765	-0.896074	-0.261457	0.000353		2571	-0.214979	-0.521511	0.091553	0.169182		4.04053
Total cholesterol to total lipids ratio in small LDL (%)	3980	-0.259375	-0.699074	0.180325	0.247539		2571	-0.719001	-1.14345	-0.294556	0.0009072		5.06263
Cholesterol esters to total lipids ratio in small LDL (%)	3980	1.89959	1.36792	2.43127	2.89e-12		2571	1.24776	0.735953	1.75956	1.85e-06		6.60171
Free cholesterol to total lipids ratio in small LDL (%)	3980	-2.14699	-2.28485	-2.00912	0		2571	-1.95544	-2.08794	-1.82294	0		2.33812
Triglycerides to total lipids ratio in small LDL (%)	3980	0.840006	0.666797	1.01321	3.26e-21		2571	0.934914	0.768047	1.10178	1.8e-27		2.04342
Phospholipids to total lipds ratio in very large HDL (%)	3980	0.166059	-0.566843	0.89896	0.656909		2571	0.448301	-0.27947	1.17607	0.2272		7.4431
Total cholesterol to total lipids ratio in very large HDL (%)	3980	-2.52381	-3.09818	-1.94945	9.94e-18		2571	-2.73133	-3.29986	-2.1628	9.67e-21		6.33477
Cholesterol esters to total lipids ratio in very large HDL (%)	3980	-1.78019	-2.33245	-1.22793	2.91e-10		2571	-1.97542	-2.52166	-1.42919	1.71e-12		5.99714
Free cholesterol to total lipids ratio in very large HDL (%)	3980	-0.742435	-0.874645	-0.610224	8.62e-28		2571	-0.75795	-0.8894	-0.6265	5.82e-29		1.30814
Triglycerides to total lipids ratio in very large HDL (%)	3980	2.35126	2.07162	2.63091	0		2571	2.27757	1.98184	2.5733	0		3.64873
Phospholipids to total lipds ratio in large HDL (%)	3980	4.06209	3.75449	4.36968	0		2571	3.77668	3.47324	4.08013	0		3.86384
Total cholesterol to total lipids ratio in large HDL (%)	3980	-4.63226	-5.0008	-4.26372	0		2571	-4.35337	-4.72076	-3.98598	0		4.47471
Cholesterol esters to total lipids ratio in large HDL (%)	3980	-2.68736	-2.93006	-2.44466	0		2571	-2.4675	-2.71055	-2.22446	0		3.05501
Free cholesterol to total lipids ratio in large HDL (%)	3980	-1.94632	-2.09247	-1.80016	0		2571	-1.8874	-2.03272	-1.74209	0		1.55663
Triglycerides to total lipids ratio in large HDL (%)	3980	0.58652	0.439351	0.733689	7.07e-15		2571	0.581431	0.434352	0.72851	1.3e-14		1.46619
Phospholipids to total lipds ratio in medium HDL (%)	3980	0.198101	0.101448	0.294753	5.97e-05		2571	0.20778	0.111494	0.304066	2.4e-05		1.24734
Total cholesterol to total lipids ratio in medium HDL (%)	3980	-2.16338	-2.34754	-1.97922	0		2571	-2.15711	-2.34105	-1.97317	0		2.28934
Cholesterol esters to total lipids ratio in medium HDL (%)	3980	-1.13276	-1.29939	-0.966119	0		2571	-1.09446	-1.25955	-0.929382	1.81e-37		2.07119
Free cholesterol to total lipids ratio in medium HDL (%)	3980	-1.03608	-1.08394	-0.988213	0		2571	-1.06479	-1.1115	-1.01809	0		0.655324
Triglycerides to total lipids ratio in medium HDL (%)	3980	1.97667	1.86248	2.09086	0		2571	1.96114	1.84711	2.07518	0		1.52795
Phospholipids to total lipds ratio in small HDL (%)	3980	-2.7114	-3.00457	-2.41823	0		2571	-2.22311	-2.50925	-1.93698	0		3.64848
Total cholesterol to total lipids ratio in small HDL (%)	3980	1.22147	0.895658	1.54728	2.39e-13		2571	0.7174	0.398437	1.03636	1.07e-05		3.70179
Cholesterol esters to total lipids ratio in small HDL (%)	3980	2.39367	2.03099	2.75636	1.53e-37		2571	1.83086	1.47596	2.18577	1.3e-23		4.23089
Free cholesterol to total lipids ratio in small HDL (%)	3980	-1.17238	-1.2152	-1.12956	0		2571	-1.11364	-1.15534	-1.07194	0		0.7473
Triglycerides to total lipids ratio in small HDL (%)	3980	1.4922	1.40039	1.584	0		2571	1.51062	1.41966	1.60158	0		1.23181
Mean diameter for VLDL particles (nm)	3980	1.88135	1.78633	1.97637	0		2571	1.87065	1.77775	1.96354	0		1.4423
Mean diameter for LDL particles (nm)	3980	-0.103008	-0.111293	-0.0947226	0		2571	-0.0943263	-0.102319	-0.0863336	0		0.117492
Mean diameter for HDL particles (nm)	3980	-0.325472	-0.34172	-0.309224	0		2571	-0.313802	-0.329658	-0.297945	0		0.263291
Serum total cholesterol (mmol/l)	3980	-0.706119	-0.776416	-0.635822	0		2571	-0.839085	-0.907752	-0.770418	0		0.942186
Total cholesterol in VLDL (mmol/l)	3980	-0.0004228	-0.0191968	0.0183513	0.964788		2571	-0.0257228	-0.0444518	-0.0069938	0.0071246		0.24856
Remnant cholesterol (non-HDL, non-LDL -cholesterol) (mmol/l)	3980	-0.119185	-0.148618	-0.0897523	2.63e-15		2571	-0.171701	-0.200886	-0.142516	4.71e-30		0.401772
Total cholesterol in LDL (mmol/l)	3980	-0.0643408	-0.104042	-0.0246392	0.0014979		2571	-0.140211	-0.178887	-0.101534	1.51e-12		0.492375
Total cholesterol in HDL (mmol/l)	3980	-0.522593	-0.545422	-0.499763	0		2571	-0.527128	-0.549716	-0.50454	0		0.37261
Total cholesterol in HDL2 (mmol/l)	3980	-0.412408	-0.43322	-0.391596	0		2571	-0.412779	-0.433387	-0.39217	0		0.3246
Total cholesterol in HDL3 (mmol/l)	3980	-0.110201	-0.112898	-0.107505	0		2571	-0.114369	-0.116974	-0.111763	0		0.061271
Esterified cholesterol (mmol/l)	3980	-0.519086	-0.569898	-0.468274	0		2571	-0.610427	-0.660056	-0.560798	0		0.679873
Free cholesterol (mmol/l)	3980	-0.187008	-0.207531	-0.166485	0		2571	-0.228633	-0.248704	-0.208563	0		0.271698
Serum total triglycerides (mmol/l)	3980	0.423966	0.380283	0.467649	0		2571	0.399238	0.35623	0.442246	0		0.553468
Triglycerides in VLDL (mmol/l)	3980	0.445453	0.407573	0.483333	0		2571	0.427002	0.389716	0.464289	0		0.480256
Triglycerides in LDL (mmol/l)	3980	-0.0152968	-0.019451	-0.0111425	6.24e-13		2571	-0.0194774	-0.0234192	-0.0155355	7.9e-22		0.0548688
Triglycerides in HDL (mmol/l)	3980	0.0012508	-0.0014721	0.0039736	0.367846		2571	0.0015778	-0.0011058	0.0042613	0.249077		0.0337516
Diacylglycerol (mmol/l)	3980	0.0073988	0.0060276	0.00877	8.21e-26		2571	0.0063829	0.0050388	0.007727	2.61e-20		0.0139641
Ratio of diacylglycerol to triglycerides	3980	0.0058191	0.0045948	0.0070434	1.9e-20		2571	0.005062	0.003828	0.006296	1.32e-15		0.0135978
Total phosphoglycerides (mmol/l)	3980	-0.349786	-0.377122	-0.32245	0		2571	-0.383629	-0.409968	-0.357291	0		0.378015
Ratio of triglycerides to phosphoglycerides	3980	0.208703	0.189754	0.227652	0		2571	0.205062	0.18637	0.223754	0		0.229269
Phosphatidylcholine and other cholines (mmol/l)	3980	-0.444197	-0.470521	-0.417874	0		2571	-0.46833	-0.493815	-0.442844	0		0.394412
Total cholines (mmol/l)	3980	-0.46256	-0.491677	-0.433443	0		2571	-0.497822	-0.525968	-0.469676	0		0.42302
Apolipoprotein A-I (g/l)	3980	-0.300233	-0.313574	-0.286893	0		2571	-0.311117	-0.324191	-0.298042	0		0.213403
Apolipoprotein B (g/l)	3980	-0.0082369	-0.0231817	0.006708	0.279956		2571	-0.0337934	-0.0483918	-0.0191949	5.91e-06		0.198097
Ratio of apolipoprotein B to apolipoprotein A-I	3980	0.101021	0.0914107	0.110632	0		2571	0.0892848	0.0798073	0.0987623	0		0.129043
Total fatty acids (mmol/l)	3980	-1.20419	-1.37828	-1.0301	0		2571	-1.43285	-1.60301	-1.26268	0		2.29405
Estimated description of fatty acid chain length, not actual carbon number	3980	0.397711	0.367394	0.428028	0		2571	0.407764	0.378254	0.437273	0		0.39225
Estimated degree of unsaturation	3980	-0.0048112	-0.0106737	0.0010512	0.107695		2571	-0.0036583	-0.0094693	0.0021528	0.217148		0.0665714
22:6, docosahexaenoic acid (mmol/l)	3980	-0.0446194	-0.048382	-0.0408569	0		2571	-0.0452357	-0.0489381	-0.0415333	0		0.0483086
18:2, linoleic acid (mmol/l)	3980	-0.420948	-0.463622	-0.378273	0		2571	-0.475667	-0.517332	-0.434002	0		0.581331
Conjugated linoleic acid (mmol/l)	3980	0.0039491	0.0026106	0.0052877	7.85e-09		2571	0.0028554	0.0014854	0.0042254	4.5e-05		0.0174839
Omega-3 fatty acids (mmol/l)	3980	-0.0865707	-0.0960893	-0.0770522	0		2571	-0.0916792	-0.10126	-0.0820984	0		0.121042
Omega-6 fatty acids (mmol/l)	3980	-0.55389	-0.60408	-0.5037	0		2571	-0.628241	-0.67694	-0.579543	0		0.692992
Polyunsaturated fatty acids (mmol/l)	3980	-0.640423	-0.696765	-0.584081	0		2571	-0.719887	-0.774546	-0.665228	0		0.776059
Monounsaturated fatty acids; 16:1, 18:1 (mmol/l)	3980	-0.0504477	-0.116443	0.0155475	0.134036		2571	-0.13686	-0.202184	-0.0715353	4.11e-05		0.806292
Saturated fatty acids (mmol/l)	3980	-0.513268	-0.581352	-0.445183	0		2571	-0.57611	-0.642685	-0.509535	0		0.878839
Ratio of 22:6 docosahexaenoic acid to total fatty acids (%)	3980	-0.282081	-0.311912	-0.25225	0		2571	-0.256857	-0.286264	-0.227449	0		0.364331
Ratio of 18:2 linoleic acid to total fatty acids (%)	3980	-0.993008	-1.2445	-0.741514	1.24e-14		2571	-0.963317	-1.21326	-0.713377	5.68e-14		2.94869
Ratio of conjugated linoleic acid to total fatty acids (%)	3980	0.0615385	0.0499473	0.0731298	4.74e-25		2571	0.0575451	0.0458678	0.0692223	1.01e-21		0.154115
Ratio of omega-3 fatty acids to total fatty acids (%)	3980	-0.400651	-0.469555	-0.331748	1.2e-29		2571	-0.35572	-0.425529	-0.285911	4.34e-23		0.852118
Ratio of omega-6 fatty acids to total fatty acids (%)	3980	-1.4675	-1.72026	-1.21475	1.45e-29		2571	-1.47678	-1.72746	-1.22609	3.98e-30		2.86835
Ratio of polyunsaturated fatty acids to total fatty acids (%)	3980	-1.86807	-2.13851	-1.59763	0		2571	-1.83251	-2.09995	-1.56507	0		3.08699
Ratio of monounsaturated fatty acids to total fatty acids (%)	3980	2.52815	2.25401	2.80228	0		2571	2.30463	2.03178	2.57748	0		3.14286
Ratio of saturated fatty acids to total fatty acids (%)	3980	-0.660087	-0.830975	-0.489199	4.51e-14		2571	-0.471983	-0.64	-0.303965	3.98e-08		1.7345
Glucose (mmol/l)	3980	-0.214074	-0.290442	-0.137706	4.13e-08		2571	-0.274921	-0.349916	-0.199927	8.56e-13		0.88521
Lactate (mmol/l)	3980	0.299318	0.26611	0.332526	0		2571	0.295932	0.262756	0.329109	0		0.380794
Citrate (mmol/l)	3980	0.0408948	0.0387618	0.0430278	0		2571	0.0402028	0.0381384	0.0422672	0		0.0329319
Alanine (mmol/l)	3980	0.104728	0.0994641	0.109991	0		2571	0.106002	0.100849	0.111155	0		0.0765888
Glutamine (mmol/l)	3980	0.0236773	0.0191041	0.0282506	6.44e-24		2571	0.0155876	0.0111705	0.0200046	5.69e-12		0.0568346
Histidine (mmol/l)	3980	0.0006133	-0.0002349	0.0014616	0.156401		2571	-0.0001529	-0.0009578	0.000652	0.709565		0.0109332
Isoleucine (mmol/l)	3980	0.022942	0.021831	0.0240529	0		2571	0.0227809	0.0216829	0.0238789	0		0.0157017
Leucine (mmol/l)	3980	0.0238874	0.0228373	0.0249374	0		2571	0.0237527	0.0227096	0.0247958	0		0.014283
Valine (mmol/l)	3980	0.0209874	0.0185807	0.0233941	0		2571	0.0181478	0.0157709	0.0205247	0		0.030268
Phenylalanine (mmol/l)	3980	0.0124761	0.0119662	0.0129859	0		2571	0.0121503	0.0116427	0.0126579	0		0.0084707
Tyrosine (mmol/l)	3980	-0.0007817	-0.0016643	0.0001009	0.0825531		2571	-0.0010938	-0.001969	-0.0002185	0.014334		0.0112789
Acetate (mmol/l)	3980	-0.0143972	-0.0159991	-0.0127953	0		2571	-0.0169853	-0.018566	-0.0154046	0		0.031698
Acetoacetate (mmol/l)	0						0
3-hydroxybutyrate (mmol/l)	3980	0.0043281	-0.0030678	0.011724	0.251319		2571	0.0082234	0.0012584	0.0151884	0.0206823		0.107014
Creatinine (mmol/l)	3980	0.0054364	0.004627	0.0062458	8.54e-39		2571	0.0049949	0.0042034	0.0057864	3.31e-34		0.0101101
Albumin (signal area)	3980	-0.0027509	-0.003104	-0.0023977	0		2571	-0.0037374	-0.0040784	-0.0033963	0		0.0045017
Glycoprotein acetyls, mainly a1-acid glycoprotein (mmol/l)	3980	0.0139706	-0.0005747	0.028516	0.0597607		2571	-0.0091928	-0.0234722	0.0050867	0.206928		0.173278
